# Supplementary material for: Extended pharmacodynamic responses observed upon PROTAC-mediated degradation of RIPK2
Source: Commun Biol. 2020 Mar 20;3:140. doi: 10.1038/s42003-020-0868-6 (PMC7083851; doi:10.1038/s42003-020-0868-6)
Supplement: Supplementary file 2 — Supplementary Data 1 [file 42003_2020_868_MOESM2_ESM.xlsx]

## Sheet: fig 1
compound concentration
(uM)	PROTAC 1			mean	sem	PROTAC 2			mean	sem	PROTAC 3			mean	sem
1e-05	13.0387	4.21828	16.5877	11.2816	3.00245	10.4386	15.5154	6.46392	10.806	2.13872	28.4446	5.5015	32.4029	22.1163	6.84684
3.33333e-06	1.88343	3.30152	37.2203	14.1351	9.43043	10.8005	18.8358	14.9452	14.8605	1.89425	20.9226	6.74357	18.5065	15.3909	3.57589
1.11111e-06	1.60342	12.6113	87.1286	33.7811	21.933	12.328	13.7956	7.22696	11.1169	1.62528	24.7482	3.55921	16.229	14.8455	5.02613
3.7037e-07	7.11746	6.29744	5.51203	6.30898	0.378433	5.28083	16.0852	6.68028	9.34877	2.76985	34.5186	2.06103	26.0859	20.8885	7.93912
1.23457e-07	9.24227	2.76116	3.14629	5.04991	1.71393	4.63168	11.0106	6.53205	7.39144	1.54392	35.5021	5.29782	24.9856	21.9285	7.22779
4.11523e-08	11.1986	7.66234	0.95939	6.60678	2.45158	6.91271	6.83005	0.43693	4.72656	1.75134	51.9426	1.27787	35.9638	29.7281	12.2101
1.37174e-08	12.6699	5.7712	10.8338	9.7583	1.68428	4.50982	15.0818	5.82137	8.471	2.7165	81.7585	12.7106	33.9334	42.8008	16.6725
4.57247e-09	23.0882	35.5776	23.2934	27.3197	3.37161	12.8172	16.4403	16.5816	15.2797	1.00586	92.5074	28.0047	61.1798	60.564	15.2055
1.52416e-09	63.8721	96.2533	107.403	89.1761	10.6594	18.2904	36.8827	25.33	26.8344	4.42507	101.289	70.2493	165.847	112.462	22.9896
5.08053e-10	106.272	143.869	115.889	122.01	9.20729	41.7094	72.7017	57.1845	57.1985	7.30496	93.8803	82.7356	116.75	97.7886	8.1745
1.69351e-10	155.57	149.026	152.921	152.506	1.55173	71.8551	108.976	110.818	97.2164	10.3628	71.1643	101.629	194.852	122.548	30.3786
5.64503e-11	137.143	131.666	142.752	137.187	2.61306	117.27	131.324	103.773	117.456	6.49428	194.68		98.5047	146.592
0	100	100	100	100	0	100	100	100	100	0	100	100	100	100	0
data highlighted in yellow have been used for graphical representation - no sem calculated for n<3

## Sheet: fig 3a
RIPK2	rat number
Time (h)	R13	R14	R15	R15	R17
0	100	100	100	100	100
8	28.8712	26.2673	38.4726	28.3165	30.613
24	18.6911	14.2124	28.4375	16.939	23.4845
72	6.86371	4.60512	6.88162	8.61674	8.54751
168	12.5246	6.2559	20.3521	12.5142	16.8145
PK	rat number
Time (h)	R13	R14	R15	R15	R17
0.25	142.1	262.3	219.2	88.3	114.7
0.5	113.3	220.7	177.2	88.4	248.8
1	131.5	131	198.9	114.6	195.5
2	110.9	278.2	204.9	96.5	292.6
4	211.6	307.5	375.8	186.8	240.9
8	104.7	227.5	262	193.4	268.5
24	240.6	261.7	347	497.6	315.9
72	253.7	143.8	111.7	90.15	121.5
168	15.02	7.438	9.644	9.399	6.103
TNFa	rat number
Time (h)	R13	R14	R15	R15	R17
0	100	100	100	100	100
8	9.24217	8.84224	7.78014	9.52736	3.34405
24	3.87343	3.73755	8.64759	6.3688	4.54906
72	10.3371	56.6282	10.2507	43.7588	3.57472
168	12.292	8.6958	24.1642	13.3555	15.1205

## Sheet: fig 3b
20 mg/kg dose		rat number
	Time (h)	R1	R2	R3	R4	R5
	0	100	100	100	100	100
	8	37.4953	45.0259	47.7238	58.8548	77.1075
	72	13.524	12.6327	25.6603	9.19954	12.5042
	240	60.0565	118.476	58.3382	98.8976	86.4236
	336	81.7555	127.094	67.7914	122.819	103.781
5 mg/kg dose		rat number
	Time (h)	R6	R7	R8	R9	R10
	0	100	100	100	100	100
	8	41.8467	45.437	41.7727	41.3154	53.2126
	72	34.6082	30.1782	38.6836	37.7834	36.107
	240	87.1114	99.3859	92.1811	103.226	99.6164
	336	101.883	106.538	105.761	103.376	114.586
1 mg/kg dose		rat number
	Time (h)	R11	R12	R13	R14	R15
	0	100	100	100	100	100
	8	71.5524	45.2591	58.6286	60.5944	55.3251
	72	64.8088	59.3133	60.9903	66.8284	64.4936
	240	112.788	70.626	104.746	126.833	102.524
	336	118.354	295.095	102.024	106.973	87.4039
20 mg/kg dose		rat number
	Time (h)	R13	R14	R15	R15	R17
	0	100	100	100	100	100
	8	28.8712	26.2673	38.4726	28.3165	30.613
	24	18.6911	14.2124	28.4375	16.939	23.4845
	72	6.86371	4.60512	6.88162	8.61674	8.54751
	168	12.5246	6.2559	20.3521	12.5142	16.8145

## Sheet: fig 3c
20 mg/kg dose		rat number
	Time (h)	R13	R14	R15	R15	R17
	0.25	142.1	262.3	219.2	88.3	114.7
	0.5	113.3	220.7	177.2	88.4	248.8
	1	131.5	131	198.9	114.6	195.5
	2	110.9	278.2	204.9	96.5	292.6
	4	211.6	307.5	375.8	186.8	240.9
	8	104.7	227.5	262	193.4	268.5
	24	240.6	261.7	347	497.6	315.9
	72	253.7	143.8	111.7	90.15	121.5
	168	15.02	7.438	9.644	9.399	6.103
20 mg/kg dose		rat number
	Time (h)	R1	R2	R3	R4	R5
	0.25	103	111	92.3	10.6	39.4
	0.5	126	115	140	82.5	99.9
	1	173	63.3	90.1	113	45.9
	2	124	141	113	120	223
	4	226	313	572	294	206
	8	159	180	329	167	200
	24	698	518	213	503	150
	48
	72	14.1	69.4	30	33.4	57.6
	168	3.47	10.5	2.32	3.82	4.88
	240	1.68	1.11	2.09	1.34
	336		1.71
5 mg/kg dose		rat number
	Time (h)	R6	R7	R8	R9	R10
	0.25	79.2	80.8	137	173	47.7
	0.5	43	52.6	142	113	84.2
	1	33	208	129	125	37.6
	2	110	164	40.5	87.3	102
	4	108	118	158	74.2	59.6
	8	152	148	114	108	43.4
	24	29.2	30.8	42.6	41.8	41.3
	48
	72
	168	4.77	3	3.99	3.05	3.69
	240	1.13
	336
1 mg/kg dose		rat number
	Time (h)	R11	R12	R13	R14	R15
	0.25	68.1	18.6	44.8	40.1	110
	0.5	64.2	59.6	369	74.5	40.1
	1	64.9	15.9	32.1	123	23
	2	113	55.4	131	67.9	26.6
	4	85.1	39.6	149	59.9	25.8
	8	33.2	5.06	25.8	11.3	14.9
	24	7.14	5.48	5.45	7.88	6.3
	48
	72				1.67	1.45
	168
	240
	336

## Sheet: fig 4a
compound concentration (M)	6 hours					24 hours
0	100	100	100	100	100	100	100	100	100	100
3e-11	165.104	91.2016	80.5854	105.297	92.4859	36.3578	95.1871	107.1	91.6624	88.2148
1e-10	135.173	85.4941	71.8251	111.864	96.6099	64.6676	90.8479	100.067	85.269	78.0892
3e-10	126.86	82.7836	72.6961	100.076	85.8116	32.1576	55.8934	54.4263	56.363	46.9776
1e-09	81.6119	68.579	71.8839	96.7159	74.2297	25.665	33.0183	24.2906	38.411	26.2839
3e-09	54.3554	38.8469	26.9969	65.3006	47.8197	19.9062	23.8959	22.6522	22.2964	19.8131
1e-08	38.9177	34.7918	16.4237	34.4499	35.9195	6.22577	14.0913	15.6805	14.6349	11.562
3e-08	32.9929	28.4519	15.8529	24.719	29.8957	3.49117	7.174	8.54226	7.29348	5.26456
1e-07	25.8451	23.0603	10.2439	17.4279	20.552	0.621766	3.62887	5.43835	3.35658	2.22623
3e-07	34.1183	18.3343	13.5413	18.2201	20.4566	1.83066	15.7645	4.89316	2.69085	2.94634
1e-06	66.9105	39.6769	38.619	38.0797	33.937	3.79414	43.7162	13.2585	9.07754	7.64765
donor number	1	2	3	4	5	1	2	3	4	5
Data highlighted in blue are included in the graphical representation, but not in the curve analysis (Hook's effect)

## Sheet: fig 4b
compound concentration
log (M)	TNFa						IL-6						IL-8						IL-10						IL-1b
-11	90.8857	89.4512	94.4493	84.6072	97.7944	97.8721	100.591	97.0996	97.5149	97.1578	96.036	104.888	60.4553	114.377	104.599	105.009	165.208	107.975	44.4449	48.5082	75.1887	90.3847	86.6452	95.4342	75.9743	118.302	93.4087	97.6642	115.299	96.734
-10.5229	95.7354	95.1383	90.1787	85.6832	97.3208	97.9846	107.921	94.3891	102.391	105.549	98.9808	102.729	22.7682	106.347	100.588	106.612	148.351	101.142	38.0577	61.1812	70.2825	114.565	83.4944	92.035	87.9377	85.0695	100.246	96.1466	104.018	92.0541
-10	93.9796	91.181	80.372	81.8174	76.0959	71.808	110.498	100.291	90.3685	90.3219	87.105	84.5849	15.4358	111.714	101.099	110.555	194.018	98.7699	43.8151	53.8354	59.5041	91.4566	76.5832	80.0379	85.7023	64.2945	76.8145	70.3825	84.4226	63.7131
-9.52288	69.6176	64.3659	68.7224	60.6352	71.2343	49.3661	80.3415	80.0363	71.9767	63.7244	70.6943	56.7517	66.4514	107.16	101.511	102.788	135.119	102.34	24.0616	54.1858	59.8994	81.6181	100.063	66.035	46.7501	45.5591	42.32	38.9305	55.8479	32.2687
-9	27.4332	39.1833	34.9486	24.9282	32.8734	20.8023	38.4789	47.3714	39.1072	30.0468	38.6171	25.8962	39.2823	99.7344	102.556	102.784	84.1053	103.537	6.92864	26.5805	47.8974	107.089	58.4898	35.7458	14.8163	13.1469	9.60981	10.6253	22.702	13.0405
-8.52288	-0.48502	12.6238	6.92166	4.43868	3.60099	2.10463	3.67294	14.1158	15.7837	7.75995	9.32965	5.79226	30.8949	93.8955	98.4794	53.5559	113.976	74.4358	-36.2318	0.259808	21.0413	30.2347	38.9121		-0.73917	0.325939	0.273239		11.2944
-8	-5.7221	-0.39201	2.50565	-0.31659	-0.16127	0.144554	-7.51161	1.38155	6.05324	0.88741	1.28921	1.31846	95.2153	-2.17191	83.6969	12.4237	45.6321	23.9147	-72.3104	-43.8491	2.53924	5.93987	9.16566		-5.91807				-4.38086
-7.52288	-5.61264	-0.82912	1.72154	-0.05662	-0.84149	-0.15128	-6.79663	-0.89636	5.63617	3.5992	-0.07409	0.132494	71.2104	-21.5953	80.9865	59.0981	49.0551	10.1513	-48.1034	-6.07551	1.22005	27.5261	2.69597		-5.53691				-6.1692
-7	-5.52121	-0.95652	1.07793	-0.23634	5.11277	-0.05782	-6.48149	-1.39597	5.094	0.935	-0.1146	0.095489	73.6727	-7.42039	86.9976	38.5282	33.3672	12.5388	-64.1596	-22.218	2.08416	17.188	4.5766		-5.4222	11.1631			-7.51757
-6.52288	-5.26974	-0.64079	1.37823	0.275592	1.74711	-0.12218	-8.26573	-1.03084	5.20453	5.59176	-1.02036	0.26521	96.8199	1.13491	86.2127	46.8637	15.1678	12.0771	-58.4632	-37.5947	3.65827	28.2052	5.8346		-6.26382			8.2486	-8.34782
-6	0.525578	1.13053	2.85671	1.00227	0.371713	0.689819	-7.74099	2.08324	7.55554	5.56076	0.634827	2.35407	105.058	1.96799	84.8974	44.2696	11.5465	28.7443	-59.3795	39.474	8.02036	35.4936			-1.529				-7.80154
donor number	1	3	4	6	7	8	1	3	4	6	7	8	1	3	4	6	7	8	1	3	4	6	7	8	1	3	4	6	7	8

## Sheet: fig 4c
compound concentration (M)	PROTAC 6						PROTAC 7
0	100	100	100	100	100	100	100	100	100	100	100	100
1e-11	86.3158	114.388	108.871	83.8937	114.388	80.3936	83.4976	94.2297	101.827	131.357	88.5772	83.4803
3e-11	106.41	125.924	103.919	63.1485	125.924	93.4726	65.1377	100.812	92.2959	150.353	93.289	103.273
1e-10	86.8094	124.915	93.4398	57.6304	124.915	98.9617	106.758	123.973	92.1998	138.879	93.6177	104.565
3e-10	97.2859	129.022	78.0343	60.8365	129.022	81.095	104.582	106.436	90.8606	147.427	129.581	104.143
1e-09	92.3372	118.879	69.4287	62.1382	118.879	70.1442	128.827	120.617	101.684	78.694	93.8618	93.7181
3e-09	65.2494	88.1169	53.8193	42.2325	88.1169	49.1747	112.18	105.013	89.0028	91.819	104.876	104.393
1e-08	49.0865	68.3236	38.0781	37.2087	68.3236	35.1271	87.3412	119.563	94.7645	123.231	99.4023	121.097
3e-08	45.7007	38.8225	29.8534	28.6971	38.8225	17.9125	128.409	134.496	98.6625	115.318	99.8096	177.717
1e-07	30.7606	34.796	24.912	32.0182	34.796	7.61939	105.751	125.62	88.8322	152.366	116.966	146.254
3e-07	26.6423	26.5537	23.131	34.182	26.5537	5.94595	100.752	120.434	97.3834	155.685	88.7967	165.436
1e-06	47.2467	47.2467	34.8023	40.3075	47.2467	18.2222	101.667	121.129	89.8822	151.076	103.592	146.306
donor number	1	3	4	6	7	8	1	3	4	6	7	8
Data highlighted in blue are included in the graphical representation, but not in the curve analysis (Hook's effect)

## Sheet: fig 4d
compound concentration (M)	PROTAC 6						PROTAC 7
0	100	100	100	100	100	100	100	100	100	100	100	100
1e-11	90.6534	134.932	83.1007	84.936	100.915	96.7825	86.5833	113.015	72.9691	106.5	106.747	104.348
3e-11	97.4561	134.054	80.4336	92.6702	107.009	98.2215	113.92	124.261	74.537	107.218	111.851	129.554
1e-10	91.3721	120.939	68.0135	88.8372	85.5679	74.0932	101.109	105.15	71.4427	127.402	127.503	111.584
3e-10	65.3666	88.6416	47.4186	58.6221	78.7782	51.5536	84.9877	93.5902	53.3255	127.752	125.655	102.243
1e-09	28.1756	54.1238	21.2048	25.2292	35.3315	18.9203	94.2218	104.32	45.6472	122.805	115.413	122.912
3e-09	1.23125	11.3731	2.17334	4.00645	4.81778	1.90592	100.549	71.3454	53.7536	97.3298	121.117	87.042
1e-08	-1.34701	0.647067	-0.33334	1.27053	2.25366	0.552345	89.6589	41.3623	35.8656	72.5419	95.6629	55.6988
3e-08	-1.57052	-0.02719	-0.06072	1.26975	1.97894	0.36995	75.1644	32.2694	33.1329	45.9186	65.9806	44.1927
1e-07	-1.15567	-0.26036	0.127229	1.35808	1.53971	0.368739	67.2296	16.3521	17.8938	23.1974	37.1772	21.4609
3e-07	-1.29364	0.261795	0.184563	1.95943	1.27685	0.400088	34.5818	7.68464	11.1206	14.6382	23.1588	14.0912
1e-06	2.89482	1.21418	1.27589	2.61907	1.5266	1.10247	40.2408	7.09386	10.3781	13.3719	16.9068	14.7429
donor number	1	3	4	6	7	8	1	3	4	6	7	8

## Sheet: fig 4e
Compound concentration (nM)	IL-1b														IL-6															TNFa
Ctrl=DMSO	100	100	100	100	100	100	100	100	100	100	100	100	100	100	100	100	100	100	100	100	100	100	100	100	100	100	100	100	100	100	100	100	100	100	100	100	100	100	100	100	100	100	100	100
P = prednisolone 1uM	18	5	35	5	37	12	6	49	17	20	82	15	48	13	26	27	10	1	26	8	46	63	31	7	42	40	90	50	9	29	15	42	28	19	0	13	33	46	27	26	38	46	23	66
0.05										102	94	86	97	119										105	101	124	119	114	86										90	103	105	96	121	113
0.5										59	61	39	106	57										98	80	79	97	84	33										87	88	52	102	87	100
5	50	5	56	44	41	49	74	81	41	72	71	12	58	31	56	35	85	14	116	49	48	89	101	72	66	70	53	85	14	38	23	69	35	42	24	87	58	35	69	34	11	66	31	41
50	12	4	29	9	18	69	5	52	14	26	66	12	31	32	35	29	12	12	31	16	31	75	44	24	50	63	23	57	16	42	16	50	37	50	0	30	24	30	78	37	25	60	34	59

## Sheet: fig 4f
Compound concentration (nM)	IL-1b																			IL-6																			TNFa
Ctrl=DMSO	100	100	100	100	100	100	100	100	100	100	100	100	100	100	100	100	100	100	100	100	100	100	100	100	100	100	100	100	100	100	100	100	100	100	100	100	100	100	100	100	100	100	100	100	100	100	100	100	100
P = prednisolone 1uM	65	5	17	39	19	13	34	19	28	41	10	46	7	49	30	7	14	33	36	58	14	16	25	18	9	12	5	74	26	34	28	19	3	21	17	48	5	24	36	19	40	48	18	56	8	33	18	55	69
0.05													133	73	116	106	109	119	55													93	184	79	87	89	122	91
0.5													74	22	114	109	52	121	46													92	83	67	77	80	11	42
5	49	11	37	67	54	44	40	27	39	88	62	62	28	58	77	41	55	30	27	56	59	11	74	96	85	64	76	88	71	79	76	77	55	44	53	86	25	29	36	47	58	65	88	110	108	75	56	78	49
50	38	1	23	39	18	7	11	6	34	22	12	95	26	24	43	12	15	68	21	60	39	6	68	67	21	10	19	76	22	48	21	75	36	48	35	62	11	24	28	33	29	4	29	49	47	53	35	57	33
[truncated: 8 more columns]

[truncated: 15 more sheets: fig 5a, fig 5b, fig 5c, fig 5d, fig 5e, fig 5f, fig 6a, fig 6b, fig 6c, fig 6d, fig 6e, fig 6f, fig 6g, fig 6h, fig 6i]
