# Supplementary material for: Extended pharmacodynamic responses observed upon PROTAC-mediated degradation of RIPK2
Source: Commun Biol. 2020 Mar 20;3:140. doi: 10.1038/s42003-020-0868-6 (PMC7083851; doi:10.1038/s42003-020-0868-6)
Supplement: Supplementary file 3 — Supplementary Data 2 [file 42003_2020_868_MOESM3_ESM.xlsx]

## Sheet: Info
Experiment	affininty matrix	free compound	Lysate	min concentration [µM]	max concentration [µM]	points in dose response
Kinobeads n=1	Kinobeads	Protac	Mixed: HEK293/K-562/Placenta	0.00015	1	9
Kinobeads n=2	Kinobeads	Protac	Mixed: HEK293/K-562/Placenta	0.00015	1	9
AEC n=1	PROTAC	PROTAC	Mixed: HEK293/K-562/Placenta/U-87 MG	0.00098	1	6
AEC n=2	PROTAC	PROTAC	Mixed: HEK293/K-562/Placenta/U-87 MG	0.00098	1	6
AEC n=3	PROTAC	PROTAC	Mixed: HEK293/K-562/Placenta/U-87 MG	0.00098	1	6

## Sheet: Kinobeads
gene name	focusgroup	qupm	pIC50	pKDapp
AAK1	KINASE	31	6	not applicable
AAK1	KINASE	21	6	not applicable
ABL1	KINASE	55	6	not applicable
ABL1	KINASE	45	6	not applicable
ABL2	KINASE	44	6	not applicable
ABL2	KINASE	28	6	not applicable
ACVR1	KINASE	11	6	not applicable
ACVR1	KINASE	10	6	not applicable
ACVR1B	KINASE, PROTEASE	15	6	not applicable
ACVR1B	KINASE, PROTEASE	10	6	not applicable
ACVR1C	KINASE	2	6	not applicable
ACVR2A	KINASE	15	6	not applicable
ACVR2A	KINASE	8	6	not applicable
ACVR2B	KINASE	13	6	not applicable
ACVR2B	KINASE	14	6	not applicable
ACVRL1	KINASE	3	6	not applicable
ACVRL1	KINASE	4	6	not applicable
ADCK1	KINASE	21	6	not applicable
ADCK1	KINASE	5	6	not applicable
ADCK4	KINASE	5	6	not applicable
ADCK4	KINASE	5	6	not applicable
ADCK5	KINASE	9	6	not applicable
ADCK5	KINASE	8	6	not applicable
AKT1	KINASE	5	6	not applicable
AKT1	KINASE	9	6	not applicable
AKT2	KINASE	8	6	not applicable
AKT2	KINASE	4	6	not applicable
ARAF	KINASE	7	6	not applicable
ARAF	KINASE	14	6	not applicable
ATM	KINASE	50	6	not applicable
ATM	KINASE	11	6	not applicable
ATR	KINASE	29	6	not applicable
ATR	KINASE	7	6	not applicable
AURKA	KINASE	27	6	not applicable
AURKA	KINASE	21	6	not applicable
AURKB	KINASE	23	6	not applicable
AURKB	KINASE	19	6	not applicable
AURKC	KINASE	2	6	not applicable
AXL	KINASE	12	6	not applicable
AXL	KINASE	6	6	not applicable
BCKDK	KINASE	1	6	not applicable
BCR	KINASE	45	6	not applicable
BCR	KINASE	40	6	not applicable
BMP2K	KINASE	41	6	not applicable
BMP2K	KINASE	33	6	not applicable
BMPR1A	KINASE	12	6	not applicable
BMPR1A	KINASE	11	6	not applicable
BMPR1B	KINASE	11	6	not applicable
BMPR1B	KINASE	12	6	not applicable
BMPR2	KINASE	17	6	not applicable
BMPR2	KINASE	9	6	not applicable
BMX	KINASE	15	6	not applicable
BMX	KINASE	11	6	not applicable
BRAF	KINASE	23	6	not applicable
BRAF	KINASE	11	6	not applicable
BRD2	KINASE, BROMO	3	6	not applicable
BRD2	KINASE, BROMO	1	6	not applicable
BRD4	KINASE, BROMO	20	6	not applicable
BRD4	KINASE, BROMO	4	6	not applicable
BRSK1	KINASE	2	6	not applicable
BRSK1	KINASE	3	6	not applicable
BRSK2	KINASE	15	6	not applicable
BRSK2	KINASE	9	6	not applicable
BTK	KINASE	41	6	not applicable
BTK	KINASE	41	6	not applicable
BUB1	KINASE	26	6	not applicable
BUB1	KINASE	29	6	not applicable
BUB1B	KINASE	1	6	not applicable
CABC1	KINASE	25	6	not applicable
CABC1	KINASE	23	6	not applicable
CAMK1	KINASE	2	6	not applicable
CAMK1	KINASE	8	6	not applicable
CAMK1D	KINASE	4	6	not applicable
CAMK2A	KINASE	2	6	not applicable
CAMK2A	KINASE	2	6	not applicable
CAMK2B	KINASE	10	6	not applicable
CAMK2B	KINASE	5	6	not applicable
CAMK2D	KINASE	16	6	not applicable
CAMK2D	KINASE	16	6	not applicable
CAMK2G	KINASE	19	6	not applicable
CAMK2G	KINASE	13	6	not applicable
CAMK4	KINASE	2	6	not applicable
CAMK4	KINASE	2	6	not applicable
CAMKK1	KINASE	20	6	not applicable
CAMKK1	KINASE	15	6	not applicable
CAMKK2	KINASE	31	6	not applicable
CAMKK2	KINASE	26	6	not applicable
CASK	KINASE	1	6	not applicable
CASK	KINASE	4	6	not applicable
CDC2	KINASE	16	6	not applicable
CDC2	KINASE	15	6	not applicable
CDC2L1	KINASE	5	6	not applicable
CDC2L1	KINASE	3	6	not applicable
CDC2L5	KINASE	24	6	not applicable
CDC2L5	KINASE	12	6	not applicable
CDC42BPA	KINASE	38	6	not applicable
CDC42BPA	KINASE	11	6	not applicable
CDC42BPB	KINASE	45	6	not applicable
CDC42BPB	KINASE	12	6	not applicable
CDC42BPG	KINASE	28	6	not applicable
CDC42BPG	KINASE	7	6	not applicable
CDC7	KINASE	9	6	not applicable
CDC7	KINASE	8	6	not applicable
CDK10	KINASE	12	6	not applicable
CDK2	KINASE	18	6	not applicable
CDK2	KINASE	15	6	not applicable
CDK4	KINASE	2	6	not applicable
CDK4	KINASE	3	6	not applicable
CDK5	KINASE	20	6	not applicable
CDK5	KINASE	20	6	not applicable
CDK6	KINASE	3	6	not applicable
CDK7	KINASE	13	6	not applicable
CDK7	KINASE	12	6	not applicable
CDK8	KINASE	4	6	not applicable
CDK8	KINASE	3	6	not applicable
CDK9	KINASE	18	6	not applicable
CDK9	KINASE	10	6	not applicable
CDKL2	KINASE	11	6	not applicable
CDKL2	KINASE	1	6	not applicable
CDKL5	KINASE	16	6	not applicable
CDKL5	KINASE	10	6	not applicable
CHEK1	KINASE	17	6	not applicable
CHEK1	KINASE	13	6	not applicable
CHEK2	KINASE	20	6	not applicable
CHEK2	KINASE	11	6	not applicable
CHUK	KINASE	24	6	not applicable
CHUK	KINASE	10	6	not applicable
CIT	KINASE	82	6	not applicable
CIT	KINASE	34	6	not applicable
CLK1	KINASE	12	6	not applicable
CLK1	KINASE	3	6	not applicable
CLK2	KINASE	2	6	not applicable
CLK2	KINASE	1	6	not applicable
CLK3	KINASE	2	6	not applicable
CRKRS	KINASE	33	6	not applicable
CRKRS	KINASE	17	6	not applicable
CSF1R	KINASE	9	6	not applicable
CSF1R	KINASE	10	6	not applicable
CSK	KINASE	27	6	not applicable
CSK	KINASE	25	6	not applicable
CSNK1A1	KINASE	12	6	not applicable
CSNK1A1	KINASE	12	6	not applicable
CSNK1D	KINASE	9	6	not applicable
CSNK1D	KINASE	4	6	not applicable
CSNK1E	KINASE	11	6	not applicable
CSNK1E	KINASE	6	6	not applicable
CSNK1G1	KINASE	1	6	not applicable
CSNK1G1	KINASE	2	6	not applicable
CSNK1G3	KINASE	5	6	not applicable
CSNK1G3	KINASE	3	6	not applicable
CSNK2A1	KINASE	5	6	not applicable
CSNK2A1	KINASE	1	6	not applicable
CSNK2A1	KINASE	1	6	not applicable
CSNK2A1	KINASE	5	6	not applicable
CSNK2A2	KINASE	21	6	not applicable
CSNK2A2	KINASE	21	6	not applicable
DAPK1	KINASE	25	6	not applicable
DAPK1	KINASE	9	6	not applicable
DAPK2	KINASE	2	6	not applicable
DAPK3	KINASE	12	6	not applicable
DAPK3	KINASE	2	6	not applicable
DDR1	KINASE	21	6	not applicable
DDR1	KINASE	15	6	not applicable
DDR2	KINASE	14	6	not applicable
DDR2	KINASE	9	6	not applicable
DMPK	KINASE	2	6	not applicable
DSTYK	KINASE	25	6	not applicable
DSTYK	KINASE	18	6	not applicable
DYRK1A	KINASE	20	6	not applicable
DYRK1A	KINASE	15	6	not applicable
DYRK1B	KINASE	9	6	not applicable
DYRK1B	KINASE	5	6	not applicable
DYRK2	KINASE	4	6	not applicable
DYRK2	KINASE	5	6	not applicable
EGFR	KINASE	53	6	not applicable
EGFR	KINASE	35	6	not applicable
EIF2AK1	KINASE	14	6	not applicable
EIF2AK1	KINASE	14	6	not applicable
EIF2AK2	KINASE	8	6	not applicable
EIF2AK2	KINASE	3	6	not applicable
EIF2AK3	KINASE	13	6	not applicable
EIF2AK3	KINASE	5	6	not applicable
EIF2AK4	KINASE	66	6	not applicable
EIF2AK4	KINASE	50	6	not applicable
EPHA1	KINASE	21	6	not applicable
EPHA1	KINASE	11	6	not applicable
EPHA10	KINASE	1	6	not applicable
EPHA10	KINASE	1	6	not applicable
EPHA2	KINASE	29	6	not applicable
EPHA2	KINASE	24	6	not applicable
EPHA3	KINASE	32	6	not applicable
EPHA3	KINASE	19	6	not applicable
EPHA4	KINASE	27	6	not applicable
EPHA4	KINASE	16	6	not applicable
EPHA5	KINASE	15	6	not applicable
EPHA5	KINASE	11	6	not applicable
EPHA6	KINASE	9	6.34679	6.8
EPHA6	KINASE	2	6.30103	6.8
EPHA7	KINASE	27	6	not applicable
EPHA7	KINASE	16	6	not applicable
EPHA8	KINASE	1	6	not applicable
EPHB1	KINASE	20	6	not applicable
EPHB1	KINASE	12	6	not applicable
EPHB2	KINASE	29	6	not applicable
EPHB2	KINASE	16	6	not applicable
EPHB3	KINASE	26	6	not applicable
EPHB3	KINASE	13	6	not applicable
EPHB4	KINASE	36	6	not applicable
EPHB4	KINASE	34	6	not applicable
EPHB6	KINASE	11	6	not applicable
EPHB6	KINASE	3	6	not applicable
ERBB2	KINASE	1	6	not applicable
ERBB2	KINASE	2	6	not applicable
ERBB4	KINASE	13	6	not applicable
ERBB4	KINASE	9	6	not applicable
ERN1	KINASE	33	6	not applicable
ERN1	KINASE	12	6	not applicable
FER	KINASE	45	6	not applicable
FER	KINASE	36	6	not applicable
FES	KINASE	38	6	not applicable
FES	KINASE	20	6	not applicable
FGFR1	KINASE	18	6	not applicable
FGFR1	KINASE	11	6	not applicable
FGFR2	KINASE	15	6	not applicable
FGFR2	KINASE	11	6	not applicable
FGFR3	KINASE	10	6	not applicable
FGFR3	KINASE	1	6	not applicable
FGFR4	KINASE	2	6	not applicable
FGFR4	KINASE	2	6	not applicable
FGR	KINASE	13	6	not applicable
FGR	KINASE	13	6	not applicable
FLT1	KINASE	8	6	not applicable
FLT1	KINASE	1	6	not applicable
FLT4	KINASE	28	6	not applicable
FLT4	KINASE	14	6	not applicable
FRK	KINASE	14	6	not applicable
FRK	KINASE	8	6	not applicable
FYN	KINASE	26	6	not applicable
FYN	KINASE	17	6	not applicable
GAK	KINASE	59	6	not applicable
GAK	KINASE	55	6	not applicable
GSG2	KINASE	3	6	not applicable
GSG2	KINASE	1	6	not applicable
GSK3A	KINASE	13	6	not applicable
GSK3A	KINASE	11	6	not applicable
GSK3B	KINASE	19	6	not applicable
GSK3B	KINASE	16	6	not applicable
HCK	KINASE	22	6	not applicable
HCK	KINASE	13	6	not applicable
HIPK1	KINASE	9	6	not applicable
HIPK1	KINASE	4	6	not applicable
HIPK2	KINASE	9	6	not applicable
HIPK2	KINASE	3	6	not applicable
HIPK3	KINASE	13	6	not applicable
HIPK3	KINASE	8	6	not applicable
HSPB8	KINASE	3	6	not applicable
ICK	KINASE	9	6	not applicable
ICK	KINASE	6	6	not applicable
IGF1R	KINASE	42	6	not applicable
IGF1R	KINASE	29	6	not applicable
IKBKB	KINASE	21	6	not applicable
IKBKB	KINASE	9	6	not applicable
IKBKE	KINASE	17	6	not applicable
IKBKE	KINASE	16	6	not applicable
ILK	KINASE	12	6	not applicable
ILK	KINASE	3	6	not applicable
INSR	KINASE	45	6	not applicable
INSR	KINASE	34	6	not applicable
IRAK1	KINASE	15	6	not applicable
IRAK1	KINASE	13	6	not applicable
IRAK3	KINASE	14	6	not applicable
IRAK3	KINASE	8	6	not applicable
IRAK4	KINASE	33	6	not applicable
IRAK4	KINASE	21	6	not applicable
JAK1	KINASE	65	6	not applicable
JAK1	KINASE	58	6	not applicable
JAK2	KINASE	22	6	not applicable
JAK2	KINASE	27	6	not applicable
JAK3	KINASE	11	6	not applicable
JAK3	KINASE	5	6	not applicable
KDR	KINASE	15	6	not applicable
KDR	KINASE	9	6	not applicable
KIAA0999	KINASE	30	6	not applicable
KIAA0999	KINASE	22	6	not applicable
KIAA1804	KINASE	28	6	not applicable
KIAA1804	KINASE	15	6	not applicable
KIT	KINASE	24	6	not applicable
KIT	KINASE	10	6	not applicable
KSR1	KINASE	7	6	not applicable
KSR1	KINASE	6	6	not applicable
LATS1	KINASE	47	6	not applicable
LATS1	KINASE	24	6	not applicable
LATS2	KINASE	10	6	not applicable
LATS2	KINASE	6	6	not applicable
LCK	KINASE	7	6	not applicable
LCK	KINASE	6	6	not applicable
LIMK1	KINASE	21	6	not applicable
LIMK1	KINASE	17	6	not applicable
LIMK2	KINASE	18	6	not applicable
LIMK2	KINASE	9	6	not applicable
LOC100128443	KINASE	10	6	not applicable
LOC100128443	KINASE	3	6	not applicable
LRRK2	KINASE	45	6	not applicable
LRRK2	KINASE	21	6	not applicable
LTK	KINASE	3	6	not applicable
LTK	KINASE	2	6	not applicable
LYN	KINASE	29	6	not applicable
LYN	KINASE	22	6	not applicable
MAP2K1	KINASE	11	6	not applicable
MAP2K1	KINASE	9	6	not applicable
MAP2K2	KINASE	21	6	not applicable
MAP2K2	KINASE	16	6	not applicable
MAP2K3	KINASE	11	6	not applicable
MAP2K3	KINASE	6	6	not applicable
MAP2K4	KINASE	19	6	not applicable
MAP2K4	KINASE	9	6	not applicable
MAP2K5	KINASE	21	6	not applicable
MAP2K5	KINASE	13	6	not applicable
MAP2K6	KINASE	15	6	not applicable
MAP2K6	KINASE	11	6	not applicable
MAP3K1	KINASE	32	6	not applicable
MAP3K1	KINASE	21	6	not applicable
MAP3K10	KINASE	4	6	not applicable
MAP3K10	KINASE	3	6	not applicable
MAP3K11	KINASE	19	6	not applicable
MAP3K11	KINASE	9	6	not applicable
MAP3K12	KINASE	1	6	not applicable
MAP3K12	KINASE	3	6	not applicable
MAP3K13	KINASE	6	6	not applicable
MAP3K13	KINASE	2	6	not applicable
MAP3K15	KINASE	25	6	not applicable
MAP3K15	KINASE	15	6	not applicable
MAP3K2	KINASE	24	6	not applicable
MAP3K2	KINASE	13	6	not applicable
MAP3K3	KINASE	21	6	not applicable
MAP3K3	KINASE	11	6	not applicable
MAP3K4	KINASE	78	6	not applicable
MAP3K4	KINASE	39	6	not applicable
MAP3K5	KINASE	41	6	not applicable
MAP3K5	KINASE	29	6	not applicable
MAP3K6	KINASE	29	6	not applicable
MAP3K6	KINASE	23	6	not applicable
MAP3K7	KINASE	26	6	not applicable
MAP3K7	KINASE	12	6	not applicable
MAP3K9	KINASE	4	6	not applicable
MAP3K9	KINASE	5	6	not applicable
MAP4K1	KINASE	13	6	not applicable
MAP4K1	KINASE	6	6	not applicable
MAP4K2	KINASE	18	6	not applicable
MAP4K2	KINASE	15	6	not applicable
MAP4K3	KINASE	16	6	not applicable
MAP4K3	KINASE	11	6	not applicable
MAP4K4	KINASE	44	6	not applicable
MAP4K4	KINASE	28	6	not applicable
MAP4K5	KINASE	29	6	not applicable
MAP4K5	KINASE	17	6	not applicable
MAPK1	KINASE	17	6	not applicable
MAPK1	KINASE	15	6	not applicable
MAPK10	KINASE	5	6	not applicable
MAPK10	KINASE	5	6	not applicable
MAPK11	KINASE	6	6	not applicable
MAPK11	KINASE	6	6	not applicable
MAPK14	KINASE	24	6	not applicable
MAPK14	KINASE	21	6	not applicable
MAPK15	KINASE	4	6	not applicable
MAPK15	KINASE	4	6	not applicable
MAPK3	KINASE	14	6	not applicable
MAPK3	KINASE	8	6	not applicable
MAPK4	KINASE	3	6	not applicable
MAPK6	KINASE	11	6	not applicable
MAPK6	KINASE	10	6	not applicable
MAPK7	KINASE	15	6	not applicable
MAPK7	KINASE	9	6	not applicable
MAPK8	KINASE	13	6	not applicable
MAPK8	KINASE	13	6	not applicable
MAPK9	KINASE	18	6	not applicable
MAPK9	KINASE	12	6	not applicable
MAPKAPK2	KINASE	2	6	not applicable
MAPKAPK3	KINASE	4	6	not applicable
MAPKAPK3	KINASE	3	6	not applicable
MAPKAPK5	KINASE	13	6	not applicable
MAPKAPK5	KINASE	7	6	not applicable
MARK1	KINASE	25	6	not applicable
MARK1	KINASE	16	6	not applicable
MARK2	KINASE	45	6	not applicable
MARK2	KINASE	34	6	not applicable
MARK3	KINASE	38	6	not applicable
MARK3	KINASE	20	6	not applicable
MARK4	KINASE	19	6	not applicable
MARK4	KINASE	15	6	not applicable
MAST1	KINASE	1	6	not applicable
MAST2	KINASE	16	6	not applicable
MAST2	KINASE	7	6	not applicable
MAST3	KINASE	22	6	not applicable
MAST3	KINASE	10	6	not applicable
MASTL	KINASE	18	6	not applicable
MASTL	KINASE	9	6	not applicable
MELK	KINASE	24	6	not applicable
MELK	KINASE	19	6	not applicable
MERTK	KINASE	25	6	not applicable
MERTK	KINASE	14	6	not applicable
MET	KINASE	35	6	not applicable
MET	KINASE	29	6	not applicable
MINK1	KINASE	29	6	not applicable
MINK1	KINASE	10	6	not applicable
MKNK1	KINASE	6	6	not applicable
MKNK1	KINASE	5	6	not applicable
MKNK2	KINASE	9	6	not applicable
MKNK2	KINASE	8	6	not applicable
MST1R	KINASE	13	6	not applicable
MST1R	KINASE	8	6	not applicable
mTOR	KINASE	84	6	not applicable
mTOR	KINASE	27	6	not applicable
MYLK	KINASE	47	6	not applicable
MYLK	KINASE	26	6	not applicable
MYLK3	KINASE	15	6	not applicable
MYLK3	KINASE	9	6	not applicable
NEK1	KINASE	46	6	not applicable
NEK1	KINASE	20	6	not applicable
NEK2	KINASE	20	6	not applicable
NEK2	KINASE	16	6	not applicable
NEK3	KINASE	14	6	not applicable
NEK3	KINASE	10	6	not applicable
NEK5	KINASE	1	6	not applicable
NEK6	KINASE	11	6	not applicable
NEK6	KINASE	10	6	not applicable
NEK7	KINASE	10	6	not applicable
NEK7	KINASE	10	6	not applicable
NEK9	KINASE	49	6	not applicable
NEK9	KINASE	46	6	not applicable
NLK	KINASE	16	6	not applicable
NLK	KINASE	7	6	not applicable
NRK	KINASE	4	6	not applicable
NRK	KINASE	1	6	not applicable
NTRK1	KINASE	15	6	not applicable
NTRK1	KINASE	12	6	not applicable
NUAK1	KINASE	9	6	not applicable
NUAK1	KINASE	11	6	not applicable
OXSR1	KINASE	16	6	not applicable
OXSR1	KINASE	9	6	not applicable
PAK2	KINASE	1	6	not applicable
PAK4	KINASE	30	6.31876	6.59
PAK4	KINASE	16	6.03621	6.3
PAK6	KINASE	2	6	not applicable
PBK	KINASE	2	6	not applicable
PCTK1	KINASE	25	6	not applicable
PCTK1	KINASE	9	6	not applicable
PCTK2	KINASE	18	6	not applicable
PCTK2	KINASE	13	6	not applicable
PCTK3	KINASE	13	6	not applicable
PCTK3	KINASE	7	6	not applicable
PDGFRA	KINASE	15	6	not applicable
PDGFRA	KINASE	5	6	not applicable
PDGFRB	KINASE	25	6	not applicable
PDGFRB	KINASE	17	6	not applicable
PDIK1L	KINASE	5	6	not applicable
PDIK1L	KINASE	6	6	not applicable
PDK1	KINASE	2	6	not applicable
PDK1	KINASE	1	6	not applicable
PDK3	KINASE	1	6	not applicable
PDK3	KINASE	2	6	not applicable
PDPK1	KINASE	20	6	not applicable
PDPK1	KINASE	14	6	not applicable
PFTK1	KINASE	8	6	not applicable
PFTK1	KINASE	5	6	not applicable
PHKG2	KINASE	19	6	not applicable
PHKG2	KINASE	9	6	not applicable
PI4K2A	KINASE	1	6	not applicable
PI4K2A	KINASE	1	6	not applicable
PI4KA	KINASE	7	6	not applicable
PI4KA	KINASE	12	6	not applicable
PIK3C2B	KINASE	4	6	not applicable
PIK3C2B	KINASE	1	6	not applicable
PIK3C3	KINASE	20	6	not applicable
PIK3C3	KINASE	9	6	not applicable
PIK3R4	KINASE	26	6	not applicable
PIK3R4	KINASE	11	6	not applicable
PIM1	KINASE	6	6	not applicable
PIM1	KINASE	5	6	not applicable
PIM2	KINASE	10	6	not applicable
PIM2	KINASE	4	6	not applicable
PIM3	KINASE	5	6	not applicable
PIM3	KINASE	4	6	not applicable
PIP4K2A	KINASE	9	6	not applicable
PIP4K2A	KINASE	6	6	not applicable
PIP4K2B	KINASE	13	6	not applicable
PIP4K2B	KINASE	8	6	not applicable
PIP4K2C	KINASE	19	6	not applicable
PIP4K2C	KINASE	11	6	not applicable
PIP5K3	KINASE	72	6	not applicable
PIP5K3	KINASE	42	6	not applicable
PKMYT1	KINASE	15	6	not applicable
PKMYT1	KINASE	12	6	not applicable
PKN1	KINASE	16	6	not applicable
PKN1	KINASE	11	6	not applicable
PKN2	KINASE	24	6	not applicable
PKN2	KINASE	16	6	not applicable
PKN3	KINASE	23	6	not applicable
PKN3	KINASE	12	6	not applicable
PLK1	KINASE	15	6	not applicable
PLK1	KINASE	16	6	not applicable
PLK4	KINASE	23	6	not applicable
PLK4	KINASE	15	6	not applicable
PRKAA1	KINASE	30	6	not applicable
PRKAA1	KINASE	26	6	not applicable
PRKAA2	KINASE	21	6	not applicable
PRKAA2	KINASE	13	6	not applicable
PRKACA	KINASE	3	6	not applicable
PRKACA	KINASE	5	6	not applicable
PRKACB	KINASE	4	6	not applicable
PRKACB	KINASE	3	6	not applicable
PRKCA	KINASE	17	6	not applicable
PRKCA	KINASE	7	6	not applicable
PRKCB	KINASE	18	6	not applicable
PRKCB	KINASE	8	6	not applicable
PRKCD	KINASE	20	6	not applicable
PRKCD	KINASE	19	6	not applicable
PRKCE	KINASE	1	6	not applicable
PRKCE	KINASE	1	6	not applicable
PRKCI	KINASE	5	6	not applicable
PRKCI	KINASE	3	6	not applicable
PRKCQ	KINASE	35	6	not applicable
PRKCQ	KINASE	19	6	not applicable
PRKCZ	KINASE	3	6	not applicable
PRKCZ	KINASE	2	6	not applicable
PRKD1	KINASE	18	6	not applicable
PRKD1	KINASE	11	6	not applicable
PRKD2	KINASE	28	6	not applicable
PRKD2	KINASE	23	6	not applicable
PRKD3	KINASE	16	6	not applicable
PRKD3	KINASE	12	6	not applicable
PRKDC	KINASE	203	6	not applicable
PRKDC	KINASE	131	6	not applicable
PRKG1	KINASE	40	6	not applicable
PRKG1	KINASE	26	6	not applicable
PRKG2	KINASE	2	6	not applicable
PRKX	KINASE	11	6	not applicable
PRKX	KINASE	5	6	not applicable
PRPF4B	KINASE	1	6	not applicable
PTK2	KINASE	66	6	not applicable
PTK2	KINASE	45	6	not applicable
PTK2B	KINASE	71	6	not applicable
PTK2B	KINASE	51	6	not applicable
PTK6	KINASE	2	6	not applicable
PTK7	KINASE	1	6	not applicable
PTK7	KINASE	1	6	not applicable
RAF1	KINASE	2	6	not applicable
RET	KINASE	2	6	not applicable
RIOK1	KINASE	5	6	not applicable
RIOK1	KINASE	1	6	not applicable
RIOK2	KINASE	26	6	not applicable
RIOK2	KINASE	21	6	not applicable
RIOK3	KINASE	1	6	not applicable
RIPK1	KINASE	2	6	not applicable
RIPK1	KINASE	6	6	not applicable
RIPK2	KINASE	23	7.88606	8.36
RIPK2	KINASE	16	7.95861	8.43
RIPK3	KINASE	6	6	not applicable
RIPK3	KINASE	4	6	not applicable
RIPK4	KINASE	13	6	not applicable
RIPK4	KINASE	7	6	not applicable
RNASEL	KINASE	9	6	not applicable
RNASEL	KINASE	4	6	not applicable
ROCK1	KINASE	5	6	not applicable
ROCK2	KINASE	28	6	not applicable
ROCK2	KINASE	13	6	not applicable
RP6-213H19 1	KINASE	4	6	not applicable
RP6-213H19 1	KINASE	1	6	not applicable
RPS6KA1	KINASE	29	6	not applicable
RPS6KA1	KINASE	25	6	not applicable
RPS6KA2	KINASE	14	6	not applicable
RPS6KA2	KINASE	6	6	not applicable
RPS6KA3	KINASE	28	6	not applicable
RPS6KA3	KINASE	24	6	not applicable
RPS6KA4	KINASE	32	6	not applicable
RPS6KA4	KINASE	14	6	not applicable
RPS6KA5	KINASE	37	6	not applicable
RPS6KA5	KINASE	24	6	not applicable
RPS6KA6	KINASE	6	6	not applicable
RPS6KA6	KINASE	8	6	not applicable
RPS6KB1	KINASE	9	6	not applicable
RPS6KB1	KINASE	4	6	not applicable
SGK3	KINASE	17	6	not applicable
SGK3	KINASE	10	6	not applicable
SIK1	KINASE	5	6	not applicable
SIK1	KINASE	1	6	not applicable
SIK2	KINASE	28	6	not applicable
SIK2	KINASE	24	6	not applicable
SLK	KINASE	69	6	not applicable
SLK	KINASE	55	6	not applicable
SNRK	KINASE	13	6	not applicable
SNRK	KINASE	7	6	not applicable
SRC	KINASE	20	6	not applicable
SRC	KINASE	15	6	not applicable
SRPK1	KINASE	1	6	not applicable
STK10	KINASE	51	6	not applicable
STK10	KINASE	31	6	not applicable
STK11	KINASE	9	6	not applicable
STK11	KINASE	4	6	not applicable
STK16	KINASE	12	6	not applicable
STK16	KINASE	5	6	not applicable
STK17A	KINASE	7	6	not applicable
STK17A	KINASE	5	6	not applicable
STK17B	KINASE	8	6	not applicable
STK17B	KINASE	6	6	not applicable
STK24	KINASE	2	6	not applicable
STK24	KINASE	1	6	not applicable
STK25	KINASE	3	6	not applicable
STK25	KINASE	2	6	not applicable
STK3	KINASE	15	6	not applicable
STK3	KINASE	5	6	not applicable
STK32C	KINASE	1	6	not applicable
STK33	KINASE	20	6	not applicable
STK33	KINASE	14	6	not applicable
STK35	KINASE	15	6	not applicable
STK35	KINASE	9	6	not applicable
STK36	KINASE	2	6	not applicable
STK36	KINASE	2	6	not applicable
STK38	KINASE	18	6	not applicable
STK38	KINASE	8	6	not applicable
STK38L	KINASE	11	6	not applicable
STK38L	KINASE	6	6	not applicable
STK39	KINASE	14	6	not applicable
STK39	KINASE	6	6	not applicable
STK4	KINASE	22	6	not applicable
STK4	KINASE	19	6	not applicable
STRADA	KINASE	12	6	not applicable
STRADA	KINASE	9	6	not applicable
STRADB	KINASE	4	6	not applicable
STRADB	KINASE	3	6	not applicable
SYK	KINASE	29	6	not applicable
SYK	KINASE	31	6	not applicable
TAOK1	KINASE	6	6	not applicable
TAOK1	KINASE	5	6	not applicable
TAOK2	KINASE	11	6	not applicable
TAOK2	KINASE	9	6	not applicable
TAOK3	KINASE	20	6	not applicable
TAOK3	KINASE	7	6	not applicable
TBK1	KINASE	42	6	not applicable
TBK1	KINASE	38	6	not applicable
TEC	KINASE	43	6	not applicable
TEC	KINASE	36	6	not applicable
TEK	KINASE	26	6	not applicable
TEK	KINASE	15	6	not applicable
TESK1	KINASE	10	6	not applicable
TESK1	KINASE	8	6	not applicable
TESK2	KINASE	19	6	not applicable
TESK2	KINASE	8	6	not applicable
TGFBR1	KINASE	18	6	not applicable
TGFBR1	KINASE	20	6	not applicable
TGFBR2	KINASE	17	6	not applicable
TGFBR2	KINASE	11	6	not applicable
TIE1	KINASE	3	6	not applicable
TIE1	KINASE	2	6	not applicable
TLK1	KINASE	6	6	not applicable
TLK1	KINASE	3	6	not applicable
TLK2	KINASE	3	6	not applicable
TNIK	KINASE	51	6	not applicable
TNIK	KINASE	28	6	not applicable
TNK1	KINASE	18	6	not applicable
TNK1	KINASE	22	6	not applicable
TNK2	KINASE	26	6	not applicable
TNK2	KINASE	19	6	not applicable
TP53RK	KINASE	10	6	not applicable
TP53RK	KINASE	4	6	not applicable
TRIO	KINASE	6	6	not applicable
TRRAP	KINASE	27	6	not applicable
TRRAP	KINASE	13	6	not applicable
TTK	KINASE	33	6	not applicable
TTK	KINASE	30	6	not applicable
TXK	KINASE	1	6	not applicable
TYK2	KINASE	51	6	not applicable
TYK2	KINASE	40	6	not applicable
TYRO3	KINASE	7	6	not applicable
TYRO3	KINASE	5	6	not applicable
UHMK1	KINASE	2	6	not applicable
UHMK1	KINASE	5	6	not applicable
ULK1	KINASE	29	6	not applicable
ULK1	KINASE	13	6	not applicable
ULK2	KINASE	2	6	not applicable
ULK2	KINASE	1	6	not applicable
ULK3	KINASE	20	6	not applicable
ULK3	KINASE	1	6	not applicable
ULK3	KINASE	18	6	not applicable
VRK2	KINASE	1	6	not applicable
WEE1	KINASE	34	6	not applicable
WEE1	KINASE	27	6	not applicable
WNK1	KINASE	18	6	not applicable
WNK1	KINASE	4	6	not applicable
YES1	KINASE	14	6	not applicable
YES1	KINASE	13	6	not applicable
ZAK	KINASE	25	6	not applicable
ZAK	KINASE	17	6	not applicable

## Sheet: AEC
gene name	focusgroup	accession	qupm	pIC50	pKDapp	reproducibily affected
BAZ2A	BROMO	IPI00871202.1	2	6	not applicable	FALSE
BPTF	BROMO	IPI00785110.2	7	6	not applicable	FALSE
BRD8	BROMO	IPI00019226.1	1	6.37675	6.43933	FALSE
MLL	BROMO	IPI00009286.4	3	6	not applicable	FALSE
MLL2	BROMO	IPI00377245.1	2	6	not applicable	FALSE
PBRM1	BROMO	IPI00384176.1	11	6	not applicable	FALSE
SMARCA4	BROMO	IPI00900269.1	9	6	not applicable	FALSE
TRIM28	BROMO	IPI00438229.2	7	6	not applicable	FALSE
TRIM28	BROMO	IPI00438229.2	15	6	not applicable	FALSE
ZMYND8	BROMO	IPI00418316.5	8	6	not applicable	FALSE
EP300	BROMO, HAT	IPI00020985.3	1	6	not applicable	FALSE
EP300	BROMO, HAT	IPI00020985.3	1	6	not applicable	FALSE
GPR98	GPCR	IPI00165934.5	1	6	not applicable	FALSE
APLNR	GPCR	IPI00018672.1	1	6	not applicable	FALSE
CXCR4	GPCR	IPI00216445.1	1	6	not applicable	FALSE
FLJ12529	GPCR	IPI00915356.1	1	6	not applicable	FALSE
FLJ12529	GPCR	IPI00915356.1	3	6	not applicable	FALSE
HRH1	GPCR	IPI00018147.1	1	6	not applicable	FALSE
SLIT1	GPCR	IPI00296434.10	1	6	not applicable	FALSE
MRGPRF	GPCR	IPI00059513.3	1	6	not applicable	FALSE
MRGPRF	GPCR	IPI00059513.3	1	6	not applicable	FALSE
GPR68	GPCR	IPI00019433.2	1	6	not applicable	FALSE
GPR68	GPCR	IPI00019433.2	1	6	not applicable	FALSE
S1PR2	GPCR	IPI00003501.2	1	6	not applicable	FALSE
GTF3C4	HAT	IPI00016725.2	2	6	not applicable	FALSE
NAT10	HAT	IPI00300127.3	4	6	not applicable	FALSE
CREBBP	HAT, BROMO	IPI00023339.2	2	6	not applicable	FALSE
KAT2A	HAT, BROMO	IPI00306871.4	1	6	not applicable	FALSE
HDAC1	HDAC	IPI00013774.1	2	6	not applicable	FALSE
HDAC1	HDAC	IPI00013774.1	3	6	not applicable	FALSE
HDAC10	HDAC	IPI00012439.5	2	6	not applicable	FALSE
HDAC10	HDAC	IPI00012439.5	4	6	not applicable	FALSE
HDAC2	HDAC	IPI00289601.10	2	6	not applicable	FALSE
HDAC2	HDAC	IPI00289601.10	4	6	not applicable	FALSE
HDAC6	HDAC	IPI00005711.4	8	6	not applicable	FALSE
ABL1	KINASE	IPI00221171.4	20	6	not applicable	FALSE
ACVR2A	KINASE	IPI00903077.1	1	6	not applicable	FALSE
ACVR2B	KINASE	IPI00437565.5	2	6	not applicable	FALSE
ACVR2B	KINASE	IPI00437565.5	1	6	not applicable	FALSE
ADCK1	KINASE	IPI00787836.1	6	6	not applicable	FALSE
CABC1	KINASE	IPI00176469.2	1	6	not applicable	FALSE
CABC1	KINASE	IPI00176469.2	1	6	not applicable	FALSE
ADCK4	KINASE	IPI00647707.3	8	6	not applicable	FALSE
ADCK5	KINASE	IPI00418366.5	3	6	not applicable	FALSE
ADCK5	KINASE	IPI00418366.5	4	6	not applicable	FALSE
ACVRL1	KINASE	IPI00784262.2	2	6	not applicable	FALSE
ACVRL1	KINASE	IPI00784262.2	1	6	not applicable	FALSE
ACVR1	KINASE	IPI00029219.1	11	6	not applicable	FALSE
ACVR1	KINASE	IPI00029219.1	9	6	not applicable	FALSE
ACVR1	KINASE	IPI00029219.1	10	6	not applicable	FALSE
PRKAA1	KINASE	IPI00410287.3	3	6	not applicable	FALSE
NPR2	KINASE	IPI00024685.1	1	6	not applicable	FALSE
ARAF	KINASE	IPI00020578.2	3	6	not applicable	FALSE
ARAF	KINASE	IPI00020578.2	2	6	not applicable	FALSE
ABL2	KINASE	IPI00329488.4	13	6	not applicable	FALSE
ABL2	KINASE	IPI00329488.4	11	6	not applicable	FALSE
ATM	KINASE	IPI00298306.3	26	6	not applicable	FALSE
ATR	KINASE	IPI00412298.3	23	6	not applicable	FALSE
ATR	KINASE	IPI00412298.3	11	6	not applicable	FALSE
ATR	KINASE	IPI00412298.3	19	6	not applicable	FALSE
AXL	KINASE	IPI00296992.7	7	6	not applicable	FALSE
AXL	KINASE	IPI00296992.7	4	6	not applicable	FALSE
BCR	KINASE	IPI00004497.2	12	6	not applicable	FALSE
BCR	KINASE	IPI00004497.2	13	6	not applicable	FALSE
BMP2K	KINASE	IPI00337426.1	2	6	not applicable	FALSE
BLK	KINASE	IPI00554756.2	16	6	not applicable	FALSE
BLK	KINASE	IPI00554756.2	16	6	not applicable	FALSE
BMPR1A	KINASE	IPI00005731.2	6	6	not applicable	FALSE
BMPR1A	KINASE	IPI00005731.2	9	6	not applicable	FALSE
BMPR1B	KINASE	IPI00010862.2	1	6	not applicable	FALSE
BMPR1B	KINASE	IPI00010862.2	2	6	not applicable	FALSE
BMPR2	KINASE	IPI00783156.1	5	6	not applicable	FALSE
BMPR2	KINASE	IPI00783156.1	6	6	not applicable	FALSE
BTK	KINASE	IPI00029132.3	20	6	not applicable	FALSE
BTK	KINASE	IPI00029132.3	12	6	not applicable	FALSE
CAMK2D	KINASE	IPI00828081.1	4	6	not applicable	FALSE
CAMK2G	KINASE	IPI00908444.1	1	6	not applicable	FALSE
PTK7	KINASE	IPI00298292.2	4	6	not applicable	FALSE
PTK7	KINASE	IPI00298292.2	3	6	not applicable	FALSE
CDC2	KINASE	IPI00026689.4	2	6	not applicable	FALSE
CDC2L6	KINASE	IPI00250316.1	2	6	not applicable	FALSE
CDK2	KINASE	IPI00031681.1	4	6	not applicable	FALSE
CDK2	KINASE	IPI00031681.1	5	6	not applicable	FALSE
CDK9	KINASE	IPI00552413.2	4	6	not applicable	FALSE
CDC2L5	KINASE	IPI00456970.1	1	6	not applicable	FALSE
CSNK1A1	KINASE	IPI00448798.6	14	6	not applicable	FALSE
CSNK1E	KINASE	IPI00027729.1	4	6	not applicable	FALSE
CSNK1G2	KINASE	IPI00297767.3	2	6	not applicable	FALSE
CSNK2A1	KINASE	IPI00016613.2	5	6	not applicable	FALSE
CSNK2A2	KINASE	IPI00020602.1	4	6	not applicable	FALSE
CSK	KINASE	IPI00013212.1	23	6	not applicable	FALSE
CSK	KINASE	IPI00013212.1	21	6	not applicable	FALSE
CSK	KINASE	IPI00013212.1	23	6	not applicable	FALSE
DDR1	KINASE	IPI00657861.1	4	6	not applicable	FALSE
DDR1	KINASE	IPI00657861.1	3	6	not applicable	FALSE
DDR2	KINASE	IPI00004409.2	7	6	not applicable	FALSE
DDR2	KINASE	IPI00004409.2	4	6	not applicable	FALSE
DDR2	KINASE	IPI00004409.2	3	6	not applicable	FALSE
MAP3K12	KINASE	IPI00796081.1	4	6	not applicable	FALSE
MAP3K12	KINASE	IPI00796081.1	3	6	not applicable	FALSE
MAP3K12	KINASE	IPI00796081.1	1	6	not applicable	FALSE
PRKDC	KINASE	IPI00296337.2	154	6	not applicable	FALSE
PRKDC	KINASE	IPI00296337.2	154	6	not applicable	FALSE
EGFR	KINASE	IPI00018274.1	45	6	not applicable	FALSE
EGFR	KINASE	IPI00018274.1	42	6	not applicable	FALSE
EGFR	KINASE	IPI00018274.1	42	6	not applicable	FALSE
EPHA1	KINASE	IPI00294250.2	8	6	not applicable	FALSE
EPHA1	KINASE	IPI00294250.2	4	6	not applicable	FALSE
EPHA10	KINASE	IPI00166339.4	1	6	not applicable	FALSE
EPHA10	KINASE	IPI00166339.4	1	6	not applicable	FALSE
EPHA2	KINASE	IPI00021267.1	16	6	not applicable	FALSE
EPHA2	KINASE	IPI00021267.1	21	6	not applicable	FALSE
EPHA3	KINASE	IPI00298105.4	18	6	not applicable	FALSE
EPHA3	KINASE	IPI00298105.4	16	6	not applicable	FALSE
EPHA3	KINASE	IPI00298105.4	13	6	not applicable	FALSE
EPHA4	KINASE	IPI00008318.1	20	6	not applicable	FALSE
EPHA4	KINASE	IPI00008318.1	14	6	not applicable	FALSE
EPHA4	KINASE	IPI00008318.1	10	6	not applicable	FALSE
EPHA5	KINASE	IPI00008290.2	15	6	not applicable	FALSE
EPHA5	KINASE	IPI00008290.2	13	6	not applicable	FALSE
EPHA5	KINASE	IPI00008290.2	12	6	not applicable	FALSE
EPHA7	KINASE	IPI00016645.3	18	6	not applicable	FALSE
EPHA7	KINASE	IPI00016645.3	18	6	not applicable	FALSE
EPHA7	KINASE	IPI00016645.3	15	6	not applicable	FALSE
EPHA8	KINASE	IPI00021274.2	1	6	not applicable	FALSE
EPHA8	KINASE	IPI00021274.2	1	6	not applicable	FALSE
EPHB1	KINASE	IPI00008315.4	10	6	not applicable	FALSE
EPHB1	KINASE	IPI00008315.4	7	6	not applicable	FALSE
EPHB2	KINASE	IPI00021275.4	25	6	not applicable	FALSE
EPHB2	KINASE	IPI00021275.4	20	6	not applicable	FALSE
EPHB2	KINASE	IPI00021275.4	20	6	not applicable	FALSE
EPHB3	KINASE	IPI00289329.2	1	6	not applicable	FALSE
EPHB4	KINASE	IPI00289342.1	24	6	not applicable	FALSE
EPHB4	KINASE	IPI00289342.1	28	6	not applicable	FALSE
EPHB4	KINASE	IPI00289342.1	30	6	not applicable	FALSE
MAPK1	KINASE	IPI00003479.3	6	6	not applicable	FALSE
MAPK7	KINASE	IPI00910923.1	2	6	not applicable	FALSE
PTK2	KINASE	IPI00413961.3	6	6	not applicable	FALSE
PTK2	KINASE	IPI00413961.3	5	6	not applicable	FALSE
PTK2	KINASE	IPI00413961.3	17	6	not applicable	FALSE
FER	KINASE	IPI00029263.2	1	6	not applicable	FALSE
FGR	KINASE	IPI00016871.1	2	6	not applicable	FALSE
FGR	KINASE	IPI00016871.1	3	6	not applicable	FALSE
FGR	KINASE	IPI00016871.1	7	6	not applicable	FALSE
FLT1	KINASE	IPI00018335.4	3	6	not applicable	FALSE
FLT4	KINASE	IPI00293565.4	13	6	not applicable	FALSE
FLT4	KINASE	IPI00293565.4	8	6	not applicable	FALSE
FLT4	KINASE	IPI00293565.4	7	6	not applicable	FALSE
mTOR	KINASE	IPI00031410.1	50	6	not applicable	FALSE
mTOR	KINASE	IPI00031410.1	38	6	not applicable	FALSE
FRK	KINASE	IPI00000885.1	1	6	not applicable	FALSE
FRK	KINASE	IPI00000885.1	2	6	not applicable	FALSE
STK36	KINASE	IPI00235407.2	2	6	not applicable	FALSE
STK36	KINASE	IPI00235407.2	1	6	not applicable	FALSE
STK36	KINASE	IPI00235407.2	1	6	not applicable	FALSE
FYN	KINASE	IPI00219012.4	9	6	not applicable	FALSE
FYN	KINASE	IPI00219012.4	9	6	not applicable	FALSE
FYN	KINASE	IPI00219012.4	11	6	not applicable	FALSE
GAK	KINASE	IPI00298949.1	19	6	not applicable	FALSE
GAK	KINASE	IPI00298949.1	25	6	not applicable	FALSE
EIF2AK4	KINASE	IPI00163851.5	1	6	not applicable	FALSE
GSK3A	KINASE	IPI00292228.1	1	6	not applicable	FALSE
GSK3B	KINASE	IPI00216190.1	11	6	not applicable	FALSE
HCK	KINASE	IPI00646510.2	10	6	not applicable	FALSE
HCK	KINASE	IPI00646510.2	7	6	not applicable	FALSE
HCK	KINASE	IPI00646510.2	6	6	not applicable	FALSE
ERBB3	KINASE	IPI00298285.1	1	6	not applicable	FALSE
ERBB4	KINASE	IPI00016371.1	1	6	not applicable	FALSE
ERBB4	KINASE	IPI00016371.1	2	6	not applicable	FALSE
ERBB4	KINASE	IPI00016371.1	2	6	not applicable	FALSE
IGF1R	KINASE	IPI00027232.3	2	6	not applicable	FALSE
CHUK	KINASE	IPI00005104.1	2	6	not applicable	FALSE
ILK	KINASE	IPI00013219.1	3	6	not applicable	FALSE
INSR	KINASE	IPI00025803.3	5	6	not applicable	FALSE
IRAK1	KINASE	IPI00293652.1	2	6	not applicable	FALSE
IRAK1	KINASE	IPI00293652.1	3	6	not applicable	FALSE
IRAK4	KINASE	IPI00007641.2	2	6	not applicable	FALSE
IRAK4	KINASE	IPI00007641.2	1	6	not applicable	FALSE
IRAK4	KINASE	IPI00007641.2	6	6	not applicable	FALSE
ERN1	KINASE	IPI00015974.2	3	6	not applicable	FALSE
ERN1	KINASE	IPI00015974.2	4	6	not applicable	FALSE
JAK3	KINASE	IPI00219418.2	1	6	not applicable	FALSE
MAPK8	KINASE	IPI00220306.1	1	6	not applicable	FALSE
KDR	KINASE	IPI00021396.1	1	6	not applicable	FALSE
LTK	KINASE	IPI00021365.2	1	6	not applicable	FALSE
LYN	KINASE	IPI00298625.2	18	6	not applicable	FALSE
LYN	KINASE	IPI00298625.2	12	6	not applicable	FALSE
LYN	KINASE	IPI00298625.2	19	6	not applicable	FALSE
MAP3K13	KINASE	IPI00006192.2	2	6	not applicable	FALSE
MAP2K1	KINASE	IPI00219604.3	1	6	not applicable	FALSE
MAP2K2	KINASE	IPI00003783.1	3	6	not applicable	FALSE
MAP2K3	KINASE	IPI00218858.1	1	6	not applicable	FALSE
MAP2K5	KINASE	IPI00158248.3	7	6	not applicable	FALSE
MAP2K5	KINASE	IPI00158248.3	6	6	not applicable	FALSE
MAP3K1	KINASE	IPI00855985.2	11	6	not applicable	FALSE
MAP3K1	KINASE	IPI00855985.2	13	6	not applicable	FALSE
MAP3K1	KINASE	IPI00855985.2	9	6	not applicable	FALSE
MAP3K4	KINASE	IPI00386260.5	4	6	not applicable	FALSE
MAP3K4	KINASE	IPI00386260.5	4	6	not applicable	FALSE
MAP3K5	KINASE	IPI00412433.1	2	6	not applicable	FALSE
MAPKAPK2	KINASE	IPI00026054.1	5	6	not applicable	FALSE
MAPKAPK2	KINASE	IPI00026054.1	3	6	not applicable	FALSE
MAPKAPK3	KINASE	IPI00005777.1	6	6	not applicable	FALSE
MAPKAPK3	KINASE	IPI00005777.1	6	6	not applicable	FALSE
MERTK	KINASE	IPI00029756.2	3	6	not applicable	FALSE
MERTK	KINASE	IPI00029756.2	4	6	not applicable	FALSE
MET	KINASE	IPI00294528.1	2	7.92082	8.47141	FALSE
MET	KINASE	IPI00294528.1	1	6	not applicable	FALSE
MET	KINASE	IPI00294528.1	1	6	not applicable	FALSE
CDC42BPA	KINASE	IPI00903296.1	8	6	not applicable	FALSE
CDC42BPB	KINASE	IPI00477763.4	7	6	not applicable	FALSE
RPS6KA4	KINASE	IPI00022536.1	2	6	not applicable	FALSE
RPS6KA4	KINASE	IPI00022536.1	3	6	not applicable	FALSE
STK4	KINASE	IPI00011488.4	2	6	not applicable	FALSE
STK24	KINASE	IPI00872754.1	1	6	not applicable	FALSE
STK24	KINASE	IPI00872754.1	4	6	not applicable	FALSE
NEK4	KINASE	IPI00021333.1	1	6	not applicable	FALSE
NEK9	KINASE	IPI00301609.8	7	6	not applicable	FALSE
NRBP1	KINASE	IPI00893743.1	1	6	not applicable	FALSE
MAPK14	KINASE	IPI00221141.3	11	6	not applicable	FALSE
MAPK14	KINASE	IPI00221141.3	13	6	not applicable	FALSE
PAK4	KINASE	IPI00014068.1	20	6.95861	7.41193	TRUE
PAK4	KINASE	IPI00014068.1	24	6.13077	6.42147	TRUE
PBK	KINASE	IPI00306708.4	1	6	not applicable	FALSE
PDGFRB	KINASE	IPI00015902.3	1	6	not applicable	FALSE
PIK3C3	KINASE	IPI00873758.1	2	6	not applicable	FALSE
PIK3CD	KINASE	IPI00384817.2	2	6	not applicable	FALSE
PIK3R4	KINASE	IPI00024006.3	3	6	not applicable	FALSE
PI4K2A	KINASE	IPI00020124.1	3	6	not applicable	FALSE
PI4K2B	KINASE	IPI00291068.3	2	6	not applicable	FALSE
PI4KA	KINASE	IPI00070943.4	25	6	not applicable	FALSE
PIP5K1A	KINASE	IPI00022150.1	3	6	not applicable	FALSE
PIP4K2C	KINASE	IPI00152303.7	2	6	not applicable	FALSE
PIP5K3	KINASE	IPI00396145.1	10	6	not applicable	FALSE
PIP5K3	KINASE	IPI00396145.1	8	6	not applicable	FALSE
CDC2L1	KINASE	IPI00215999.1	1	6	not applicable	FALSE
PRKACA	KINASE	IPI00396630.3	1	6	not applicable	FALSE
PRKACA	KINASE	IPI00396630.3	3	6	not applicable	FALSE
PRKCA	KINASE	IPI00385449.4	7	6	not applicable	FALSE
PRKCA	KINASE	IPI00385449.4	4	6	not applicable	FALSE
PRKCB	KINASE	IPI00219628.3	1	6	not applicable	FALSE
PRKG1	KINASE	IPI00436355.1	2	6	not applicable	FALSE
PRKG1	KINASE	IPI00436355.1	1	6	not applicable	FALSE
PTK2B	KINASE	IPI00029702.1	8	6	not applicable	FALSE
SIK2	KINASE	IPI00465291.3	3	6	not applicable	FALSE
SIK2	KINASE	IPI00465291.3	5	6	not applicable	FALSE
KIAA0999	KINASE	IPI00657720.1	7	6	not applicable	FALSE
KIAA0999	KINASE	IPI00657720.1	6	6	not applicable	FALSE
RIOK1	KINASE	IPI00171336.3	2	6	not applicable	FALSE
RIPK2	KINASE	IPI00021917.1	19	7.85387	8.75007	TRUE
RIPK2	KINASE	IPI00021917.1	15	7.65758	8.55028	TRUE
RIPK2	KINASE	IPI00021917.1	14	7.85387	8.63231	TRUE
RIPK3	KINASE	IPI00847572.1	2	6	not applicable	FALSE
RIPK3	KINASE	IPI00847572.1	3	6.5376	6.75112	FALSE
RIPK3	KINASE	IPI00847572.1	4	6	not applicable	FALSE
ROCK1	KINASE	IPI00022542.1	12	6	not applicable	FALSE
ROCK2	KINASE	IPI00307155.7	8	6	not applicable	FALSE
ROR2	KINASE	IPI00304999.4	2	6	not applicable	FALSE
RPS6KA3	KINASE	IPI00020898.1	4	6	not applicable	FALSE
RPS6KA1	KINASE	IPI00477982.1	4	6	not applicable	FALSE
SCYL1	KINASE	IPI00102059.2	4	6	not applicable	FALSE
SGK196	KINASE	IPI00031005.3	2	6	not applicable	FALSE
SGK196	KINASE	IPI00031005.3	2	6	not applicable	FALSE
SLK	KINASE	IPI00022827.1	16	6	not applicable	FALSE
SMG1	KINASE	IPI00556369.3	3	6	not applicable	FALSE
SMG1	KINASE	IPI00556369.3	9	6	not applicable	FALSE
MYLK	KINASE	IPI00791924.2	1	6	not applicable	FALSE
SRC	KINASE	IPI00328867.6	13	6	not applicable	FALSE
SRC	KINASE	IPI00328867.6	13	6	not applicable	FALSE
SRC	KINASE	IPI00328867.6	13	6	not applicable	FALSE
TAOK1	KINASE	IPI00002232.2	2	6	not applicable	FALSE
TAOK1	KINASE	IPI00002232.2	2	6	not applicable	FALSE
TAOK1	KINASE	IPI00002232.2	2	6	not applicable	FALSE
TAOK2	KINASE	IPI00006283.3	6	6	not applicable	FALSE
TAOK3	KINASE	IPI00410485.2	2	6	not applicable	FALSE
TBK1	KINASE	IPI00293613.2	7	6	not applicable	FALSE
TBK1	KINASE	IPI00293613.2	1	6	not applicable	FALSE
TEC	KINASE	IPI00000878.4	4	6	not applicable	FALSE
TEC	KINASE	IPI00000878.4	10	6	not applicable	FALSE
TEC	KINASE	IPI00000878.4	19	6	not applicable	FALSE
TESK2	KINASE	IPI00102677.1	5	6	not applicable	FALSE
TGFBR1	KINASE	IPI00005733.1	12	6	not applicable	FALSE
TGFBR1	KINASE	IPI00005733.1	12	6	not applicable	FALSE
TGFBR1	KINASE	IPI00005733.1	16	6	not applicable	FALSE
TGFBR2	KINASE	IPI00164934.3	3	6	not applicable	FALSE
TGFBR2	KINASE	IPI00164934.3	1	6	not applicable	FALSE
TEK	KINASE	IPI00412829.2	1	6	not applicable	FALSE
TEK	KINASE	IPI00412829.2	3	6	not applicable	FALSE
TLK2	KINASE	IPI00385652.1	2	6	not applicable	FALSE
TRIO	KINASE	IPI00657953.2	2	6	not applicable	FALSE
TRRAP	KINASE	IPI00069084.2	13	6	not applicable	FALSE
TRRAP	KINASE	IPI00069084.2	18	6	not applicable	FALSE
TTK	KINASE	IPI00151170.4	3	6	not applicable	FALSE
TTN	KINASE	IPI00759542.1	2	6	not applicable	FALSE
TTN	KINASE	IPI00759542.1	2	6	not applicable	FALSE
TTN	KINASE	IPI00759542.1	2	6	not applicable	FALSE
TYK2	KINASE	IPI00022353.4	1	6	not applicable	FALSE
TYRO3	KINASE	IPI00030887.1	2	6	not applicable	FALSE
ULK3	KINASE	IPI00910978.1	2	6	not applicable	FALSE
ULK3	KINASE	IPI00910978.1	5	6	not applicable	FALSE
ULK3	KINASE	IPI00910978.1	11	6	not applicable	FALSE
YES1	KINASE	IPI00013981.4	9	6	not applicable	FALSE
YES1	KINASE	IPI00013981.4	6	6	not applicable	FALSE
YES1	KINASE	IPI00013981.4	6	6	not applicable	FALSE
ZAK	KINASE	IPI00329638.11	13	6	not applicable	FALSE
ZAK	KINASE	IPI00329638.11	11	6	not applicable	FALSE
ZAP70	KINASE	IPI00329789.8	1	8.11351	9.13146	FALSE
MAP4K4	KINASE	IPI00604647.1	1	6	not applicable	FALSE
BRD2	KINASE, BROMO	IPI00440502.3	2	6	not applicable	FALSE
ACVR1B	KINASE, PROTEASE	IPI00005732.1	1	6	not applicable	FALSE
ACVR1B	KINASE, PROTEASE	IPI00005732.1	2	6	not applicable	FALSE
ASMTL	MT	IPI00479385.4	1	6	not applicable	FALSE
C1ORF25	MT	IPI00334914.2	1	6	not applicable	FALSE
CDKAL1	MT	IPI00015713.4	6	6	not applicable	FALSE
COMT	MT	IPI00011284.1	7	6	not applicable	FALSE
COQ3	MT	IPI00418414.3	2	6	not applicable	FALSE
COQ5	MT	IPI00456965.5	1	6	not applicable	FALSE
DIMT1L	MT	IPI00004459.1	1	6	not applicable	FALSE
FBL	MT	IPI00025039.1	1	6	not applicable	FALSE
FTSJ1	MT	IPI00004308.1	2	6	not applicable	FALSE
ICMT	MT	IPI00031458.1	3	6	not applicable	FALSE
METTL7A	MT	IPI00022300.5	4	6	not applicable	FALSE
METTL7A	MT	IPI00022300.5	3	6	not applicable	FALSE
METTL7A	MT	IPI00022300.5	4	6	not applicable	FALSE
METTL7B	MT	IPI00090807.6	2	6	not applicable	FALSE
METTL9	MT	IPI00100239.1	2	6	not applicable	FALSE
METTL9	MT	IPI00100239.1	3	6	not applicable	FALSE
KIAA0859	MT	IPI00514340.1	1	6	not applicable	FALSE
NRM	MT	IPI00791698.1	2	6	not applicable	FALSE
PCMT1	MT	IPI00828189.1	1	6	not applicable	FALSE
RG9MTD1	MT	IPI00099996.2	2	6	not applicable	FALSE
RNMT	MT	IPI00410657.2	3	6	not applicable	FALSE
TARBP1	MT	IPI00298447.3	9	6	not applicable	FALSE
TARBP1	MT	IPI00298447.3	4	6	not applicable	FALSE
TARBP1	MT	IPI00298447.3	5	6	not applicable	FALSE
TFB2M	MT	IPI00034069.1	1	6	not applicable	FALSE
TFB2M	MT	IPI00034069.1	3	6	not applicable	FALSE
TRMT2A	MT	IPI00878912.1	2	6	not applicable	FALSE
ELP3	MT, HAT	IPI00165477.6	1	6	not applicable	FALSE
ACAD10	OXIDOREDUCTASE	IPI00914926.1	1	6	not applicable	FALSE
ACAD10	OXIDOREDUCTASE	IPI00914926.1	4	6	not applicable	FALSE
ACAD11	OXIDOREDUCTASE	IPI00420065.3	13	6	not applicable	FALSE
ACAD11	OXIDOREDUCTASE	IPI00420065.3	15	6	not applicable	FALSE
ACAD8	OXIDOREDUCTASE	IPI00747159.1	1	6	not applicable	FALSE
ACAD9	OXIDOREDUCTASE	IPI00152981.1	9	6	not applicable	FALSE
ACAD9	OXIDOREDUCTASE	IPI00152981.1	8	6	not applicable	FALSE
ACADS	OXIDOREDUCTASE	IPI00027701.3	11	6	not applicable	FALSE
ACADS	OXIDOREDUCTASE	IPI00027701.3	8	6	not applicable	FALSE
ACADS	OXIDOREDUCTASE	IPI00027701.3	8	6	not applicable	FALSE
ACADSB	OXIDOREDUCTASE	IPI00024623.3	4	6	not applicable	FALSE
ACADSB	OXIDOREDUCTASE	IPI00024623.3	3	6	not applicable	FALSE
ACADVL	OXIDOREDUCTASE	IPI00028031.2	21	6	not applicable	FALSE
ACOX1	OXIDOREDUCTASE	IPI00296907.4	13	6	not applicable	FALSE
ACOX1	OXIDOREDUCTASE	IPI00296907.4	12	6	not applicable	FALSE
ACOX3	OXIDOREDUCTASE	IPI00020226.2	3	6	not applicable	FALSE
AIFM1	OXIDOREDUCTASE	IPI00000690.1	5	6	not applicable	FALSE
AIFM1	OXIDOREDUCTASE	IPI00000690.1	7	6	not applicable	FALSE
ALDH18A1	OXIDOREDUCTASE	IPI00008982.1	3	6	not applicable	FALSE
ALDH1A1	OXIDOREDUCTASE	IPI00218914.5	8	6	not applicable	FALSE
ALDH1A2	OXIDOREDUCTASE	IPI00216805.3	1	6	not applicable	FALSE
ALDH1B1	OXIDOREDUCTASE	IPI00103467.4	2	6	not applicable	FALSE
ALDH1L2	OXIDOREDUCTASE	IPI00298308.7	2	6	not applicable	FALSE
ALDH1L2	OXIDOREDUCTASE	IPI00298308.7	3	6	not applicable	FALSE
ALDH2	OXIDOREDUCTASE	IPI00006663.1	2	6	not applicable	FALSE
ALDH3A2	OXIDOREDUCTASE	IPI00394758.1	5	6	not applicable	FALSE
ALDH3A2	OXIDOREDUCTASE	IPI00394758.1	6	6	not applicable	FALSE
ALDH3B1	OXIDOREDUCTASE	IPI00018031.1	3	6	not applicable	FALSE
ALOX12B	OXIDOREDUCTASE	IPI00025278.1	1	6	not applicable	FALSE
HMGCR	OXIDOREDUCTASE	IPI00021770.1	1	6	not applicable	FALSE
ALOX5	OXIDOREDUCTASE	IPI00218916.3	1	6	not applicable	FALSE
ALOX5	OXIDOREDUCTASE	IPI00218916.3	3	6	not applicable	FALSE
ALOXE3	OXIDOREDUCTASE	IPI00307549.2	1	6	not applicable	FALSE
ABP1	OXIDOREDUCTASE	IPI00219832.2	1	6	not applicable	FALSE
AOC3	OXIDOREDUCTASE	IPI00004457.3	6	6	not applicable	FALSE
AOC3	OXIDOREDUCTASE	IPI00004457.3	6	6	not applicable	FALSE
ASPH	OXIDOREDUCTASE	IPI00294834.6	5	6	not applicable	FALSE
ASPHD1	OXIDOREDUCTASE	IPI00305626.3	1	6	not applicable	FALSE
BCKDHA	OXIDOREDUCTASE	IPI00444329.1	1	6	not applicable	FALSE
BCKDHB	OXIDOREDUCTASE	IPI00011276.1	2	6	not applicable	FALSE
BCKDHB	OXIDOREDUCTASE	IPI00011276.1	2	6	not applicable	FALSE
CBR1	OXIDOREDUCTASE	IPI00295386.7	4	6	not applicable	FALSE
CBR1	OXIDOREDUCTASE	IPI00295386.7	11	6	not applicable	FALSE
CHDH	OXIDOREDUCTASE	IPI00168603.1	4	6	not applicable	FALSE
CHDH	OXIDOREDUCTASE	IPI00168603.1	6	6	not applicable	FALSE
COQ6	OXIDOREDUCTASE	IPI00032633.4	6	6	not applicable	FALSE
COQ6	OXIDOREDUCTASE	IPI00032633.4	4	6	not applicable	FALSE
CPOX	OXIDOREDUCTASE	IPI00093057.6	1	6	not applicable	FALSE
CYBASC3	OXIDOREDUCTASE	IPI00419497.3	2	6	not applicable	FALSE
CYB5R1	OXIDOREDUCTASE	IPI00470674.5	8	6	not applicable	FALSE
CYB5R3	OXIDOREDUCTASE	IPI00328415.11	8	6	not applicable	FALSE
CYB5R3	OXIDOREDUCTASE	IPI00328415.11	12	6	not applicable	FALSE
CYBA	OXIDOREDUCTASE	IPI00218433.5	1	6	not applicable	FALSE
CYBA	OXIDOREDUCTASE	IPI00218433.5	3	6	not applicable	FALSE
CYP11A1	OXIDOREDUCTASE	IPI00295771.6	17	6	not applicable	FALSE
CYP19A1	OXIDOREDUCTASE	IPI00879236.1	17	6	not applicable	FALSE
CYP1A1	OXIDOREDUCTASE	IPI00218839.2	2	6	not applicable	FALSE
CYP1A1	OXIDOREDUCTASE	IPI00218839.2	3	6	not applicable	FALSE
CYP1A1	OXIDOREDUCTASE	IPI00218839.2	4	6	not applicable	FALSE
CYP1B1	OXIDOREDUCTASE	IPI00003451.2	2	6	not applicable	FALSE
CYP1B1	OXIDOREDUCTASE	IPI00003451.2	3	6	not applicable	FALSE
CYP20A1	OXIDOREDUCTASE	IPI00419579.5	6	6	not applicable	FALSE
CYP2S1	OXIDOREDUCTASE	IPI00164018.5	1	6	not applicable	FALSE
CYP4V2	OXIDOREDUCTASE	IPI00619963.1	2	6	not applicable	FALSE
CYP51A1	OXIDOREDUCTASE	IPI00295772.5	4	6	not applicable	FALSE
CYP51A1	OXIDOREDUCTASE	IPI00295772.5	4	6	not applicable	FALSE
LOC100133930	OXIDOREDUCTASE	IPI00887749.1	1	6	not applicable	FALSE
DECR1	OXIDOREDUCTASE	IPI00003482.1	5	6	not applicable	FALSE
DECR1	OXIDOREDUCTASE	IPI00003482.1	2	6	not applicable	FALSE
DEGS1	OXIDOREDUCTASE	IPI00021147.1	1	6	not applicable	FALSE
DHCR24	OXIDOREDUCTASE	IPI00016703.2	5	6	not applicable	FALSE
DHCR7	OXIDOREDUCTASE	IPI00294501.1	10	6	not applicable	FALSE
DHCR7	OXIDOREDUCTASE	IPI00294501.1	8	6	not applicable	FALSE
DHCR7	OXIDOREDUCTASE	IPI00294501.1	10	6	not applicable	FALSE
DHODH	OXIDOREDUCTASE	IPI00024462.3	3	6	not applicable	FALSE
DHRS13	OXIDOREDUCTASE	IPI00059955.3	3	6	not applicable	FALSE
DHRS4L1	OXIDOREDUCTASE	IPI00376025.4	1	6	not applicable	FALSE
DHRS7	OXIDOREDUCTASE	IPI00470418.1	4	6	not applicable	FALSE
DHRS7	OXIDOREDUCTASE	IPI00470418.1	10	6	not applicable	FALSE
DHRS7B	OXIDOREDUCTASE	IPI00871975.2	2	6	not applicable	FALSE
DLD	OXIDOREDUCTASE	IPI00015911.1	3	6	not applicable	FALSE
DLD	OXIDOREDUCTASE	IPI00015911.1	8	6	not applicable	FALSE
DNAJC10	OXIDOREDUCTASE	IPI00293260.5	8	6	not applicable	FALSE
DNAJC10	OXIDOREDUCTASE	IPI00293260.5	6	6	not applicable	FALSE
DNAJC10	OXIDOREDUCTASE	IPI00293260.5	9	6	not applicable	FALSE
DUS3L	OXIDOREDUCTASE	IPI00784107.1	2	6	not applicable	FALSE
ETFDH	OXIDOREDUCTASE	IPI00032875.1	8	6	not applicable	FALSE
ETFDH	OXIDOREDUCTASE	IPI00032875.1	6	6	not applicable	FALSE
FADS1	OXIDOREDUCTASE	IPI00784651.7	3	6	not applicable	FALSE
FADS1	OXIDOREDUCTASE	IPI00784651.7	2	6	not applicable	FALSE
FADS3	OXIDOREDUCTASE	IPI00028040.1	3	6	not applicable	FALSE
FAR1	OXIDOREDUCTASE	IPI00478838.3	4	6	not applicable	FALSE
FAR1	OXIDOREDUCTASE	IPI00478838.3	7	6	not applicable	FALSE
FAR1	OXIDOREDUCTASE	IPI00478838.3	4	6	not applicable	FALSE
FAR2	OXIDOREDUCTASE	IPI00789529.1	5	6	not applicable	FALSE
FAR2	OXIDOREDUCTASE	IPI00789529.1	3	6	not applicable	FALSE
FASN	OXIDOREDUCTASE	IPI00026781.2	25	6	not applicable	FALSE
FDFT1	OXIDOREDUCTASE	IPI00909060.1	7	6	not applicable	FALSE
FOXRED1	OXIDOREDUCTASE	IPI00549357.3	3	6	not applicable	FALSE
FRRS1	OXIDOREDUCTASE	IPI00878384.1	2	6	not applicable	FALSE
FTH1	OXIDOREDUCTASE	IPI00554521.2	1	6	not applicable	FALSE
FTH1	OXIDOREDUCTASE	IPI00554521.2	3	6	not applicable	FALSE
GCDH	OXIDOREDUCTASE	IPI00024317.1	9	6	not applicable	FALSE
GCDH	OXIDOREDUCTASE	IPI00024317.1	4	6	not applicable	FALSE
GLUD1	OXIDOREDUCTASE	IPI00016801.1	8	6	not applicable	FALSE
GPD2	OXIDOREDUCTASE	IPI00017895.2	16	6	not applicable	FALSE
GPX8	OXIDOREDUCTASE	IPI00291695.3	3	6	not applicable	FALSE
GPX8	OXIDOREDUCTASE	IPI00291695.3	6	6	not applicable	FALSE
GSR	OXIDOREDUCTASE	IPI00016862.1	1	6	not applicable	FALSE
HADHA	OXIDOREDUCTASE	IPI00031522.2	13	6	not applicable	FALSE
HEPH	OXIDOREDUCTASE	IPI00107855.2	5	6	not applicable	FALSE
HMOX1	OXIDOREDUCTASE	IPI00215893.8	3	6	not applicable	FALSE
HMOX1	OXIDOREDUCTASE	IPI00215893.8	6	6	not applicable	FALSE
HMOX2	OXIDOREDUCTASE	IPI00026824.2	6	6	not applicable	FALSE
HMOX2	OXIDOREDUCTASE	IPI00026824.2	7	6	not applicable	FALSE
HPGD	OXIDOREDUCTASE	IPI00305286.1	1	6	not applicable	FALSE
HPGD	OXIDOREDUCTASE	IPI00305286.1	1	6	not applicable	FALSE
HPGD	OXIDOREDUCTASE	IPI00305286.1	1	6	not applicable	FALSE
HSD11B1	OXIDOREDUCTASE	IPI00005682.3	1	6	not applicable	FALSE
HSD11B2	OXIDOREDUCTASE	IPI00300050.3	3	6	not applicable	FALSE
HSD11B2	OXIDOREDUCTASE	IPI00300050.3	4	6	not applicable	FALSE
HSD17B1	OXIDOREDUCTASE	IPI00902797.1	5	6	not applicable	FALSE
HSD17B11	OXIDOREDUCTASE	IPI00329598.2	1	6	not applicable	FALSE
HSD17B11	OXIDOREDUCTASE	IPI00329598.2	8	6	not applicable	FALSE
HSD17B12	OXIDOREDUCTASE	IPI00007676.3	6	6	not applicable	FALSE
HSD17B2	OXIDOREDUCTASE	IPI00019872.1	2	6	not applicable	FALSE
HSD17B2	OXIDOREDUCTASE	IPI00019872.1	4	6	not applicable	FALSE
HSD17B4	OXIDOREDUCTASE	IPI00909582.1	14	6	not applicable	FALSE
HSD17B4	OXIDOREDUCTASE	IPI00909582.1	11	6	not applicable	FALSE
HSD17B4	OXIDOREDUCTASE	IPI00909582.1	18	6	not applicable	FALSE
HSD17B7	OXIDOREDUCTASE	IPI00011970.3	4	6	not applicable	FALSE
HSD3B1	OXIDOREDUCTASE	IPI00246994.6	5	6	not applicable	FALSE
HSD3B1	OXIDOREDUCTASE	IPI00246994.6	4	6	not applicable	FALSE
HSDL2	OXIDOREDUCTASE	IPI00414384.1	5	6	not applicable	FALSE
HTATIP2	OXIDOREDUCTASE	IPI00847689.1	3	6	not applicable	FALSE
IDH2	OXIDOREDUCTASE	IPI00011107.2	1	6	not applicable	FALSE
IDH3B	OXIDOREDUCTASE	IPI00304417.7	2	6	not applicable	FALSE
IDH3G	OXIDOREDUCTASE	IPI00220150.4	2	6	not applicable	FALSE
IMPDH1	OXIDOREDUCTASE	IPI00375527.4	1	6	not applicable	FALSE
IMPDH2	OXIDOREDUCTASE	IPI00291510.3	6	6	not applicable	FALSE
IVD	OXIDOREDUCTASE	IPI00789848.1	1	6	not applicable	FALSE
LSD1	OXIDOREDUCTASE	IPI00217540.7	1	6	not applicable	FALSE
LSD1	OXIDOREDUCTASE	IPI00217540.7	5	6	not applicable	FALSE
KDSR	OXIDOREDUCTASE	IPI00029015.1	4	6	not applicable	FALSE
L2HGDH	OXIDOREDUCTASE	IPI00016458.2	4	6	not applicable	FALSE
LEPRE1	OXIDOREDUCTASE	IPI00045839.3	8	6	not applicable	FALSE
LEPREL1	OXIDOREDUCTASE	IPI00217055.1	1	6	not applicable	FALSE
LEPREL2	OXIDOREDUCTASE	IPI00217056.2	4	6	not applicable	FALSE
LOX	OXIDOREDUCTASE	IPI00002802.1	1	6	not applicable	FALSE
LOX	OXIDOREDUCTASE	IPI00002802.1	3	6	not applicable	FALSE
ENTPD4	OXIDOREDUCTASE	IPI00294839.6	2	6	not applicable	FALSE
ENTPD4	OXIDOREDUCTASE	IPI00294839.6	6	6	not applicable	FALSE
MAOA	OXIDOREDUCTASE	IPI00008483.1	7	6	not applicable	FALSE
MAOA	OXIDOREDUCTASE	IPI00008483.1	3	6	not applicable	FALSE
MOXD1	OXIDOREDUCTASE	IPI00419596.4	2	6	not applicable	FALSE
MPO	OXIDOREDUCTASE	IPI00236556.1	2	6	not applicable	FALSE
SC4MOL	OXIDOREDUCTASE	IPI00019899.1	1	6	not applicable	FALSE
MSRB3	OXIDOREDUCTASE	IPI00479793.2	1	6	not applicable	FALSE
MTHFR	OXIDOREDUCTASE	IPI00642645.1	1	6	not applicable	FALSE
MTHFR	OXIDOREDUCTASE	IPI00642645.1	4	6	not applicable	FALSE
ND1	OXIDOREDUCTASE	IPI00007961.4	1	6	not applicable	FALSE
ND2	OXIDOREDUCTASE	IPI00656136.1	2	6	not applicable	FALSE
ND4	OXIDOREDUCTASE	IPI00008495.4	1	6	not applicable	FALSE
NDUFS1	OXIDOREDUCTASE	IPI00604664.5	4	6	not applicable	FALSE
NDUFS2	OXIDOREDUCTASE	IPI00025239.2	3	6	not applicable	FALSE
NDUFS3	OXIDOREDUCTASE	IPI00025796.3	7	6	not applicable	FALSE
NDUFV1	OXIDOREDUCTASE	IPI00028520.2	1	6	not applicable	FALSE
NDUFV2	OXIDOREDUCTASE	IPI00646556.1	3	6	not applicable	FALSE
NDUFV2	OXIDOREDUCTASE	IPI00646556.1	2	6	not applicable	FALSE
NNT	OXIDOREDUCTASE	IPI00337541.3	13	6	not applicable	FALSE
NOS3	OXIDOREDUCTASE	IPI00218845.4	5	6	not applicable	FALSE
NQO2	OXIDOREDUCTASE	IPI00219129.9	13	6	not applicable	FALSE
NQO2	OXIDOREDUCTASE	IPI00219129.9	11	6	not applicable	FALSE
NSDHL	OXIDOREDUCTASE	IPI00019407.1	8	6	not applicable	FALSE
OGDH	OXIDOREDUCTASE	IPI00098902.4	16	6	not applicable	FALSE
OGFOD2	OXIDOREDUCTASE	IPI00002458.3	1	6	not applicable	FALSE
OGFOD3	OXIDOREDUCTASE	IPI00217869.4	1	6	not applicable	FALSE
P4HA1	OXIDOREDUCTASE	IPI00218682.1	6	6	not applicable	FALSE
P4HA1	OXIDOREDUCTASE	IPI00218682.1	9	6	not applicable	FALSE
P4HA2	OXIDOREDUCTASE	IPI00003128.1	2	6	not applicable	FALSE
P4HA2	OXIDOREDUCTASE	IPI00003128.1	8	6	not applicable	FALSE
P4HTM	OXIDOREDUCTASE	IPI00479623.2	1	6	not applicable	FALSE
PAM	OXIDOREDUCTASE	IPI00177543.6	2	6	not applicable	FALSE
PCYOX1	OXIDOREDUCTASE	IPI00384280.5	8	6	not applicable	FALSE
PCYOX1L	OXIDOREDUCTASE	IPI00184180.3	2	6	not applicable	FALSE
PDHA1	OXIDOREDUCTASE	IPI00306301.2	5	6	not applicable	FALSE
PDHA1	OXIDOREDUCTASE	IPI00306301.2	6	6	not applicable	FALSE
PDHB	OXIDOREDUCTASE	IPI00003925.6	3	6	not applicable	FALSE
PHGDH	OXIDOREDUCTASE	IPI00011200.5	22	6	not applicable	FALSE
PLOD1	OXIDOREDUCTASE	IPI00027192.6	2	6	not applicable	FALSE
PLOD1	OXIDOREDUCTASE	IPI00027192.6	2	6	not applicable	FALSE
PLOD1	OXIDOREDUCTASE	IPI00027192.6	4	6	not applicable	FALSE
PLOD2	OXIDOREDUCTASE	IPI00337495.3	6	6	not applicable	FALSE
PLOD3	OXIDOREDUCTASE	IPI00030255.1	6	6	not applicable	FALSE
POR	OXIDOREDUCTASE	IPI00880028.1	10	6	not applicable	FALSE
POR	OXIDOREDUCTASE	IPI00880028.1	17	6	not applicable	FALSE
PPOX	OXIDOREDUCTASE	IPI00031357.1	4	6	not applicable	FALSE
PRDX1	OXIDOREDUCTASE	IPI00000874.1	4	6	not applicable	FALSE
PRDX4	OXIDOREDUCTASE	IPI00011937.1	2	6	not applicable	FALSE
PTGR1	OXIDOREDUCTASE	IPI00292657.3	11	6	not applicable	FALSE
PTGR1	OXIDOREDUCTASE	IPI00292657.3	10	6	not applicable	FALSE
PYCR1	OXIDOREDUCTASE	IPI00550882.3	5	6	not applicable	FALSE
QSOX1	OXIDOREDUCTASE	IPI00003590.2	1	6	not applicable	FALSE
QSOX2	OXIDOREDUCTASE	IPI00376394.4	5	6	not applicable	FALSE
RDH10	OXIDOREDUCTASE	IPI00218086.2	1	6	not applicable	FALSE
RDH10	OXIDOREDUCTASE	IPI00218086.2	4	6	not applicable	FALSE
RDH11	OXIDOREDUCTASE	IPI00339384.5	6	6	not applicable	FALSE
RDH12	OXIDOREDUCTASE	IPI00163384.6	1	6	not applicable	FALSE
RDH13	OXIDOREDUCTASE	IPI00301204.2	6	6	not applicable	FALSE
NT5C1B	OXIDOREDUCTASE	IPI00177940.2	6	6	not applicable	FALSE
RETSAT	OXIDOREDUCTASE	IPI00296157.6	3	6	not applicable	FALSE
RETSAT	OXIDOREDUCTASE	IPI00296157.6	4	6	not applicable	FALSE
RRM2	OXIDOREDUCTASE	IPI00011118.2	1	6	not applicable	FALSE
SCCPDH	OXIDOREDUCTASE	IPI00329600.3	4	6	not applicable	FALSE
SCD	OXIDOREDUCTASE	IPI00299468.3	6	6	not applicable	FALSE
SCD5	OXIDOREDUCTASE	IPI00465139.2	2	6	not applicable	FALSE
SCD5	OXIDOREDUCTASE	IPI00465139.2	4	6	not applicable	FALSE
SDHA	OXIDOREDUCTASE	IPI00305166.2	4	6	not applicable	FALSE
SDHB	OXIDOREDUCTASE	IPI00294911.1	9	6	not applicable	FALSE
SDR39U1	OXIDOREDUCTASE	IPI00643286.3	1	6	not applicable	FALSE
SOD2	OXIDOREDUCTASE	IPI00022314.1	1	6	not applicable	FALSE
SPR	OXIDOREDUCTASE	IPI00017469.1	1	6	not applicable	FALSE
SQLE	OXIDOREDUCTASE	IPI00291544.3	5	6	not applicable	FALSE
SQLE	OXIDOREDUCTASE	IPI00291544.3	8	6	not applicable	FALSE
SQRDL	OXIDOREDUCTASE	IPI00009634.1	10	6	not applicable	FALSE
SRD5A3	OXIDOREDUCTASE	IPI00002344.1	4	6	not applicable	FALSE
STEAP1	OXIDOREDUCTASE	IPI00005846.2	3	6	not applicable	FALSE
STEAP1	OXIDOREDUCTASE	IPI00005846.2	3	6	not applicable	FALSE
STEAP2	OXIDOREDUCTASE	IPI00847362.1	2	6	not applicable	FALSE
STEAP3	OXIDOREDUCTASE	IPI00411628.7	5	6	not applicable	FALSE
STEAP3	OXIDOREDUCTASE	IPI00411628.7	6	6	not applicable	FALSE
STEAP3	OXIDOREDUCTASE	IPI00411628.7	4	6	not applicable	FALSE
SUMF1	OXIDOREDUCTASE	IPI00432718.2	1	6	not applicable	FALSE
TBXAS1	OXIDOREDUCTASE	IPI00909791.1	1	6	not applicable	FALSE
GPSN2	OXIDOREDUCTASE	IPI00644037.1	12	6	not applicable	FALSE
TMLHE	OXIDOREDUCTASE	IPI00301224.2	3	6	not applicable	FALSE
TMLHE	OXIDOREDUCTASE	IPI00301224.2	3	6	not applicable	FALSE
TMLHE	OXIDOREDUCTASE	IPI00301224.2	2	6	not applicable	FALSE
UQCRFS1	OXIDOREDUCTASE	IPI00026964.2	2	6	not applicable	FALSE
UQCRFS1	OXIDOREDUCTASE	IPI00026964.2	2	6	not applicable	FALSE
VAT1	OXIDOREDUCTASE	IPI00156689.3	7	6	not applicable	FALSE
VKORC1	OXIDOREDUCTASE	IPI00031000.3	2	6	not applicable	FALSE
VKORC1	OXIDOREDUCTASE	IPI00031000.3	1	6	not applicable	FALSE
VKORC1	OXIDOREDUCTASE	IPI00031000.3	2	6	not applicable	FALSE
VKORC1L1	OXIDOREDUCTASE	IPI00166079.4	4	6	not applicable	FALSE
VKORC1L1	OXIDOREDUCTASE	IPI00166079.4	3	6	not applicable	FALSE
VKORC1L1	OXIDOREDUCTASE	IPI00166079.4	3	6	not applicable	FALSE
WWOX	OXIDOREDUCTASE	IPI00914924.1	1	6	not applicable	FALSE
ZADH2	OXIDOREDUCTASE	IPI00166738.1	1	6	not applicable	FALSE
RSAD1	OXIDOREDUCTASE, MT	IPI00550335.4	1	6	not applicable	FALSE
RSAD1	OXIDOREDUCTASE, MT	IPI00550335.4	3	6	not applicable	FALSE
PARP1	PARP	IPI00449049.5	14	6	not applicable	FALSE
ZC3HAV1	PARP	IPI00410067.1	1	6	not applicable	FALSE
ZC3HAV1	PARP	IPI00410067.1	4	6	not applicable	FALSE
PARP16	PARP	IPI00297151.3	3	6	not applicable	FALSE
PARP16	PARP	IPI00297151.3	3	6	not applicable	FALSE
PARP16	PARP	IPI00297151.3	1	6	not applicable	FALSE
PARP4	PARP	IPI00296909.3	4	6	not applicable	FALSE
DULLARD	PHOSPHATASE	IPI00383704.5	1	6	not applicable	FALSE
CTDP1	PHOSPHATASE	IPI00410256.1	1	6	not applicable	FALSE
CTDSPL	PHOSPHATASE	IPI00024826.3	1	6.21467	6.45746	FALSE
MTMR3	PHOSPHATASE	IPI00185018.7	4	6	not applicable	FALSE
MTMR3	PHOSPHATASE	IPI00185018.7	3	6	not applicable	FALSE
MTMR4	PHOSPHATASE	IPI00292693.3	1	6	not applicable	FALSE
PHLPPL	PHOSPHATASE	IPI00176709.8	1	6	not applicable	FALSE
PHLPPL	PHOSPHATASE	IPI00176709.8	1	6	not applicable	FALSE
ACP1	PHOSPHATASE	IPI00219861.3	2	6	not applicable	FALSE
PPM1A	PHOSPHATASE	IPI00900291.1	1	6	not applicable	FALSE
PPM1A	PHOSPHATASE	IPI00900291.1	1	6	not applicable	FALSE
PPM1B	PHOSPHATASE	IPI00026612.1	2	6	not applicable	FALSE
PPM1F	PHOSPHATASE	IPI00291412.1	1	6	not applicable	FALSE
PPP1CB	PHOSPHATASE	IPI00872177.1	2	6	not applicable	FALSE
PPP2CA	PHOSPHATASE	IPI00008380.1	3	6	not applicable	FALSE
PPP2CA	PHOSPHATASE	IPI00008380.1	4	6	not applicable	FALSE
PPP3CA	PHOSPHATASE	IPI00872209.1	3	6	not applicable	FALSE
PPP3CA	PHOSPHATASE	IPI00872209.1	3	6	not applicable	FALSE
PPP3CA	PHOSPHATASE	IPI00872209.1	3	6	not applicable	FALSE
PPP3CB	PHOSPHATASE	IPI00027809.2	1	6	not applicable	FALSE
PPM1L	PHOSPHATASE	IPI00186145.5	1	6	not applicable	FALSE
PPM1L	PHOSPHATASE	IPI00186145.5	2	6	not applicable	FALSE
PPP6C	PHOSPHATASE	IPI00890743.1	3	6	not applicable	FALSE
PPP6C	PHOSPHATASE	IPI00890743.1	4	6	not applicable	FALSE
PPTC7	PHOSPHATASE	IPI00169326.2	4	6	not applicable	FALSE
PTPN18	PHOSPHATASE	IPI00219132.2	7	6	not applicable	FALSE
PTPN18	PHOSPHATASE	IPI00219132.2	10	6	not applicable	FALSE
PTPN18	PHOSPHATASE	IPI00219132.2	9	6	not applicable	FALSE
PTPN11	PHOSPHATASE	IPI00658023.1	2	6	not applicable	FALSE
PTPN11	PHOSPHATASE	IPI00658023.1	3	6	not applicable	FALSE
PTPN23	PHOSPHATASE	IPI00034006.1	1	6	not applicable	FALSE
PTPN1	PHOSPHATASE	IPI00297261.3	6	6	not applicable	FALSE
PTPN1	PHOSPHATASE	IPI00297261.3	13	6	not applicable	FALSE
PTPN2	PHOSPHATASE	IPI00219695.3	2	6	not applicable	FALSE
PTPN9	PHOSPHATASE	IPI00018116.2	3	6	not applicable	FALSE
PTPRA	PHOSPHATASE	IPI00743698.1	1	6	not applicable	FALSE
PTPRC	PHOSPHATASE	IPI00306325.3	5	6	not applicable	FALSE
PTPRC	PHOSPHATASE	IPI00306325.3	8	6	not applicable	FALSE
PTPRF	PHOSPHATASE	IPI00465186.3	5	6	not applicable	FALSE
PTPRF	PHOSPHATASE	IPI00465186.3	8	6	not applicable	FALSE
PTPRF	PHOSPHATASE	IPI00465186.3	15	6	not applicable	FALSE
PTPRJ	PHOSPHATASE	IPI00290328.3	1	6	not applicable	FALSE
PTPRK	PHOSPHATASE	IPI00470937.2	2	6	not applicable	FALSE
PTPRK	PHOSPHATASE	IPI00470937.2	1	6	not applicable	FALSE
PTPMT1	PHOSPHATASE	IPI00174190.3	1	6	not applicable	FALSE
PSMD7	PROTEASE	IPI00019927.2	5	6	not applicable	FALSE
PSMD7	PROTEASE	IPI00019927.2	3	6	not applicable	FALSE
ABHD4	PROTEASE	IPI00290555.3	1	6	not applicable	FALSE
ASAH1	PROTEASE	IPI00418446.4	6	6	not applicable	FALSE
ASAH1	PROTEASE	IPI00418446.4	4	6	not applicable	FALSE
APEH	PROTEASE	IPI00337741.4	7	6	not applicable	FALSE
ADAM10	PROTEASE	IPI00013897.1	4	6	not applicable	FALSE
ADAM10	PROTEASE	IPI00013897.1	8	6	not applicable	FALSE
ADAM12	PROTEASE	IPI00415037.1	1	6	not applicable	FALSE
ADAM15	PROTEASE	IPI00420070.2	2	6	not applicable	FALSE
ADAM15	PROTEASE	IPI00420070.2	1	6	not applicable	FALSE
ADAM17	PROTEASE	IPI00288894.1	1	6	not applicable	FALSE
ADAM17	PROTEASE	IPI00288894.1	2	6	not applicable	FALSE
ADAM9	PROTEASE	IPI00440932.1	4	6	not applicable	FALSE
ADAM9	PROTEASE	IPI00440932.1	6	6	not applicable	FALSE
AFG3L2	PROTEASE	IPI00001091.4	13	6	not applicable	FALSE
AFG3L2	PROTEASE	IPI00001091.4	18	6	not applicable	FALSE
ENPEP	PROTEASE	IPI00014375.2	6	6	not applicable	FALSE
ANPEP	PROTEASE	IPI00221224.6	3	6	not applicable	FALSE
ACE	PROTEASE	IPI00437751.1	1	6	not applicable	FALSE
DNPEP	PROTEASE	IPI00015856.4	2	6	not applicable	FALSE
XRCC6BP1	PROTEASE	IPI00002288.4	1	6	not applicable	FALSE
ATG4C	PROTEASE	IPI00156979.1	2	6	not applicable	FALSE
BRCC3	PROTEASE	IPI00218992.4	2	6	not applicable	FALSE
CAPN1	PROTEASE	IPI00011285.1	11	6	not applicable	FALSE
CAPN2	PROTEASE	IPI00872686.1	3	6	not applicable	FALSE
CAPN5	PROTEASE	IPI00643994.1	2	6	not applicable	FALSE
CAPN6	PROTEASE	IPI00002547.1	3	6	not applicable	FALSE
CAPN6	PROTEASE	IPI00002547.1	6	6	not applicable	FALSE
CPS1	PROTEASE	IPI00889534.1	1	6	not applicable	FALSE
CPE	PROTEASE	IPI00031121.2	1	6	not applicable	FALSE
CTSB	PROTEASE	IPI00295741.4	5	6	not applicable	FALSE
CTSB	PROTEASE	IPI00295741.4	8	6	not applicable	FALSE
CTSL1	PROTEASE	IPI00012887.1	1	8.14874	8.25899	FALSE
CTSS	PROTEASE	IPI00299150.4	2	6	not applicable	FALSE
CTSZ	PROTEASE	IPI00002745.1	3	6	not applicable	FALSE
CTSZ	PROTEASE	IPI00002745.1	1	6	not applicable	FALSE
ABHD5	PROTEASE	IPI00290979.3	1	6	not applicable	FALSE
SUPT16H	PROTEASE	IPI00026970.4	11	6	not applicable	FALSE
F10	PROTEASE	IPI00019576.1	2	6	not applicable	FALSE
F10	PROTEASE	IPI00019576.1	2	6	not applicable	FALSE
LNPEP	PROTEASE	IPI00307017.2	5	6	not applicable	FALSE
LNPEP	PROTEASE	IPI00307017.2	7	6	not applicable	FALSE
AGTPBP1	PROTEASE	IPI00418530.2	1	6	not applicable	FALSE
DPYSL2	PROTEASE	IPI00257508.4	5	6	not applicable	FALSE
DPYSL4	PROTEASE	IPI00022388.2	1	6	not applicable	FALSE
DPP8	PROTEASE	IPI00377128.1	1	6	not applicable	FALSE
CTSC	PROTEASE	IPI00022810.1	1	6	not applicable	FALSE
DPP4	PROTEASE	IPI00018953.1	3	6	not applicable	FALSE
DPP4	PROTEASE	IPI00018953.1	8	6	not applicable	FALSE
DAG1	PROTEASE	IPI00028911.1	1	6	not applicable	FALSE
ERAP1	PROTEASE	IPI00165949.2	3	6	not applicable	FALSE
ERAP1	PROTEASE	IPI00165949.2	9	6	not applicable	FALSE
ECE1	PROTEASE	IPI00002478.1	2	6	not applicable	FALSE
ABHD6	PROTEASE	IPI00107039.3	1	6	not applicable	FALSE
EPHX1	PROTEASE	IPI00009896.1	2	6	not applicable	FALSE
EPHX1	PROTEASE	IPI00009896.1	5	6	not applicable	FALSE
ESD	PROTEASE	IPI00411706.1	1	6	not applicable	FALSE
EIF3F	PROTEASE	IPI00654777.2	3	6	not applicable	FALSE
EIF3F	PROTEASE	IPI00654777.2	4	6	not applicable	FALSE
FAM105B	PROTEASE	IPI00101734.5	1	6	not applicable	FALSE
ZMPSTE24	PROTEASE	IPI00027180.1	8	6	not applicable	FALSE
FAP	PROTEASE	IPI00295461.3	4	6	not applicable	FALSE
ERMP1	PROTEASE	IPI00257903.4	6	6	not applicable	FALSE
ERMP1	PROTEASE	IPI00257903.4	7	6	not applicable	FALSE
GGH	PROTEASE	IPI00023728.1	1	6	not applicable	FALSE
GGH	PROTEASE	IPI00023728.1	3	6	not applicable	FALSE
GGT1	PROTEASE	IPI00018901.2	3	6	not applicable	FALSE
GGT5	PROTEASE	IPI00855794.1	1	6	not applicable	FALSE
GGT7	PROTEASE	IPI00030634.2	2	6	not applicable	FALSE
GFPT2	PROTEASE	IPI00216159.14	7	6	not applicable	FALSE
GFPT2	PROTEASE	IPI00216159.14	8	6	not applicable	FALSE
GFPT1	PROTEASE	IPI00217952.6	2	6	not applicable	FALSE
GFPT1	PROTEASE	IPI00217952.6	8	6	not applicable	FALSE
PIGK	PROTEASE	IPI00022543.4	8	6	not applicable	FALSE
PIGK	PROTEASE	IPI00022543.4	5	6	not applicable	FALSE
PIGK	PROTEASE	IPI00022543.4	4	6	not applicable	FALSE
ALG13	PROTEASE	IPI00020512.1	1	6	not applicable	FALSE
GPR56	PROTEASE	IPI00442012.3	1	6	not applicable	FALSE
HPR	PROTEASE	IPI00641737.1	5	6	not applicable	FALSE
HPR	PROTEASE	IPI00641737.1	7	6	not applicable	FALSE
ABHD10	PROTEASE	IPI00020075.4	1	6	not applicable	FALSE
PSMB9	PROTEASE	IPI00000787.1	2	6	not applicable	FALSE
PSMB8	PROTEASE	IPI00640155.1	2	6	not applicable	FALSE
HM13	PROTEASE	IPI00220687.1	6	6	not applicable	FALSE
HM13	PROTEASE	IPI00220687.1	8	6	not applicable	FALSE
COPS5	PROTEASE	IPI00009958.6	1	6	not applicable	FALSE
COPS5	PROTEASE	IPI00009958.6	3	6	not applicable	FALSE
AADACL1	PROTEASE	IPI00002230.4	2	6	not applicable	FALSE
AADACL1	PROTEASE	IPI00002230.4	5	6	not applicable	FALSE
AADACL1	PROTEASE	IPI00002230.4	3	6	not applicable	FALSE
LACTB	PROTEASE	IPI00294186.4	1	6	not applicable	FALSE
LACTB	PROTEASE	IPI00294186.4	1	6	not applicable	FALSE
LGMN	PROTEASE	IPI00293303.1	1	6	not applicable	FALSE
NPEPL1	PROTEASE	IPI00556430.1	2	6	not applicable	FALSE
NPEPL1	PROTEASE	IPI00556430.1	4	6	not applicable	FALSE
LYPLA2	PROTEASE	IPI00027032.1	2	6	not applicable	FALSE
PRCP	PROTEASE	IPI00399307.2	1	6	not applicable	FALSE
MMP2	PROTEASE	IPI00027780.1	1	6	not applicable	FALSE
MMP14	PROTEASE	IPI00218398.5	4	6	not applicable	FALSE
MMP14	PROTEASE	IPI00218398.5	4	6	not applicable	FALSE
MMP15	PROTEASE	IPI00019242.1	1	6	not applicable	FALSE
QPCTL	PROTEASE	IPI00014877.4	3	6	not applicable	FALSE
EIF3H	PROTEASE	IPI00647650.3	4	6	not applicable	FALSE
EIF3H	PROTEASE	IPI00647650.3	4	6	not applicable	FALSE
ABHD12	PROTEASE	IPI00060569.1	1	6	not applicable	FALSE
ABHD12	PROTEASE	IPI00060569.1	2	6	not applicable	FALSE
ABHD12	PROTEASE	IPI00060569.1	4	6	not applicable	FALSE
FAM108B1	PROTEASE	IPI00643071.2	2	6	not applicable	FALSE
NDRG1	PROTEASE	IPI00022078.3	5	6	not applicable	FALSE
CPD	PROTEASE	IPI00027078.3	2	6	not applicable	FALSE
CPD	PROTEASE	IPI00027078.3	9	6	not applicable	FALSE
OMA1	PROTEASE	IPI00061229.1	1	6	not applicable	FALSE
OMA1	PROTEASE	IPI00061229.1	1	6	not applicable	FALSE
PMPCB	PROTEASE	IPI00289535.6	1	6	not applicable	FALSE
PMPCA	PROTEASE	IPI00166749.3	3	6	not applicable	FALSE
NAAA	PROTEASE	IPI00024083.3	1	6	not applicable	FALSE
NRD1	PROTEASE	IPI00243221.2	1	6	not applicable	FALSE
MME	PROTEASE	IPI00247063.3	5	6	not applicable	FALSE
NCLN	PROTEASE	IPI00470649.3	7	6	not applicable	FALSE
NUP98	PROTEASE	IPI00337397.1	9	6	not applicable	FALSE
PAPPA	PROTEASE	IPI00001869.2	1	6	not applicable	FALSE
SPG7	PROTEASE	IPI00299010.4	1	6	not applicable	FALSE
PARL	PROTEASE	IPI00060545.5	1	6	not applicable	FALSE
RHBDF2	PROTEASE	IPI00433499.6	1	6	not applicable	FALSE
LONP1	PROTEASE	IPI00005158.1	1	6	not applicable	FALSE
LONP1	PROTEASE	IPI00005158.1	9	6	not applicable	FALSE
PLG	PROTEASE	IPI00019580.1	6	6	not applicable	FALSE
PSEN1	PROTEASE	IPI00028077.1	2	6	not applicable	FALSE
PSMB6	PROTEASE	IPI00000811.2	2	6	not applicable	FALSE
PSMB7	PROTEASE	IPI00003217.3	2	6	not applicable	FALSE
PSMB7	PROTEASE	IPI00003217.3	4	6	not applicable	FALSE
PSMA1	PROTEASE	IPI00472442.4	5	6	not applicable	FALSE
PSMA1	PROTEASE	IPI00472442.4	7	6	not applicable	FALSE
PSMA2	PROTEASE	IPI00219622.3	3	6	not applicable	FALSE
PSMA2	PROTEASE	IPI00219622.3	7	6	not applicable	FALSE
PSMA3	PROTEASE	IPI00419249.5	4	6	not applicable	FALSE
PSMA3	PROTEASE	IPI00419249.5	8	6	not applicable	FALSE
PSMA4	PROTEASE	IPI00299155.5	7	6	not applicable	FALSE
PSMA5	PROTEASE	IPI00291922.2	1	6	not applicable	FALSE
PSMA5	PROTEASE	IPI00291922.2	6	6	not applicable	FALSE
PSMA6	PROTEASE	IPI00029623.1	3	6	not applicable	FALSE
PSMA6	PROTEASE	IPI00029623.1	6	6	not applicable	FALSE
PSMB1	PROTEASE	IPI00025019.3	5	6	not applicable	FALSE
PSMB1	PROTEASE	IPI00025019.3	6	6	not applicable	FALSE
PSMB2	PROTEASE	IPI00028006.1	4	6	not applicable	FALSE
PSMB3	PROTEASE	IPI00028004.2	4	6	not applicable	FALSE
PSMB4	PROTEASE	IPI00555956.2	1	6	not applicable	FALSE
PSMB4	PROTEASE	IPI00555956.2	4	6	not applicable	FALSE
PSMB5	PROTEASE	IPI00479306.1	4	6	not applicable	FALSE
PSMB5	PROTEASE	IPI00479306.1	6	6	not applicable	FALSE
PSMA7	PROTEASE	IPI00024175.3	4	6	not applicable	FALSE
PSMA7	PROTEASE	IPI00024175.3	1	6	not applicable	FALSE
BAT5	PROTEASE	IPI00791049.1	7	6	not applicable	FALSE
NDRG2	PROTEASE	IPI00008994.2	2	6	not applicable	FALSE
PSMD14	PROTEASE	IPI00024821.1	3	6	not applicable	FALSE
PSMD14	PROTEASE	IPI00024821.1	4	6	not applicable	FALSE
RCE1	PROTEASE	IPI00031755.1	2	6	not applicable	FALSE
RCE1	PROTEASE	IPI00031755.1	3	6	not applicable	FALSE
RHBDD2	PROTEASE	IPI00010255.3	1	6	not applicable	FALSE
RHBDD2	PROTEASE	IPI00010255.3	2	6	not applicable	FALSE
RHBDD2	PROTEASE	IPI00010255.3	3	6	not applicable	FALSE
RHBDD1	PROTEASE	IPI00152700.3	1	6	not applicable	FALSE
SENP3	PROTEASE	IPI00171525.2	1	6	not applicable	FALSE
ESPL1	PROTEASE	IPI00397474.1	1	6	not applicable	FALSE
CTSA	PROTEASE	IPI00640525.2	1	6	not applicable	FALSE
TF	PROTEASE	IPI00022463.1	22	6	not applicable	FALSE
SPPL2A	PROTEASE	IPI00154588.3	1	6	not applicable	FALSE
SPPL2A	PROTEASE	IPI00154588.3	1	6	not applicable	FALSE
SPPL2B	PROTEASE	IPI00645523.1	2	6	not applicable	FALSE
SEC11A	PROTEASE	IPI00873253.1	2	6	not applicable	FALSE
SEC11A	PROTEASE	IPI00873253.1	5	6	not applicable	FALSE
ABHD7	PROTEASE	IPI00292692.2	2	6	not applicable	FALSE
MBTPS2	PROTEASE	IPI00328263.1	2	6	not applicable	FALSE
TAF2	PROTEASE	IPI00328144.6	3	6	not applicable	FALSE
PRSS21	PROTEASE	IPI00305703.3	1	6	not applicable	FALSE
PRSS21	PROTEASE	IPI00305703.3	1	6	not applicable	FALSE
F2	PROTEASE	IPI00019568.1	1	6	not applicable	FALSE
F2	PROTEASE	IPI00019568.1	3	6	not applicable	FALSE
TFR2	PROTEASE	IPI00215612.2	2	6	not applicable	FALSE
TFR2	PROTEASE	IPI00215612.2	3	6	not applicable	FALSE
TFRC	PROTEASE	IPI00022462.2	20	6	not applicable	FALSE
TPP1	PROTEASE	IPI00298237.8	3	6	not applicable	FALSE
TPP2	PROTEASE	IPI00640197.1	10	6	not applicable	FALSE
UQCRC1	PROTEASE	IPI00013847.4	2	6	not applicable	FALSE
UQCRC1	PROTEASE	IPI00013847.4	3	6	not applicable	FALSE
UQCRC1	PROTEASE	IPI00013847.4	4	6	not applicable	FALSE
UQCRC2	PROTEASE	IPI00305383.1	2	6	not applicable	FALSE
UQCRC2	PROTEASE	IPI00305383.1	9	6	not applicable	FALSE
USP39	PROTEASE	IPI00419844.3	5	6	not applicable	FALSE
USP11	PROTEASE	IPI00184533.1	2	6	not applicable	FALSE
USP13	PROTEASE	IPI00024401.4	2	6	not applicable	FALSE
USP15	PROTEASE	IPI00000728.3	4	6	not applicable	FALSE
USP19	PROTEASE	IPI00789672.1	1	6	not applicable	FALSE
USP20	PROTEASE	IPI00328285.5	1	6	not applicable	FALSE
USP22	PROTEASE	IPI00010365.4	2	6	not applicable	FALSE
USP24	PROTEASE	IPI00902614.2	38	6	not applicable	FALSE
USP24	PROTEASE	IPI00902614.2	45	6	not applicable	FALSE
USP30	PROTEASE	IPI00455146.3	1	6	not applicable	FALSE
USP33	PROTEASE	IPI00236901.6	4	6	not applicable	FALSE
USP34	PROTEASE	IPI00297593.4	19	6	not applicable	FALSE
USP34	PROTEASE	IPI00297593.4	26	6	not applicable	FALSE
USP35	PROTEASE	IPI00001726.4	1	6	not applicable	FALSE
USP47	PROTEASE	IPI00607554.1	2	6	not applicable	FALSE
USP48	PROTEASE	IPI00328815.2	1	6	not applicable	FALSE
USP7	PROTEASE	IPI00003965.5	1	6	not applicable	FALSE
USP7	PROTEASE	IPI00003965.5	10	6	not applicable	FALSE
USP9X	PROTEASE	IPI00221012.7	4	6	not applicable	FALSE
USP9X	PROTEASE	IPI00221012.7	11	6	not applicable	FALSE
UCHL5	PROTEASE	IPI00642374.1	3	6	not applicable	FALSE
UCHL5	PROTEASE	IPI00642374.1	4	6	not applicable	FALSE
VCPIP1	PROTEASE	IPI00064162.4	1	6	not applicable	FALSE
CPVL	PROTEASE	IPI00301395.4	3	6	not applicable	FALSE
CPVL	PROTEASE	IPI00301395.4	5	6	not applicable	FALSE
YME1L1	PROTEASE	IPI00045946.4	9	6	not applicable	FALSE
YME1L1	PROTEASE	IPI00045946.4	12	6	not applicable	FALSE
CD97	PROTEASE, GPCR	IPI00397229.4	6	6	not applicable	FALSE
CD97	PROTEASE, GPCR	IPI00397229.4	4	6	not applicable	FALSE
CD97	PROTEASE, GPCR	IPI00397229.4	3	6	not applicable	FALSE
EMR2	PROTEASE, GPCR	IPI00873270.1	1	6	not applicable	FALSE
GPR126	PROTEASE, GPCR	IPI00423342.2	1	6	not applicable	FALSE
LPHN2	PROTEASE, GPCR	IPI00641868.1	3	6	not applicable	FALSE
SIRT2	Sirtuins	IPI00872942.1	2	6	not applicable	FALSE
SIRT3	Sirtuins	IPI00183171.4	2	6	not applicable	FALSE
42434		IPI00414168.1	1	6	not applicable	FALSE
42435		IPI00105518.5	2	6	not applicable	FALSE
42435		IPI00105518.5	1	6	not applicable	FALSE
42615		IPI00871851.2	6	6	not applicable	FALSE
42618		IPI00383573.1	3	6	not applicable	FALSE
42619		IPI00872486.1	1	6	not applicable	FALSE
42620		IPI00033025.8	7	6	not applicable	FALSE
42621		IPI00549434.2	2	6	not applicable	FALSE
42621		IPI00549434.2	1	6	not applicable	FALSE
42622		IPI00784614.1	11	6	not applicable	FALSE
42623		IPI00153055.7	3	6	not applicable	FALSE
42624		IPI00019376.6	3	6	not applicable	FALSE
42628		IPI00030877.2	1	6	not applicable	FALSE
15 KDA PROTEIN.		IPI00878081.1	1	6	not applicable	FALSE
21 KDA PROTEIN.		IPI00480200.1	2	6	not applicable	FALSE
A0N5G1_HUMAN		IPI00829956.1	1	6	not applicable	FALSE
A2M		IPI00478003.1	8	6	not applicable	FALSE
A2M		IPI00478003.1	12	6	not applicable	FALSE
A2NYV4_HUMAN		IPI00830005.2	1	6	not applicable	FALSE
A8MTT3_HUMAN		IPI00884011.1	3	6	not applicable	FALSE
A9CQZ4_HUMAN		IPI00883655.1	1	6	not applicable	FALSE
AAAS		IPI00024143.4	5	6	not applicable	FALSE
AARS2		IPI00394788.4	3	6	not applicable	FALSE
ABCA1		IPI00293460.4	2	6	not applicable	FALSE
ABCA1		IPI00293460.4	3	6	not applicable	FALSE
ABCA3		IPI00619902.1	2	6	not applicable	FALSE
ABCB10		IPI00015826.2	3	6	not applicable	FALSE
ABCB10		IPI00015826.2	3	6	not applicable	FALSE
ABCB5		IPI00893833.1	1	6	not applicable	FALSE
ABCB5		IPI00893833.1	1	6	not applicable	FALSE
ABCB7		IPI00556553.1	8	6	not applicable	FALSE
ABCB7		IPI00556553.1	4	6	not applicable	FALSE
ABCB8		IPI00019022.2	7	6	not applicable	FALSE
ABCB8		IPI00019022.2	4	6	not applicable	FALSE
ABCB8		IPI00019022.2	9	6	not applicable	FALSE
ABCB9		IPI00418359.3	6	6	not applicable	FALSE
ABCB9		IPI00418359.3	3	6	not applicable	FALSE
ABCC1		IPI00719178.1	4	6	not applicable	FALSE
ABCC1		IPI00719178.1	10	6	not applicable	FALSE
ABCC10		IPI00168635.3	2	6	not applicable	FALSE
ABCC10		IPI00168635.3	2	6	not applicable	FALSE
ABCC3		IPI00006674.1	2	6	not applicable	FALSE
ABCC4		IPI00006675.2	4	6	not applicable	FALSE
ABCD1		IPI00291373.2	4	6	not applicable	FALSE
ABCD1		IPI00291373.2	2	6	not applicable	FALSE
ABCD1		IPI00291373.2	4	6	not applicable	FALSE
ABCD3		IPI00908804.1	5	6	not applicable	FALSE
ABCD3		IPI00908804.1	4	6	not applicable	FALSE
ABCD3		IPI00908804.1	2	6	not applicable	FALSE
ABCD4		IPI00023165.3	2	6	not applicable	FALSE
ABCD4		IPI00023165.3	7	6	not applicable	FALSE
ABCD4		IPI00023165.3	2	6	not applicable	FALSE
ABCE1		IPI00303207.3	4	6	not applicable	FALSE
ABCF3		IPI00465160.4	2	6	not applicable	FALSE
ABHD3		IPI00646051.3	1	6	not applicable	FALSE
ACACA		IPI00396015.5	3	6	not applicable	FALSE
ACACA		IPI00396015.5	12	6	not applicable	FALSE
ACAT1		IPI00030363.1	1	6	not applicable	FALSE
ACAT2		IPI00291419.5	1	6	not applicable	FALSE
ACBD3		IPI00009315.6	2	6	not applicable	FALSE
ACBD3		IPI00009315.6	4	6	not applicable	FALSE
ACBD5		IPI00186681.12	2	6	not applicable	FALSE
ACCS		IPI00411817.2	2	6	not applicable	FALSE
ACIN1		IPI00007334.1	2	6	not applicable	FALSE
ACIN1		IPI00007334.1	6	6	not applicable	FALSE
ACLY		IPI00394838.3	15	6	not applicable	FALSE
ACOT9		IPI00646015.1	1	6	not applicable	FALSE
ACOT9		IPI00646015.1	2	6	not applicable	FALSE
ACP2		IPI00003807.7	2	6	not applicable	FALSE
ACPP		IPI00289983.3	1	6	not applicable	FALSE
ACSF2		IPI00909579.1	1	6	not applicable	FALSE
ACSF3		IPI00166395.4	1	6	not applicable	FALSE
ACSL1		IPI00012728.1	8	6	not applicable	FALSE
ACSL3		IPI00031397.3	13	6	not applicable	FALSE
ACSL4		IPI00029737.1	6	6	not applicable	FALSE
ACSL4		IPI00029737.1	10	6	not applicable	FALSE
ACSL5		IPI00401990.2	1	6	not applicable	FALSE
ACSM3		IPI00297635.5	2	6	not applicable	FALSE
ACTC1		IPI00023006.1	6	6	not applicable	FALSE
ACTC1		IPI00023006.1	2	6	not applicable	FALSE
ACTL6A		IPI00003627.1	3	6	not applicable	FALSE
ACTL6A		IPI00003627.1	6	6	not applicable	FALSE
ACTN1		IPI00759776.1	8	6	not applicable	FALSE
ACTN4		IPI00013808.1	17	6	not applicable	FALSE
ACTR10		IPI00302690.5	2	6	not applicable	FALSE
ACTR1A		IPI00029468.1	4	6	not applicable	FALSE
ACTR1A		IPI00029468.1	2	6	not applicable	FALSE
ACTR2		IPI00470573.1	5	6	not applicable	FALSE
ACTR3		IPI00028091.3	3	6	not applicable	FALSE
ACTR6		IPI00171779.3	2	6	not applicable	FALSE
ADA		IPI00872639.1	1	6	not applicable	FALSE
ADA		IPI00872639.1	2	6	not applicable	FALSE
ADAR		IPI00394668.2	1	6	not applicable	FALSE
ADAR		IPI00394668.2	4	6	not applicable	FALSE
ADCY7		IPI00020920.1	1	6	not applicable	FALSE
ADCY8		IPI00027356.1	4	6	not applicable	FALSE
ADCY8		IPI00027356.1	1	6	not applicable	FALSE
ADCY9		IPI00030099.2	1	6	not applicable	FALSE
ADD2		IPI00019904.2	1	6	not applicable	FALSE
ADFP		IPI00293307.1	2	6	not applicable	FALSE
ADK		IPI00290279.1	23	6.23657	6.6305	TRUE
ADK		IPI00290279.1	26	6.25964	6.68826	TRUE
ADK		IPI00290279.1	28	6	not applicable	FALSE
ADPGK		IPI00556385.1	6	6	not applicable	FALSE
ADRM1		IPI00033030.2	4	6	not applicable	FALSE
AES		IPI00646275.1	1	6	not applicable	FALSE
AFF1		IPI00396310.5	3	6	not applicable	FALSE
AFF4		IPI00004344.1	6	6	not applicable	FALSE
AGK		IPI00019353.4	12	6	not applicable	FALSE
AGK		IPI00019353.4	11	6	not applicable	FALSE
AGL		IPI00328318.7	27	6	not applicable	FALSE
AGL		IPI00328318.7	22	6	not applicable	FALSE
AGPAT1		IPI00019141.1	2	6	not applicable	FALSE
AGPAT3		IPI00749011.1	2	6	not applicable	FALSE
AGPAT3		IPI00749011.1	5	6	not applicable	FALSE
AGPAT4		IPI00016956.1	4	6	not applicable	FALSE
AGPAT6		IPI00016070.3	1	6	not applicable	FALSE
AGPAT6		IPI00016070.3	3	6	not applicable	FALSE
AGPAT9		IPI00140301.5	3	6	not applicable	FALSE
AGPS		IPI00010349.1	14	6	not applicable	FALSE
AGRN		IPI00374563.3	1	6	not applicable	FALSE
AGTRAP		IPI00102501.3	1	6	not applicable	FALSE
AGTRAP		IPI00513986.2	1	6	not applicable	FALSE
AGTRAP		IPI00513986.2	1	6	not applicable	FALSE
AGTRAP		IPI00102501.3	1	6	not applicable	FALSE
AHCTF1		IPI00217957.4	2	6	not applicable	FALSE
AHCTF1		IPI00217957.4	2	6	not applicable	FALSE
AHCYL1		IPI00182938.8	4	6	not applicable	FALSE
AHNAK		IPI00021812.2	55	6	not applicable	FALSE
AHNAK2		IPI00856045.1	1	6	not applicable	FALSE
AHNAK2		IPI00856045.1	9	6	not applicable	FALSE
AIFM2		IPI00013909.1	5	6	not applicable	FALSE
AKAP1		IPI00022585.2	4	6	not applicable	FALSE
AKAP1		IPI00022585.2	4	6	not applicable	FALSE
AKAP12		IPI00237884.3	8	6	not applicable	FALSE
AKAP8L		IPI00297455.5	3	6	not applicable	FALSE
AKAP8L		IPI00297455.5	4	6	not applicable	FALSE
AKAP9		IPI00220628.1	24	6	not applicable	FALSE
AKAP9		IPI00220628.1	15	6	not applicable	FALSE
ALCAM		IPI00015102.2	1	6	not applicable	FALSE
ALCAM		IPI00015102.2	4	6	not applicable	FALSE
ALCAM		IPI00015102.2	8	6	not applicable	FALSE
ALDH16A1		IPI00217920.6	4	6	not applicable	FALSE
ALG1		IPI00549761.3	7	6	not applicable	FALSE
ALG1		IPI00549761.3	6	6	not applicable	FALSE
ALG1		IPI00549761.3	6	6	not applicable	FALSE
ALG10		IPI00414597.4	4	6	not applicable	FALSE
ALG10B		IPI00105827.4	2	6	not applicable	FALSE
ALG10B		IPI00105827.4	5	6	not applicable	FALSE
ALG11		IPI00643365.2	4	6	not applicable	FALSE
ALG2		IPI00386072.3	1	6	not applicable	FALSE
ALG2		IPI00386072.3	3	6	not applicable	FALSE
ALG3		IPI00178700.5	3	6	not applicable	FALSE
ALG3		IPI00178700.5	1	6	not applicable	FALSE
ALG3		IPI00178700.5	4	6	not applicable	FALSE
ALG5		IPI00002506.1	1	6	not applicable	FALSE
ALG5		IPI00002506.1	4	6	not applicable	FALSE
ALG6		IPI00300971.4	3	6	not applicable	FALSE
ALG6		IPI00300971.4	3	6	not applicable	FALSE
ALG8		IPI00032370.5	3	6	not applicable	FALSE
ALG8		IPI00032370.5	2	6	not applicable	FALSE
ALG8		IPI00032370.5	1	6	not applicable	FALSE
ALG9		IPI00234857.6	3	6	not applicable	FALSE
ALPP		IPI00007289.7	8	6	not applicable	FALSE
ALS2		IPI00295004.3	2	6	not applicable	FALSE
AMBP		IPI00022426.1	2	6	not applicable	FALSE
AMBRA1		IPI00177605.6	1	6	not applicable	FALSE
AMFR		IPI00423874.1	2	6	not applicable	FALSE
AMFR		IPI00423874.1	2	6	not applicable	FALSE
AMPD2		IPI00007722.2	2	6	not applicable	FALSE
AMPD2		IPI00007722.2	4	6	not applicable	FALSE
AMPD3		IPI00411384.2	1	6	not applicable	FALSE
ANAPC1		IPI00033907.1	6	6	not applicable	FALSE
ANAPC1		IPI00033907.1	12	6	not applicable	FALSE
ANAPC2		IPI00002549.1	1	6	not applicable	FALSE
ANAPC2		IPI00002549.1	7	6	not applicable	FALSE
ANAPC4		IPI00002551.4	1	6	not applicable	FALSE
ANAPC4		IPI00002551.4	4	6	not applicable	FALSE
ANAPC5		IPI00008247.2	5	6	not applicable	FALSE
ANAPC7		IPI00008248.4	3	6	not applicable	FALSE
ANAPC7		IPI00008248.4	2	6	not applicable	FALSE
ANAPC7		IPI00008248.4	6	6	not applicable	FALSE
ANK1		IPI00748895.3	2	6	not applicable	FALSE
ANK3		IPI00472779.1	1	6	not applicable	FALSE
ANKFY1		IPI00159899.9	2	6	not applicable	FALSE
ANKFY1		IPI00159899.9	5	6	not applicable	FALSE
ANKLE2		IPI00829741.1	2	6	not applicable	FALSE
ANKLE2		IPI00829741.1	4	6	not applicable	FALSE
ANKRD13A		IPI00217831.4	4	6	not applicable	FALSE
ANKRD17		IPI00784020.1	2	6	not applicable	FALSE
ANKRD28		IPI00477505.3	5	6	not applicable	FALSE
ANKRD30B		IPI00889594.1	1	6	not applicable	FALSE
ANKRD34C		IPI00741635.1	1	6	not applicable	FALSE
ANKRD44		IPI00167419.9	6	6	not applicable	FALSE
ANKRD52		IPI00398957.5	2	6	not applicable	FALSE
ANKRD52		IPI00398957.5	3	6	not applicable	FALSE
ANKRD57		IPI00253323.3	1	6	not applicable	FALSE
ANO10		IPI00794169.1	6	6	not applicable	FALSE
ANO10		IPI00794169.1	4	6	not applicable	FALSE
ANO5		IPI00412694.5	1	6	not applicable	FALSE
ANO6		IPI00910110.2	6	6	not applicable	FALSE
ANO6		IPI00910110.2	4	6	not applicable	FALSE
ANTXR2		IPI00375552.3	2	6	not applicable	FALSE
ANTXR2		IPI00375552.3	4	6	not applicable	FALSE
ANXA1		IPI00218918.5	15	6	not applicable	FALSE
ANXA11		IPI00414320.1	3	6	not applicable	FALSE
ANXA11		IPI00414320.1	3	6	not applicable	FALSE
ANXA11		IPI00414320.1	3	6	not applicable	FALSE
ANXA3		IPI00024095.3	1	6	not applicable	FALSE
ANXA4		IPI00793199.1	1	6	not applicable	FALSE
ANXA5		IPI00329801.12	5	6	not applicable	FALSE
ANXA7		IPI00002460.3	1	6	not applicable	FALSE
ANXA8		IPI00872295.2	2	6	not applicable	FALSE
AP1B1		IPI00328257.4	2	6	not applicable	FALSE
AP1G1		IPI00643591.5	1	6	not applicable	FALSE
AP1G1		IPI00643591.5	5	6	not applicable	FALSE
AP1M1		IPI00910088.1	2	6	not applicable	FALSE
AP1M1		IPI00910088.1	4	6	not applicable	FALSE
AP1S2		IPI00385342.3	1	6	not applicable	FALSE
AP2A1		IPI00304577.3	6	6	not applicable	FALSE
AP2A2		IPI00016621.7	2	6	not applicable	FALSE
AP2B1		IPI00784366.1	2	6	not applicable	FALSE
AP2B1		IPI00784366.1	1	6	not applicable	FALSE
AP2B1		IPI00784366.1	3	6	not applicable	FALSE
AP2M1		IPI00909772.1	1	6	not applicable	FALSE
AP2M1		IPI00909772.1	7	6	not applicable	FALSE
AP2S1		IPI00219840.4	3	6	not applicable	FALSE
AP3B1		IPI00021129.4	9	6	not applicable	FALSE
AP3D1		IPI00719680.1	1	6	not applicable	FALSE
AP3D1		IPI00719680.1	8	6	not applicable	FALSE
AP3M1		IPI00032459.1	1	6	not applicable	FALSE
AP3M2		IPI00022883.1	1	6	not applicable	FALSE
AP3S1		IPI00014624.2	1	6	not applicable	FALSE
AP3S1		IPI00014624.2	1	6	not applicable	FALSE
APC		IPI00012391.3	1	6	not applicable	FALSE
APH1A		IPI00059964.3	2	6	not applicable	FALSE
APH1B		IPI00291632.7	1	6	not applicable	FALSE
API5		IPI00855856.2	1	6	not applicable	FALSE
APLP2		IPI00031030.1	3	6	not applicable	FALSE
APOA2		IPI00021854.1	1	6	not applicable	FALSE
APOA2		IPI00021854.1	2	6	not applicable	FALSE
APOA4		IPI00304273.2	2	6	not applicable	FALSE
APOA4		IPI00304273.2	1	6	not applicable	FALSE
APOA4		IPI00304273.2	3	6	not applicable	FALSE
APOB		IPI00022229.1	62	6	not applicable	FALSE
APOB		IPI00022229.1	54	6	not applicable	FALSE
APOB48R		IPI00399183.5	2	6	not applicable	FALSE
APOB48R		IPI00399183.5	3	6	not applicable	FALSE
APOB48R		IPI00399183.5	2	6	not applicable	FALSE
APOC2		IPI00021856.3	1	6	not applicable	FALSE
APOD		IPI00006662.1	1	6	not applicable	FALSE
APOD		IPI00006662.1	3	6	not applicable	FALSE
APOE		IPI00021842.1	1	6	not applicable	FALSE
APOE		IPI00021842.1	1	6	not applicable	FALSE
APOL1		IPI00186903.4	1	6	not applicable	FALSE
APOL2		IPI00220007.6	6	6	not applicable	FALSE
APOM		IPI00030739.1	2	6	not applicable	FALSE
APP		IPI00006608.1	3	6	not applicable	FALSE
APPL2		IPI00172513.4	1	6	not applicable	FALSE
APRT		IPI00218693.8	1	6	not applicable	FALSE
AQR		IPI00297572.5	3	6	not applicable	FALSE
AQR		IPI00297572.5	9	6	not applicable	FALSE
ARCN1		IPI00298520.3	12	6	not applicable	FALSE
ARF4		IPI00215918.3	1	6	not applicable	FALSE
ARFGAP2		IPI00297322.3	1	6	not applicable	FALSE
ARFGEF1		IPI00002188.2	17	6	not applicable	FALSE
ARFGEF2		IPI00002186.5	18	6	not applicable	FALSE
ARFGEF2		IPI00002186.5	15	6	not applicable	FALSE
ARFIP1		IPI00021258.2	1	6	not applicable	FALSE
ARFRP1		IPI00015178.1	2	6	not applicable	FALSE
ARG1		IPI00398768.1	5	6	not applicable	FALSE
ARGLU1		IPI00478834.3	2	6	not applicable	FALSE
ARHGAP1		IPI00020567.2	2	6	not applicable	FALSE
ARHGAP4		IPI00328842.1	3	6	not applicable	FALSE
ARHGEF1		IPI00433169.2	4	6	not applicable	FALSE
ARHGEF2		IPI00472160.5	2	6	not applicable	FALSE
ARHGEF7		IPI00449909.1	4	6	not applicable	FALSE
ARID1A		IPI00643722.1	8	6	not applicable	FALSE
ARID1B		IPI00396577.2	3	6	not applicable	FALSE
ARID2		IPI00470537.2	1	6	not applicable	FALSE
ARID3A		IPI00018500.1	2	6	not applicable	FALSE
ARID3A		IPI00018500.1	3	6	not applicable	FALSE
ARID4B		IPI00328828.5	1	6	not applicable	FALSE
ARID4B		IPI00328828.5	4	6	not applicable	FALSE
ARL1		IPI00219518.7	2	6	not applicable	FALSE
ARL1		IPI00219518.7	2	6	not applicable	FALSE
ARL10		IPI00167501.3	1	6	not applicable	FALSE
ARL2		IPI00908403.1	2	6	not applicable	FALSE
ARL2		IPI00908403.1	1	6	not applicable	FALSE
ARL6IP5		IPI00007426.1	5	6	not applicable	FALSE
ARL8A		IPI00060031.3	2	6	not applicable	FALSE
ARL8A		IPI00060031.3	2	6	not applicable	FALSE
ARL8B		IPI00018871.2	3	6	not applicable	FALSE
ARL8B		IPI00018871.2	2	6	not applicable	FALSE
ARMC1		IPI00018260.1	1	6	not applicable	FALSE
ARMC10		IPI00166394.1	2	6	not applicable	FALSE
ARMC6		IPI00020196.5	4	6	not applicable	FALSE
ARMC6		IPI00020196.5	5	6	not applicable	FALSE
ARMC8		IPI00795553.2	5	6	not applicable	FALSE
ARMCX1		IPI00009908.3	1	6	not applicable	FALSE
ARMCX3		IPI00009906.5	4	6	not applicable	FALSE
ARPC1B		IPI00005160.3	1	6	not applicable	FALSE
ARPC2		IPI00005161.3	5	6	not applicable	FALSE
ARPC4		IPI00554811.2	4	6	not applicable	FALSE
ARS2		IPI00375144.5	6	6	not applicable	FALSE
ARSD		IPI00019989.4	3	6	not applicable	FALSE
ARV1		IPI00479241.4	2	6	not applicable	FALSE
ASAP1		IPI00873747.1	1	6	not applicable	FALSE
ASCC3		IPI00430472.2	4	6	not applicable	FALSE
ASH2L		IPI00328658.3	1	6	not applicable	FALSE
ASH2L		IPI00328658.3	3	6	not applicable	FALSE
ASNA1		IPI00013466.4	2	6	not applicable	FALSE
ASNA1		IPI00013466.4	3	6	not applicable	FALSE
ASPM		IPI00743813.3	1	6	not applicable	FALSE
ASXL2		IPI00873208.2	1	6	not applicable	FALSE
ATAD1		IPI00171445.1	2	6	not applicable	FALSE
ATAD1		IPI00171445.1	2	6	not applicable	FALSE
ATAD3A		IPI00643435.1	7	6	not applicable	FALSE
ATAD3A		IPI00643435.1	4	6	not applicable	FALSE
ATAD3A		IPI00643435.1	15	6	not applicable	FALSE
Ataxin-10		IPI00913912.1	3	6	not applicable	FALSE
Ataxin-10		IPI00913912.1	3	6	not applicable	FALSE
ATG16L1		IPI00790974.1	1	6	not applicable	FALSE
ATG2A		IPI00878288.1	8	6	not applicable	FALSE
ATG2B		IPI00152990.7	4	6	not applicable	FALSE
ATG2B		IPI00152990.7	5	6	not applicable	FALSE
ATG9A		IPI00916626.1	9	6	not applicable	FALSE
ATG9A		IPI00916626.1	8	6	not applicable	FALSE
ATL2		IPI00169267.3	3	6	not applicable	FALSE
ATL3		IPI00845461.2	12	6	not applicable	FALSE
ATP11A		IPI00456983.3	1	6	not applicable	FALSE
ATP11A		IPI00456983.3	1	6	not applicable	FALSE
ATP11B		IPI00240793.1	3	6	not applicable	FALSE
ATP11C		IPI00396234.2	3	6	not applicable	FALSE
ATP13A1		IPI00034277.1	11	6	not applicable	FALSE
ATP13A1		IPI00034277.1	13	6	not applicable	FALSE
ATP13A2		IPI00015154.1	1	6	not applicable	FALSE
ATP13A2		IPI00015154.1	2	6	not applicable	FALSE
ATP13A3		IPI00847139.1	2	6	not applicable	FALSE
ATP13A3		IPI00847139.1	5	6	not applicable	FALSE
ATP1A1		IPI00006482.1	22	6	not applicable	FALSE
ATP1B1		IPI00747849.2	1	6	not applicable	FALSE
ATP1B1		IPI00747849.2	1	6	not applicable	FALSE
ATP1B1		IPI00747849.2	2	6	not applicable	FALSE
ATP1B3		IPI00008167.1	3	6	not applicable	FALSE
ATP2A2		IPI00219078.5	25	6	not applicable	FALSE
ATP2A2		IPI00219078.5	22	6	not applicable	FALSE
ATP2A3		IPI00871296.1	10	6	not applicable	FALSE
ATP2A3		IPI00871296.1	7	6	not applicable	FALSE
ATP2B1		IPI00021695.1	7	6	not applicable	FALSE
ATP2B1		IPI00021695.1	9	6	not applicable	FALSE
ATP2B4		IPI00012490.1	2	6	not applicable	FALSE
ATP2B4		IPI00012490.1	8	6	not applicable	FALSE
ATP2C1		IPI00745171.2	7	6	not applicable	FALSE
ATP2C1		IPI00745171.2	15	6	not applicable	FALSE
ATP5A1		IPI00440493.2	23	6	not applicable	FALSE
ATP5A1		IPI00440493.2	27	6	not applicable	FALSE
ATP5B		IPI00303476.1	20	6	not applicable	FALSE
ATP5B		IPI00303476.1	18	6	not applicable	FALSE
ATP5B		IPI00303476.1	19	6	not applicable	FALSE
ATP5C1		IPI00478410.2	14	6	not applicable	FALSE
ATP5D		IPI00024920.1	1	6	not applicable	FALSE
ATP5D		IPI00024920.1	3	6	not applicable	FALSE
ATP5D		IPI00024920.1	4	6	not applicable	FALSE
ATP5E		IPI00215878.6	2	6	not applicable	FALSE
ATP5E		IPI00215878.6	2	6	not applicable	FALSE
ATP5F1		IPI00029133.4	5	6	not applicable	FALSE
ATP5F1		IPI00029133.4	8	6	not applicable	FALSE
ATP5F1		IPI00029133.4	8	6	not applicable	FALSE
ATP5G1		IPI00009075.1	1	6	not applicable	FALSE
ATP5G2		IPI00456749.2	1	6	not applicable	FALSE
ATP5G3		IPI00008727.1	1	6	not applicable	FALSE
ATP5H		IPI00220487.4	6	6	not applicable	FALSE
ATP5H		IPI00220487.4	3	6	not applicable	FALSE
ATP5H		IPI00220487.4	3	6	not applicable	FALSE
ATP5I		IPI00218848.5	2	6	not applicable	FALSE
ATP5I		IPI00218848.5	1	6	not applicable	FALSE
ATP5I		IPI00218848.5	1	6	not applicable	FALSE
ATP5J		IPI00456008.1	4	6	not applicable	FALSE
ATP5J		IPI00456008.1	1	6	not applicable	FALSE
ATP5J2		IPI00220300.5	1	6	not applicable	FALSE
ATP5J2		IPI00220300.5	2	6	not applicable	FALSE
ATP5L		IPI00027448.3	3	6	not applicable	FALSE
ATP5O		IPI00007611.1	5	6	not applicable	FALSE
ATP5O		IPI00007611.1	8	6	not applicable	FALSE
ATP5S		IPI00017816.2	1	6	not applicable	FALSE
ATP6		IPI00654820.2	2	6	not applicable	FALSE
ATP6		IPI00654820.2	1	6	not applicable	FALSE
ATP6		IPI00654820.2	1	6	not applicable	FALSE
ATP6AP1		IPI00784119.1	3	6	not applicable	FALSE
ATP6AP1		IPI00784119.1	4	6	not applicable	FALSE
ATP6AP1		IPI00784119.1	4	6	not applicable	FALSE
ATP6AP2		IPI00168884.3	1	6	not applicable	FALSE
ATP6AP2		IPI00168884.3	4	6	not applicable	FALSE
ATP6V0A1		IPI00892784.1	2	6	not applicable	FALSE
ATP6V0A1		IPI00892784.1	3	6	not applicable	FALSE
ATP6V0A2		IPI00000425.2	1	6	not applicable	FALSE
ATP6V0A2		IPI00000425.2	3	6	not applicable	FALSE
ATP6V0C		IPI00018855.1	2	6	not applicable	FALSE
ATP6V0D1		IPI00034159.1	2	6	not applicable	FALSE
ATP6V1A		IPI00007682.2	6	6	not applicable	FALSE
ATP6V1A		IPI00007682.2	6	6	not applicable	FALSE
ATP6V1B2		IPI00007812.1	2	6	not applicable	FALSE
ATP6V1D		IPI00001568.1	1	6	not applicable	FALSE
ATP6V1H		IPI00296191.1	2	6	not applicable	FALSE
ATP6V1H		IPI00296191.1	4	6	not applicable	FALSE
ATP7A		IPI00215615.1	2	6	not applicable	FALSE
ATP8		IPI00008528.4	1	6	not applicable	FALSE
ATP8		IPI00008528.4	1	6	not applicable	FALSE
ATP9A		IPI00024368.1	4	6	not applicable	FALSE
ATPIF1		IPI00553153.1	1	6	not applicable	FALSE
ATPIF1		IPI00553153.1	1	6	not applicable	FALSE
ATXN2L		IPI00456363.1	2	6	not applicable	FALSE
ATXN2L		IPI00456363.1	5	6	not applicable	FALSE
AUP1		IPI00001891.1	4	6	not applicable	FALSE
AUP1		IPI00001891.1	7	6	not applicable	FALSE
B2M		IPI00796379.2	2	6	not applicable	FALSE
B2M		IPI00796379.2	2	6	not applicable	FALSE
B3GALNT2		IPI00744286.4	1	6	not applicable	FALSE
B3GALT6		IPI00064848.2	1	6	not applicable	FALSE
B3GALT6		IPI00064848.2	3	6	not applicable	FALSE
B3GAT3		IPI00477470.1	1	6	not applicable	FALSE
B3GAT3		IPI00477470.1	3	6	not applicable	FALSE
B3GNT1		IPI00009997.1	3	6	not applicable	FALSE
B3GNT5		IPI00012508.4	1	6	not applicable	FALSE
B4DJG9_HUMAN		IPI00910735.1	2	6	not applicable	FALSE
B4DK39_HUMAN		IPI00910276.1	1	6	not applicable	FALSE
B4DQP1_HUMAN		IPI00909465.1	2	6	not applicable	FALSE
B4GALT1		IPI00215767.1	4	6	not applicable	FALSE
B4GALT3		IPI00746600.1	1	6	not applicable	FALSE
BAD		IPI00024291.2	1	6	not applicable	FALSE
BAD		IPI00024291.2	2	6	not applicable	FALSE
BAG2		IPI00000643.1	4	6	not applicable	FALSE
BAG2		IPI00000643.1	6	6	not applicable	FALSE
BAG5		IPI00556027.1	2	6	not applicable	FALSE
BAIAP2		IPI00299088.3	1	6	not applicable	FALSE
BASP1		IPI00299024.9	7	6	not applicable	FALSE
BASP1		IPI00299024.9	4	6	not applicable	FALSE
BAT2		IPI00894143.1	3	6	not applicable	FALSE
BAT2D1		IPI00083708.3	4	6	not applicable	FALSE
BAT3		IPI00645431.2	3	6	not applicable	FALSE
BAT3		IPI00645431.2	5	6	not applicable	FALSE
BAX		IPI00444945.2	4	6	not applicable	FALSE
BAX		IPI00444945.2	4	6	not applicable	FALSE
BBS2		IPI00306961.3	1	6	not applicable	FALSE
BCAP29		IPI00514611.1	6	6	not applicable	FALSE
BCAP29		IPI00514611.1	6	6	not applicable	FALSE
BCAP31		IPI00642984.2	13	6	not applicable	FALSE
BCAP31		IPI00642984.2	9	6	not applicable	FALSE
BCL2		IPI00020961.1	1	6	not applicable	FALSE
BCL2L1		IPI00019983.1	4	6	not applicable	FALSE
BCL2L11		IPI00103743.2	2	6	not applicable	FALSE
BCL2L13		IPI00011635.3	2	6	not applicable	FALSE
BCL2L13		IPI00011635.3	2	6	not applicable	FALSE
BCL2L13		IPI00011635.3	4	6	not applicable	FALSE
BCLAF1		IPI00006079.1	3	6	not applicable	FALSE
BCLAF1		IPI00006079.1	6	6	not applicable	FALSE
BCS1L		IPI00003985.1	3	6	not applicable	FALSE
BECN1		IPI00748342.2	1	6	not applicable	FALSE
BET1		IPI00740027.1	1	6	not applicable	FALSE
BET1L		IPI00746666.6	2	6	not applicable	FALSE
BICD2		IPI00337667.1	1	6	not applicable	FALSE
BICD2		IPI00337667.1	1	6	not applicable	FALSE
BIRC6		IPI00299635.6	11	6	not applicable	FALSE
BLOC1S3		IPI00397721.1	2	6	not applicable	FALSE
BNIP1		IPI00030397.2	2	6	not applicable	FALSE
BNIP1		IPI00030397.2	4	6	not applicable	FALSE
BNIP3		IPI00746158.3	1	6	not applicable	FALSE
BNIP3		IPI00290409.3	2	6	not applicable	FALSE
BPGM		IPI00215979.3	1	6	not applicable	FALSE
BPI		IPI00827847.3	2	6	not applicable	FALSE
BRI3BP		IPI00103599.1	1	6	not applicable	FALSE
BRMS1		IPI00607848.1	2	6	not applicable	FALSE
BSCL2		IPI00479357.3	1	6	not applicable	FALSE
BSDC1		IPI00018026.3	2	6	not applicable	FALSE
BSG		IPI00218019.1	5	6	not applicable	FALSE
BST2		IPI00909718.1	2	6	not applicable	FALSE
BST2		IPI00909718.1	3	6	not applicable	FALSE
BTAF1		IPI00024802.1	2	6	not applicable	FALSE
BTAF1		IPI00024802.1	12	6	not applicable	FALSE
BTBD1		IPI00033866.1	1	6	not applicable	FALSE
BTBD1		IPI00033866.1	1	6	not applicable	FALSE
BTBD2		IPI00022826.1	1	6	not applicable	FALSE
BTF3L3		IPI00015946.1	2	6	not applicable	FALSE
BTN2A1		IPI00641524.2	1	6	not applicable	FALSE
BUB3		IPI00013468.1	1	6	not applicable	FALSE
BUB3		IPI00013468.1	1	6	not applicable	FALSE
BUD31		IPI00013180.2	3	6	not applicable	FALSE
BYSL		IPI00328987.3	3	6	not applicable	FALSE
BZW1		IPI00916503.1	6	6	not applicable	FALSE
BZW2		IPI00022305.4	4	6	not applicable	FALSE
BZW2		IPI00022305.4	6	6	not applicable	FALSE
C10ORF54		IPI00872022.1	2	6	not applicable	FALSE
C10ORF54		IPI00872022.1	2	6	not applicable	FALSE
C10ORF58		IPI00296190.4	5	6	not applicable	FALSE
C11ORF2		IPI00001710.3	3	6	not applicable	FALSE
C11ORF59		IPI00016670.3	1	6	not applicable	FALSE
C11ORF83		IPI00432065.1	1	6	not applicable	FALSE
C12ORF11		IPI00550986.4	3	6	not applicable	FALSE
C12ORF11		IPI00550986.4	3	6	not applicable	FALSE
C12ORF30		IPI00025890.4	3	6	not applicable	FALSE
C12ORF51		IPI00869000.1	4	6	not applicable	FALSE
C14ORF156		IPI00009922.3	3	6	not applicable	FALSE
C14ORF166		IPI00792100.1	1	6	not applicable	FALSE
C14ORF49		IPI00394994.2	1	6	not applicable	FALSE
C14ORF49		IPI00394994.2	5	6	not applicable	FALSE
C14ORF94		IPI00302658.6	4	6	not applicable	FALSE
C15ORF23		IPI00294680.5	5	6	not applicable	FALSE
C15ORF24		IPI00024551.1	3	6	not applicable	FALSE
C15ORF24		IPI00024551.1	2	6	not applicable	FALSE
C16ORF58		IPI00305627.7	5	6	not applicable	FALSE
C16ORF58		IPI00305627.7	5	6	not applicable	FALSE
C16ORF58		IPI00305627.7	6	6	not applicable	FALSE
C16ORF61		IPI00024619.5	1	6	not applicable	FALSE
C16ORF61		IPI00024619.5	1	6	not applicable	FALSE
C16ORF62		IPI00465238.3	2	6	not applicable	FALSE
C17ORF62		IPI00001578.2	2	6	not applicable	FALSE
C17ORF62		IPI00001578.2	3	6	not applicable	FALSE
C17ORF71		IPI00867503.1	3	6	not applicable	FALSE
C18ORF19		IPI00290799.4	4	6	not applicable	FALSE
C18ORF32		IPI00152342.3	1	6	not applicable	FALSE
C18ORF55		IPI00306439.1	1	6	not applicable	FALSE
C19ORF12		IPI00016109.9	1	6	not applicable	FALSE
C19ORF2		IPI00477619.2	2	6	not applicable	FALSE
C19ORF25		IPI00298662.5	1	6	not applicable	FALSE
C19ORF25		IPI00298662.5	1	6	not applicable	FALSE
C19ORF25		IPI00298662.5	1	6	not applicable	FALSE
C19ORF28		IPI00783436.1	2	6	not applicable	FALSE
C19ORF42		IPI00792838.1	2	6	not applicable	FALSE
C19ORF52		IPI00157215.5	6	6	not applicable	FALSE
C19ORF52		IPI00157215.5	5	6	not applicable	FALSE
C19ORF52		IPI00157215.5	6	6	not applicable	FALSE
C19ORF6		IPI00386199.2	1	6	not applicable	FALSE
C19ORF6		IPI00386199.2	2	6	not applicable	FALSE
C19ORF6		IPI00386199.2	1	6	not applicable	FALSE
C19ORF61		IPI00012669.2	2	6	not applicable	FALSE
C19ORF61		IPI00012669.2	1	6	not applicable	FALSE
C19ORF62		IPI00791060.2	1	6	not applicable	FALSE
C1GALT1		IPI00024566.2	2	6	not applicable	FALSE
C1GALT1		IPI00024566.2	3	6	not applicable	FALSE
C1GALT1C1		IPI00101299.3	1	6	not applicable	FALSE
C1ORF112		IPI00178512.7	3	6	not applicable	FALSE
C1ORF112		IPI00178512.7	1	6	not applicable	FALSE
C1ORF149		IPI00009373.3	1	6	not applicable	FALSE
C1ORF151		IPI00062298.3	1	6	not applicable	FALSE
C1ORF163		IPI00303753.5	3	6	not applicable	FALSE
C1ORF163		IPI00303753.5	1	6	not applicable	FALSE
C1ORF212		IPI00386616.4	3	6	not applicable	FALSE
C1ORF212		IPI00386616.4	3	6	not applicable	FALSE
C1ORF27		IPI00386043.6	6	6	not applicable	FALSE
C1ORF27		IPI00386043.6	4	6	not applicable	FALSE
C1ORF50		IPI00012198.3	2	6	not applicable	FALSE
C1ORF77		IPI00719040.1	2	6	not applicable	FALSE
C1QA		IPI00022392.1	1	6	not applicable	FALSE
C20ORF108		IPI00096986.2	1	6	not applicable	FALSE
C20ORF11		IPI00016634.1	3	6	not applicable	FALSE
C20ORF117		IPI00797771.1	2	6	not applicable	FALSE
C20ORF142		IPI00374076.3	1	6	not applicable	FALSE
C20ORF142		IPI00374076.3	5	6	not applicable	FALSE
C20ORF24		IPI00396969.1	1	6	not applicable	FALSE
C20ORF24		IPI00396969.1	1	6	not applicable	FALSE
C20ORF29		IPI00019941.1	1	6	not applicable	FALSE
C20ORF3		IPI00031131.4	11	6	not applicable	FALSE
C20ORF4		IPI00791333.1	2	6	not applicable	FALSE
C21ORF45		IPI00021095.1	1	6	not applicable	FALSE
C21ORF66		IPI00001364.2	1	6	not applicable	FALSE
C21ORF66		IPI00001364.2	2	6	not applicable	FALSE
C22ORF28		IPI00550689.3	8	6	not applicable	FALSE
C22ORF30		IPI00643747.1	1	6	not applicable	FALSE
C22ORF30		IPI00916131.1	1	6	not applicable	FALSE
C2CD2L		IPI00394781.4	1	6	not applicable	FALSE
C2CD2L		IPI00394781.4	3	6	not applicable	FALSE
C2ORF15		IPI00465176.2	1	6	not applicable	FALSE
C2ORF18		IPI00550440.3	4	6	not applicable	FALSE
C2ORF18		IPI00550440.3	2	6	not applicable	FALSE
C2ORF18		IPI00550440.3	3	6	not applicable	FALSE
C2ORF29		IPI00014194.3	2	6	not applicable	FALSE
C2ORF30		IPI00748151.2	6	6	not applicable	FALSE
C2ORF44		IPI00018786.1	3	6	not applicable	FALSE
C2ORF47		IPI00291751.6	6	6	not applicable	FALSE
C3ORF1		IPI00299387.3	2	6	not applicable	FALSE
C3ORF1		IPI00299387.3	1	6	not applicable	FALSE
C3ORF21		IPI00168035.3	1	6	not applicable	FALSE
C3ORF21		IPI00171410.1	8	6	not applicable	FALSE
C3ORF21		IPI00171410.1	5	6	not applicable	FALSE
C3ORF31		IPI00791169.2	4	6	not applicable	FALSE
C3ORF33		IPI00418301.3	1	6	not applicable	FALSE
C3ORF33		IPI00418301.3	2	6	not applicable	FALSE
C3ORF39		IPI00171385.3	2	6	not applicable	FALSE
C3ORF39		IPI00171385.3	1	6	not applicable	FALSE
C3ORF58		IPI00168631.1	3	6	not applicable	FALSE
C3ORF63		IPI00790098.2	1	6	not applicable	FALSE
C3ORF63		IPI00790098.2	4	6	not applicable	FALSE
C4B		IPI00418163.3	9	6	not applicable	FALSE
C4BPA		IPI00021727.1	2	6	not applicable	FALSE
C4ORF15		IPI00029372.2	3	6	not applicable	FALSE
C4ORF3		IPI00103259.3	1	6	not applicable	FALSE
C4ORF30		IPI00015609.1	1	6	not applicable	FALSE
C4ORF41		IPI00396048.4	1	6	not applicable	FALSE
C4ORF49		IPI00013252.2	1	6	not applicable	FALSE
C5		IPI00032291.2	2	6	not applicable	FALSE
C5		IPI00032291.2	4	6	not applicable	FALSE
C5ORF28		IPI00101047.4	1	6	not applicable	FALSE
C5ORF32		IPI00382821.3	1	6	not applicable	FALSE
C5ORF32		IPI00382821.3	2	6	not applicable	FALSE
C5ORF32		IPI00382821.3	1	6	not applicable	FALSE
C5ORF51		IPI00374272.3	4	6	not applicable	FALSE
C6		IPI00879709.3	4	6	not applicable	FALSE
C6ORF105		IPI00067155.5	2	6	not applicable	FALSE
C6ORF106		IPI00013269.1	1	6	not applicable	FALSE
C6ORF125		IPI00031617.3	1	6	not applicable	FALSE
C6ORF125		IPI00031617.3	1	6	not applicable	FALSE
C6ORF129		IPI00513945.2	5	6	not applicable	FALSE
C6ORF129		IPI00513945.2	4	6	not applicable	FALSE
C6ORF129		IPI00513945.2	5	6	not applicable	FALSE
C6ORF153		IPI00106638.4	1	6	not applicable	FALSE
C6ORF167		IPI00394816.2	7	6	not applicable	FALSE
C6ORF192		IPI00074045.3	1	6	not applicable	FALSE
C6ORF192		IPI00074045.3	1	6	not applicable	FALSE
C6ORF192		IPI00074045.3	2	6	not applicable	FALSE
C6ORF47		IPI00645149.1	1	6	not applicable	FALSE
C6ORF47		IPI00099521.1	2	6	not applicable	FALSE
C6ORF66		IPI00023064.1	4	6	not applicable	FALSE
C7ORF20		IPI00419575.6	4	6	not applicable	FALSE
C7ORF26		IPI00043294.1	1	6	not applicable	FALSE
C7ORF27		IPI00658145.3	7	6	not applicable	FALSE
C7ORF27		IPI00658145.3	8	6	not applicable	FALSE
C8A		IPI00011252.1	3	6	not applicable	FALSE
C8ORF38		IPI00852983.1	2	6	not applicable	FALSE
C8ORF40		IPI00061113.3	1	6	not applicable	FALSE
C8ORF41		IPI00306207.4	1	6	not applicable	FALSE
C8ORF41		IPI00306207.4	2	6	not applicable	FALSE
C8ORF55		IPI00171421.3	4	6	not applicable	FALSE
C9		IPI00022395.1	3	6	not applicable	FALSE
C9		IPI00022395.1	5	6	not applicable	FALSE
C9ORF125		IPI00031619.1	2	6	not applicable	FALSE
C9ORF167		IPI00015101.2	1	6	not applicable	FALSE
C9ORF46		IPI00307547.1	2	6	not applicable	FALSE
C9ORF46		IPI00307547.1	4	6	not applicable	FALSE
C9ORF5		IPI00607576.1	6	6	not applicable	FALSE
C9ORF5		IPI00607576.1	4	6	not applicable	FALSE
C9ORF5		IPI00607576.1	5	6	not applicable	FALSE
C9ORF86		IPI00827967.1	1	6	not applicable	FALSE
C9ORF89		IPI00336153.8	3	6	not applicable	FALSE
C9ORF89		IPI00336153.8	5	6	not applicable	FALSE
CA9		IPI00003966.2	3	6	not applicable	FALSE
CAB39		IPI00032561.1	1	6	not applicable	FALSE
CABIN1		IPI00002355.1	6	6	not applicable	FALSE
CACHD1		IPI00289083.5	2	6	not applicable	FALSE
CACNA1E		IPI00472283.3	2	6	not applicable	FALSE
CAD		IPI00301263.2	33	6	not applicable	FALSE
CADM1		IPI00166392.1	2	6	not applicable	FALSE
CADM1		IPI00166392.1	2	6	not applicable	FALSE
CALM1		IPI00916600.1	3	6	not applicable	FALSE
CALM1		IPI00916600.1	3	6	not applicable	FALSE
CAMLG		IPI00025729.1	2	6	not applicable	FALSE
CAMSAP1L1		IPI00409607.3	1	6	not applicable	FALSE
CAND1		IPI00100160.3	8	6	not applicable	FALSE
CAND1		IPI00100160.3	27	6	not applicable	FALSE
CAND2		IPI00374208.2	1	6	not applicable	FALSE
CAND2		IPI00374208.2	5	6	not applicable	FALSE
CANT1		IPI00103175.1	2	6	not applicable	FALSE
CANX		IPI00020984.2	18	6	not applicable	FALSE
CAP1		IPI00008274.7	16	6	not applicable	FALSE
CAPNS1		IPI00025084.3	4	6	not applicable	FALSE
CAPZA1		IPI00005969.3	3	6	not applicable	FALSE
CAPZB		IPI00218782.3	8	6	not applicable	FALSE
CARM1		IPI00639957.2	1	6	not applicable	FALSE
CARM1		IPI00639957.2	4	6	not applicable	FALSE
CARS		IPI00027443.5	4	6	not applicable	FALSE
CARS2		IPI00336016.3	1	6	not applicable	FALSE
CASC4		IPI00374590.4	8	6	not applicable	FALSE
CASC4		IPI00374590.4	4	6	not applicable	FALSE
CASC4		IPI00374590.4	4	6	not applicable	FALSE
CAST		IPI00761160.1	5	6	not applicable	FALSE
CAST		IPI00761160.1	4	6	not applicable	FALSE
CAV1		IPI00876941.1	7	6	not applicable	FALSE
CAV1		IPI00876941.1	2	6	not applicable	FALSE
CAV1		IPI00876941.1	3	6	not applicable	FALSE
CBARA1		IPI00873942.1	3	6	not applicable	FALSE
CBX1		IPI00010320.1	1	6.11351	6.16466	FALSE
CBX3		IPI00297579.4	2	6	not applicable	FALSE
CBX5		IPI00024662.1	1	6	not applicable	FALSE
CCAR1		IPI00217357.2	12	6	not applicable	FALSE
CCDC109A		IPI00171573.2	1	6	not applicable	FALSE
CCDC109B		IPI00178611.5	1	6	not applicable	FALSE
CCDC12		IPI00910342.1	1	6	not applicable	FALSE
CCDC124		IPI00060627.2	1	6	not applicable	FALSE
CCDC126		IPI00658073.1	1	6	not applicable	FALSE
CCDC127		IPI00060148.3	3	6	not applicable	FALSE
CCDC127		IPI00060148.3	2	6	not applicable	FALSE
CCDC127		IPI00060148.3	3	6	not applicable	FALSE
CCDC132		IPI00553067.4	3	6	not applicable	FALSE
CCDC132		IPI00553067.4	6	6	not applicable	FALSE
CCDC18		IPI00642206.2	2	6	not applicable	FALSE
CCDC18		IPI00642206.2	2	6.03152	6.16538	FALSE
CCDC22		IPI00022265.3	4	6	not applicable	FALSE
CCDC47		IPI00024642.2	4	6	not applicable	FALSE
CCDC51		IPI00153023.7	7	6	not applicable	FALSE
CCDC51		IPI00153023.7	4	6	not applicable	FALSE
CCDC56		IPI00022277.3	3	6	not applicable	FALSE
CCDC6		IPI00000634.1	2	6	not applicable	FALSE
CCDC88A		IPI00171134.5	2	6	not applicable	FALSE
CCDC88A		IPI00171134.5	5	6	not applicable	FALSE
CCDC90A		IPI00152975.3	9	6	not applicable	FALSE
CCDC90A		IPI00152975.3	3	6	not applicable	FALSE
CCDC90B		IPI00549236.2	7	6	not applicable	FALSE
CCDC90B		IPI00549236.2	5	6	not applicable	FALSE
CCDC90B		IPI00549236.2	4	6	not applicable	FALSE
CCDC91		IPI00333908.1	2	6	not applicable	FALSE
CCDC93		IPI00154668.5	3	6	not applicable	FALSE
CCNA2		IPI00022865.1	1	6	not applicable	FALSE
CCNC		IPI00877863.1	1	6	not applicable	FALSE
CCNC		IPI00877863.1	2	6	not applicable	FALSE
CCNH		IPI00021305.1	1	6	not applicable	FALSE
CCNK		IPI00783214.2	1	6	not applicable	FALSE
CCNK		IPI00783214.2	2	6	not applicable	FALSE
CCNT1		IPI00030247.1	1	6	not applicable	FALSE
CCT2		IPI00297779.7	14	6	not applicable	FALSE
CCT3		IPI00553185.2	21	6	not applicable	FALSE
CCT4		IPI00302927.6	15	6	not applicable	FALSE
CCT5		IPI00010720.1	19	6	not applicable	FALSE
CCT6A		IPI00027626.3	11	6	not applicable	FALSE
CCT6B		IPI00220656.4	1	6	not applicable	FALSE
CCT7		IPI00018465.1	16	6	not applicable	FALSE
CCT8		IPI00784090.2	16	6	not applicable	FALSE
CD151		IPI00298851.4	2	6	not applicable	FALSE
CD163		IPI00759642.1	1	6	not applicable	FALSE
CD163		IPI00759642.1	6	6	not applicable	FALSE
CD274		IPI00023021.1	1	6	not applicable	FALSE
CD2BP2		IPI00006103.1	2	6	not applicable	FALSE
CD2BP2		IPI00006103.1	1	6	not applicable	FALSE
CD2BP2		IPI00006103.1	4	6	not applicable	FALSE
CD34		IPI00006070.1	1	6	not applicable	FALSE
CD36		IPI00418495.5	4	6	not applicable	FALSE
CD44		IPI00305064.1	4	6	not applicable	FALSE
CD46		IPI00219852.2	2	6	not applicable	FALSE
CD47		IPI00413696.5	4	6	not applicable	FALSE
CD59		IPI00011302.1	1	6	not applicable	FALSE
CD63		IPI00215998.5	5	6	not applicable	FALSE
CD63		IPI00215998.5	4	6	not applicable	FALSE
CD72		IPI00788224.1	3	6	not applicable	FALSE
CD72		IPI00788224.1	1	6	not applicable	FALSE
CD81		IPI00657752.1	4	6	not applicable	FALSE
CD82		IPI00020446.5	3	6	not applicable	FALSE
CD82		IPI00020446.5	2	6	not applicable	FALSE
CD9		IPI00215997.5	3	6	not applicable	FALSE
CD99L2		IPI00177578.2	1	6	not applicable	FALSE
CDC123		IPI00005670.6	1	6	not applicable	FALSE
CDC16		IPI00022091.3	3	6	not applicable	FALSE
CDC16		IPI00022091.3	3	6	not applicable	FALSE
CDC16		IPI00022091.3	8	6	not applicable	FALSE
CDC23		IPI00005822.2	2	6	not applicable	FALSE
CDC23		IPI00005822.2	6	6	not applicable	FALSE
CDC27		IPI00794278.1	3	6	not applicable	FALSE
CDC27		IPI00794278.1	9	6	not applicable	FALSE
CDC40		IPI00026307.1	4	6	not applicable	FALSE
CDC40		IPI00026307.1	4	6	not applicable	FALSE
CDC42		IPI00909484.1	5	6	not applicable	FALSE
CDC5L		IPI00465294.2	8	6	not applicable	FALSE
CDC73		IPI00300659.4	1	6	not applicable	FALSE
CDC73		IPI00300659.4	3	6	not applicable	FALSE
CDH13		IPI00024046.1	4	6	not applicable	FALSE
CDH2		IPI00290085.2	2	6	not applicable	FALSE
CDIPT		IPI00902843.1	2	6	not applicable	FALSE
CDIPT		IPI00902843.1	3	6	not applicable	FALSE
CDIPT		IPI00902843.1	3	6	not applicable	FALSE
CDK5RAP3		IPI00414442.2	1	6	not applicable	FALSE
CDK5RAP3		IPI00414442.2	3	6	not applicable	FALSE
CDS1		IPI00024234.1	5	6	not applicable	FALSE
CDS1		IPI00024234.1	4	6	not applicable	FALSE
CDS1		IPI00024234.1	2	6	not applicable	FALSE
CDS2		IPI00032150.3	2	6	not applicable	FALSE
CDS2		IPI00032150.3	2	6	not applicable	FALSE
CEBPB		IPI00289773.3	1	6	not applicable	FALSE
CECR5		IPI00011511.1	1	6	not applicable	FALSE
CECR5		IPI00011511.1	2	6	not applicable	FALSE
CEND1		IPI00295601.1	3	6	not applicable	FALSE
CENPE		IPI00296365.4	9	6	not applicable	FALSE
CENPE		IPI00296365.4	12	6	not applicable	FALSE
CENPF		IPI00855998.1	15	6	not applicable	FALSE
CENPF		IPI00855998.1	15	6	not applicable	FALSE
CEP110		IPI00657962.1	2	6	not applicable	FALSE
CEP164		IPI00007293.4	1	6	not applicable	FALSE
CEP250		IPI00160622.1	10	6	not applicable	FALSE
CEP250		IPI00160622.1	3	6	not applicable	FALSE
CEP97		IPI00238469.6	1	6	not applicable	FALSE
CEPT1		IPI00005775.3	3	6	not applicable	FALSE
CEPT1		IPI00005775.3	4	6	not applicable	FALSE
CETN2		IPI00215928.4	3	6	not applicable	FALSE
CETN3		IPI00005210.2	4	6	not applicable	FALSE
CFH		IPI00029739.5	8	6	not applicable	FALSE
CHAF1A		IPI00023177.4	4	6	not applicable	FALSE
CHAF1B		IPI00011857.1	1	6	not applicable	FALSE
CHCHD2		IPI00872610.1	2	6	not applicable	FALSE
CHCHD3		IPI00015833.1	18	6	not applicable	FALSE
CHCHD3		IPI00015833.1	13	6	not applicable	FALSE
CHCHD3		IPI00015833.1	16	6	not applicable	FALSE
CHCHD6		IPI00031622.3	7	6	not applicable	FALSE
CHCHD6		IPI00031622.3	6	6	not applicable	FALSE
CHCHD6		IPI00031622.3	3	6	not applicable	FALSE
CHD4		IPI00455210.1	12	6	not applicable	FALSE
CHD8		IPI00719073.1	4	6	not applicable	FALSE
CHERP		IPI00333010.8	3	6	not applicable	FALSE
CHERP		IPI00333010.8	5	6	not applicable	FALSE
CHML		IPI00031587.2	3	6	not applicable	FALSE
CHP		IPI00218924.5	7	6	not applicable	FALSE
CHP		IPI00218924.5	8	6	not applicable	FALSE
CHP		IPI00218924.5	7	6	not applicable	FALSE
CHPT1		IPI00329548.5	4	6	not applicable	FALSE
CHPT1		IPI00329548.5	2	6	not applicable	FALSE
CHST10		IPI00006803.1	1	6	not applicable	FALSE
CHST14		IPI00044326.3	2	6	not applicable	FALSE
CHSY1		IPI00329141.4	1	6	not applicable	FALSE
ch-TOG		IPI00028275.2	2	6	not applicable	FALSE
ch-TOG		IPI00028275.2	22	6	not applicable	FALSE
CIAO1		IPI00008791.1	3	6	not applicable	FALSE
CIAO1		IPI00008791.1	2	6	not applicable	FALSE
CIB1		IPI00018451.6	2	6	not applicable	FALSE
CIB1		IPI00018451.6	2	6	not applicable	FALSE
CISD1		IPI00020510.1	2	6	not applicable	FALSE
CISD2		IPI00166865.3	5	6	not applicable	FALSE
CKAP4		IPI00141318.2	19	6	not applicable	FALSE
CKAP4		IPI00141318.2	14	6	not applicable	FALSE
CLASP2		IPI00871686.1	1	6	not applicable	FALSE
CLCC1		IPI00045511.1	9	6	not applicable	FALSE
CLCC1		IPI00045511.1	12	6	not applicable	FALSE
CLCN3		IPI00398349.2	4	6	not applicable	FALSE
CLCN3		IPI00398349.2	3	6	not applicable	FALSE
CLCN6		IPI00642888.2	3	6	not applicable	FALSE
CLCN7		IPI00020524.6	1	6	not applicable	FALSE
CLCN7		IPI00020524.6	1	6	not applicable	FALSE
CLDN12		IPI00011088.1	1	6	not applicable	FALSE
CLDND1		IPI00746431.1	2	6	not applicable	FALSE
CLEC11A		IPI00033466.5	1	6	not applicable	FALSE
CLGN		IPI00024776.1	2	6	not applicable	FALSE
CLIP1		IPI00013455.8	22	6	not applicable	FALSE
CLIP2		IPI00872646.1	3	6	not applicable	FALSE
CLPTM1		IPI00107357.7	5	6	not applicable	FALSE
CLPTM1		IPI00107357.7	3	6	not applicable	FALSE
CLPTM1L		IPI00151358.2	3	6	not applicable	FALSE
CLPX		IPI00008728.1	3	6	not applicable	FALSE
CLTA		IPI00014587.1	7	6	not applicable	FALSE
CLTA		IPI00014587.1	6	6	not applicable	FALSE
CLTB		IPI00014589.1	2	6	not applicable	FALSE
CLTB		IPI00014589.1	2	6	not applicable	FALSE
CLTC		IPI00024067.4	47	6	not applicable	FALSE
CLU		IPI00400826.1	3	6	not applicable	FALSE
CLU		IPI00400826.1	5	6	not applicable	FALSE
CLU		IPI00400826.1	3	6	not applicable	FALSE
CMBL		IPI00383046.3	5	6	not applicable	FALSE
CMTM3		IPI00043490.3	3	6	not applicable	FALSE
CMTM3		IPI00043490.3	1	6	not applicable	FALSE
CMTM3		IPI00043490.3	2	6	not applicable	FALSE
CMTM6		IPI00015801.3	2	6	not applicable	FALSE
CNIH3		IPI00152192.1	1	6	not applicable	FALSE
CNNM3		IPI00168565.2	2	6	not applicable	FALSE
CNNM4		IPI00418426.5	1	6	not applicable	FALSE
CNOT1		IPI00166010.6	21	6	not applicable	FALSE
CNOT1		IPI00166010.6	22	6	not applicable	FALSE
CNOT10		IPI00790411.1	7	6	not applicable	FALSE
CNOT2		IPI00789121.1	5	6	not applicable	FALSE
CNOT2		IPI00789121.1	3	6	not applicable	FALSE
CNOT3		IPI00005015.1	1	6	not applicable	FALSE
CNOT3		IPI00005015.1	3	6	not applicable	FALSE
CNOT6L		IPI00164061.2	1	6	not applicable	FALSE
CNOT7		IPI00006552.2	2	6	not applicable	FALSE
CNOT7		IPI00006552.2	2	6	not applicable	FALSE
CNP		IPI00306667.5	5	6	not applicable	FALSE
CNTNAP1		IPI00219249.4	2	6	not applicable	FALSE
COBRA1		IPI00103483.1	3	6	not applicable	FALSE
COG1		IPI00141561.3	14	6	not applicable	FALSE
COG2		IPI00000057.1	13	6	not applicable	FALSE
COG2		IPI00000057.1	8	6	not applicable	FALSE
COG3		IPI00414858.3	10	6	not applicable	FALSE
COG3		IPI00414858.3	10	6	not applicable	FALSE
COG4		IPI00149849.5	14	6	not applicable	FALSE
COG4		IPI00149849.5	14	6	not applicable	FALSE
COG5		IPI00377050.2	17	6	not applicable	FALSE
COG5		IPI00377050.2	15	6	not applicable	FALSE
COG6		IPI00642611.7	15	6	not applicable	FALSE
COG6		IPI00642611.7	10	6	not applicable	FALSE
COG6		IPI00642611.7	9	6	not applicable	FALSE
COG7		IPI00164005.1	12	6	not applicable	FALSE
COG7		IPI00164005.1	12	6	not applicable	FALSE
COG7		IPI00164005.1	15	6	not applicable	FALSE
COG8		IPI00140201.4	8	6	not applicable	FALSE
COG8		IPI00140201.4	10	6	not applicable	FALSE
COG8		IPI00140201.4	12	6	not applicable	FALSE
COL14A1		IPI00176193.6	13	6	not applicable	FALSE
COL18A1		IPI00783931.3	1	6	not applicable	FALSE
COL1A1		IPI00297646.4	2	6	not applicable	FALSE
COL1A1		IPI00297646.4	3	6	not applicable	FALSE
COL1A2		IPI00873137.1	1	6	not applicable	FALSE
COL4A5		IPI00216007.1	1	6	not applicable	FALSE
COL6A1		IPI00291136.4	1	6	not applicable	FALSE
COL6A1		IPI00291136.4	2	6	not applicable	FALSE
COL6A3		IPI00022200.3	2	6	not applicable	FALSE
COL6A3		IPI00022200.3	22	6	not applicable	FALSE
COL7A1		IPI00025418.2	2	6	not applicable	FALSE
COL8A1		IPI00219000.3	6	6	not applicable	FALSE
COL8A1		IPI00219000.3	4	6	not applicable	FALSE
COLEC12		IPI00872194.2	5	6	not applicable	FALSE
COLEC12		IPI00872194.2	4	6	not applicable	FALSE
COLEC12		IPI00872194.2	3	6	not applicable	FALSE
COMMD10		IPI00412811.4	1	6	not applicable	FALSE
COMMD10		IPI00412811.4	1	6	not applicable	FALSE
COMMD5		IPI00101106.3	3	6	not applicable	FALSE
COMMD7		IPI00743772.2	1	6	not applicable	FALSE
COMMD7		IPI00743772.2	3	6	not applicable	FALSE
COMMD9		IPI00305212.5	3	6	not applicable	FALSE
COMMD9		IPI00305212.5	3	6	not applicable	FALSE
COPA		IPI00646493.1	29	6	not applicable	FALSE
COPB1		IPI00295851.4	11	6	not applicable	FALSE
COPB1		IPI00295851.4	15	6	not applicable	FALSE
COPB2		IPI00220219.6	15	6	not applicable	FALSE
COPE		IPI00465132.4	4	6	not applicable	FALSE
COPE		IPI00465132.4	8	6	not applicable	FALSE
COPG		IPI00783982.1	5	6	not applicable	FALSE
COPG2		IPI00002557.1	7	6	not applicable	FALSE
COPG2		IPI00002557.1	5	6	not applicable	FALSE
COPS3		IPI00025721.3	1	6	not applicable	FALSE
COPS4		IPI00171844.3	4	6	not applicable	FALSE
COPS7A		IPI00301419.2	2	6	not applicable	FALSE
COQ9		IPI00470631.2	1	6	not applicable	FALSE
CORO1A		IPI00446617.5	2	6	not applicable	FALSE
COX11		IPI00295394.2	3	6	not applicable	FALSE
COX15		IPI00419869.1	3	6	not applicable	FALSE
COX18		IPI00167538.2	1	6	not applicable	FALSE
COX18		IPI00167538.2	1	6	not applicable	FALSE
COX2		IPI00916440.1	2	6	not applicable	FALSE
COX2		IPI00916440.1	4	6	not applicable	FALSE
COX4I1		IPI00006579.1	7	6	not applicable	FALSE
COX4I1		IPI00006579.1	7	6	not applicable	FALSE
COX4NB		IPI00005740.1	2	6	not applicable	FALSE
COX4NB		IPI00005740.1	4	6	not applicable	FALSE
COX4NB		IPI00005740.1	4	6	not applicable	FALSE
COX5A		IPI00025086.4	3	6	not applicable	FALSE
COX5A		IPI00025086.4	2	6	not applicable	FALSE
COX5B		IPI00021785.2	3	6	not applicable	FALSE
COX5B		IPI00021785.2	3	6	not applicable	FALSE
COX5B		IPI00021785.2	2	6	not applicable	FALSE
COX6A1		IPI00383598.1	1	6	not applicable	FALSE
COX6B1		IPI00797738.1	1	6	not applicable	FALSE
COX6B1		IPI00797738.1	2	6	not applicable	FALSE
COX6B1		IPI00797738.1	2	6	not applicable	FALSE
COX6C		IPI00015972.1	3	6	not applicable	FALSE
COX6C		IPI00015972.1	4	6	not applicable	FALSE
COX7A2		IPI00026570.2	1	6	not applicable	FALSE
COX7A2		IPI00026570.2	1	6	not applicable	FALSE
COX7A2L		IPI00022421.2	2	6	not applicable	FALSE
COX7C		IPI00013968.1	1	6	not applicable	FALSE
CP110		IPI00011933.3	1	6	not applicable	FALSE
CPNE1		IPI00892745.1	1	6	not applicable	FALSE
CPSF1		IPI00026219.4	2	6	not applicable	FALSE
CPSF1		IPI00026219.4	5	6	not applicable	FALSE
CPSF2		IPI00419531.2	2	6	not applicable	FALSE
CPSF2		IPI00419531.2	5	6	not applicable	FALSE
CPSF3		IPI00007818.3	2	6	not applicable	FALSE
CPSF3		IPI00007818.3	3	6	not applicable	FALSE
CPSF4		IPI00009137.1	3	6	not applicable	FALSE
CPSF6		IPI00030654.1	8	6	not applicable	FALSE
CPT1A		IPI00032038.4	6	6	not applicable	FALSE
CPT1A		IPI00032038.4	6	6	not applicable	FALSE
CPT1C		IPI00152358.1	1	6	not applicable	FALSE
CPT2		IPI00012912.1	13	6	not applicable	FALSE
CRBN		IPI00045917.3	1	6	not applicable	FALSE
CRELD1		IPI00101608.4	3	6	not applicable	FALSE
CRELD1		IPI00101608.4	2	6	not applicable	FALSE
CRIM1		IPI00009294.1	1	6	not applicable	FALSE
CRNKL1		IPI00177437.5	1	6	not applicable	FALSE
CRNKL1		IPI00177437.5	7	6	not applicable	FALSE
CRTAP		IPI00748502.2	3	6	not applicable	FALSE
CRYAB		IPI00021369.1	1	6	not applicable	FALSE
CSDA		IPI00031801.4	1	6	not applicable	FALSE
CSE1L		IPI00022744.5	32	6	not applicable	FALSE
CSGLCA-T		IPI00018606.4	3	6	not applicable	FALSE
CSH1		IPI00025785.2	4	6	not applicable	FALSE
CSMD2		IPI00394770.2	1	6	not applicable	FALSE
CSNK2B		IPI00640088.1	3	6	not applicable	FALSE
CSPG4		IPI00019157.2	17	6	not applicable	FALSE
CSTF1		IPI00011528.1	3	6	not applicable	FALSE
CSTF1		IPI00011528.1	3	6	not applicable	FALSE
CSTF2		IPI00902991.1	1	6	not applicable	FALSE
CSTF2		IPI00902991.1	4	6	not applicable	FALSE
CSTF2		IPI00902991.1	4	6	not applicable	FALSE
CSTF2T		IPI00550906.6	2	6	not applicable	FALSE
CSTF3		IPI00015195.1	4	6	not applicable	FALSE
CTAGE5		IPI00915443.1	4	6	not applicable	FALSE
CTAGE5		IPI00915443.1	6	6	not applicable	FALSE
CTAGE5		IPI00915443.1	4	6	not applicable	FALSE
CTCF		IPI00027988.1	3	6	not applicable	FALSE
CTH		IPI00031557.2	2	6	not applicable	FALSE
CTNNA1		IPI00473136.3	4	6	not applicable	FALSE
CTNNAL1		IPI00179328.3	1	6	not applicable	FALSE
CTNNAL1		IPI00179328.3	1	6	not applicable	FALSE
CTNNB1		IPI00017292.1	3	6	not applicable	FALSE
CTNNB1		IPI00017292.1	1	6	not applicable	FALSE
CTNNB1		IPI00017292.1	3	6	not applicable	FALSE
CTR9		IPI00477468.1	4	6	not applicable	FALSE
CTTN		IPI00746806.1	2	6	not applicable	FALSE
CUGBP1		IPI00853009.1	3	6	not applicable	FALSE
CUGBP1		IPI00853009.1	4	6	not applicable	FALSE
CUL1		IPI00014310.3	5	6	not applicable	FALSE
CUL2		IPI00014311.4	8	6	not applicable	FALSE
CUL3		IPI00014312.1	7	6	not applicable	FALSE
CUL4B		IPI00480142.2	2	6	not applicable	FALSE
CUL5		IPI00216003.4	2	6	not applicable	FALSE
CUL7		IPI00001690.2	2	6	not applicable	FALSE
CUTA		IPI00034319.2	3	6	not applicable	FALSE
CUX1		IPI00071696.2	6	6	not applicable	FALSE
CUX1		IPI00071696.2	3	6	not applicable	FALSE
CWC22		IPI00177381.8	3	6	not applicable	FALSE
CXADR		IPI00019146.6	1	6	not applicable	FALSE
CXORF15		IPI00019994.4	2	6	not applicable	FALSE
CXORF48		IPI00107708.1	1	6	not applicable	FALSE
CXORF48		IPI00107708.1	3	6	not applicable	FALSE
CXORF56		IPI00005055.4	1	6	not applicable	FALSE
CXXC1		IPI00641026.3	1	6	not applicable	FALSE
CYB561D2		IPI00013026.1	2	6	not applicable	FALSE
CYB561D2		IPI00013026.1	1	6	not applicable	FALSE
CYB5A		IPI00397860.3	4	6	not applicable	FALSE
CYB5B		IPI00303954.3	2	6	not applicable	FALSE
CYB5B		IPI00303954.3	5	6	not applicable	FALSE
CYB5D2		IPI00102928.2	1	6	not applicable	FALSE
CYC1		IPI00029264.3	2	6	not applicable	FALSE
CYFIP1		IPI00903062.1	2	6	not applicable	FALSE
CYFIP2		IPI00789699.2	1	6	not applicable	FALSE
CYTSA		IPI00178072.7	1	6	not applicable	FALSE
CYTSA		IPI00178072.7	1	6	not applicable	FALSE
DAAM1		IPI00337800.3	1	6	not applicable	FALSE
DAD1		IPI00009407.8	1	6	not applicable	FALSE
DAD1		IPI00009407.8	3	6	not applicable	FALSE
DAGLB		IPI00385987.6	4	6	not applicable	FALSE
DAGLB		IPI00385987.6	2	6	not applicable	FALSE
DAGLB		IPI00385987.6	3	6	not applicable	FALSE
DAP3		IPI00018120.1	1	6	not applicable	FALSE
DARS		IPI00216951.2	12	6	not applicable	FALSE
DARS		IPI00216951.2	16	6	not applicable	FALSE
DAXX		IPI00915456.1	2	6	not applicable	FALSE
DAZAP1		IPI00165230.1	1	6	not applicable	FALSE
DAZAP1		IPI00165230.1	1	6	not applicable	FALSE
DBT		IPI00003944.1	5	6	not applicable	FALSE
DCAKD		IPI00291417.2	1	6	not applicable	FALSE
DCAKD		IPI00291417.2	5	6	not applicable	FALSE
DCBLD2		IPI00433138.1	2	6	not applicable	FALSE
DCD		IPI00847793.1	4	6	not applicable	FALSE
DCI		IPI00300567.1	1	6	not applicable	FALSE
DCK		IPI00020454.1	3	6	not applicable	FALSE
DCK		IPI00020454.1	6	6	not applicable	FALSE
DCN		IPI00012119.1	1	6	not applicable	FALSE
DCP1A		IPI00164672.6	2	6	not applicable	FALSE
DCP1B		IPI00328309.1	1	6	not applicable	FALSE
DCP2		IPI00292382.5	2	6	not applicable	FALSE
DCTN1		IPI00872359.1	10	6	not applicable	FALSE
DCTN2		IPI00220503.9	3	6	not applicable	FALSE
DCTN2		IPI00220503.9	3	6	not applicable	FALSE
DCTN3		IPI00027014.1	2	6	not applicable	FALSE
DCTN4		IPI00914016.1	3	6	not applicable	FALSE
DCTN5		IPI00032498.1	1	6	not applicable	FALSE
DCTN6		IPI00220770.2	1	6	not applicable	FALSE
DDA1		IPI00031563.4	1	6	not applicable	FALSE
DDA1		IPI00031563.4	1	6	not applicable	FALSE
DDB1		IPI00293464.5	16	6	not applicable	FALSE
DDHD1		IPI00376941.1	1	6	not applicable	FALSE
DDHD2		IPI00871731.1	1	6	not applicable	FALSE
DDOST		IPI00297084.7	9	6	not applicable	FALSE
DDOST		IPI00297084.7	8	6	not applicable	FALSE
DDOST		IPI00297084.7	11	6	not applicable	FALSE
DDX1		IPI00293655.3	2	6	not applicable	FALSE
DDX1		IPI00293655.3	11	6	not applicable	FALSE
DDX20		IPI00005904.3	6	6	not applicable	FALSE
DDX20		IPI00005904.3	6	6	not applicable	FALSE
DDX21		IPI00015953.3	7	6	not applicable	FALSE
DDX23		IPI00006725.2	6	6	not applicable	FALSE
DDX27		IPI00293078.1	1	6	not applicable	FALSE
DDX3X		IPI00215637.5	11	6	not applicable	FALSE
DDX41		IPI00007208.4	2	6	not applicable	FALSE
DDX42		IPI00409671.3	3	6	not applicable	FALSE
DDX5		IPI00017617.1	7	6	not applicable	FALSE
DDX50		IPI00031554.1	1	6	not applicable	FALSE
DDX6		IPI00030320.4	1	6	not applicable	FALSE
DEAF1		IPI00216889.5	1	6	not applicable	FALSE
DEFA3		IPI00021827.3	2	6	not applicable	FALSE
DEFA3		IPI00021827.3	2	6	not applicable	FALSE
DEK		IPI00871695.1	2	6	not applicable	FALSE
DENND2C		IPI00025178.3	2	6	not applicable	FALSE
DENND2C		IPI00025178.3	4	6	not applicable	FALSE
DENND4C		IPI00746398.1	2	6	not applicable	FALSE
DERA		IPI00219677.4	2	6	not applicable	FALSE
DERL1		IPI00013271.1	3	6	not applicable	FALSE
DERL2		IPI00304264.3	2	6	not applicable	FALSE
DERL2		IPI00304264.3	1	6	not applicable	FALSE
DERL2		IPI00304264.3	2	6	not applicable	FALSE
DES		IPI00465084.6	6	6	not applicable	FALSE
DGAT1		IPI00015799.2	2	6	not applicable	FALSE
DGCR2		IPI00024272.1	1	6	not applicable	FALSE
DGKE		IPI00003293.1	3	6	not applicable	FALSE
DGKQ		IPI00005565.1	1	6	not applicable	FALSE
DHDDS		IPI00514787.5	5	6	not applicable	FALSE
DHDDS		IPI00514787.5	2	6	not applicable	FALSE
DHX15		IPI00396435.3	7	6	not applicable	FALSE
DHX15		IPI00396435.3	12	6	not applicable	FALSE
DHX16		IPI00297178.6	2	6	not applicable	FALSE
DHX30		IPI00411733.4	3	6	not applicable	FALSE
DHX9		IPI00844578.1	18	6	not applicable	FALSE
DIABLO		IPI00008418.6	4	6	not applicable	FALSE
DIAPH1		IPI00852685.1	2	6	not applicable	FALSE
DIAPH1		IPI00852685.1	14	6	not applicable	FALSE
DICER1		IPI00219036.5	4	6	not applicable	FALSE
DIDO1		IPI00619921.3	1	6	not applicable	FALSE
DIDO1		IPI00619921.3	2	6	not applicable	FALSE
DIP2B		IPI00465045.2	1	6	not applicable	FALSE
DKC1		IPI00873935.1	7	6	not applicable	FALSE
DKFZP686O24166		IPI00887027.1	1	6	not applicable	FALSE
DLAT		IPI00021338.2	8	6	not applicable	FALSE
DLAT		IPI00021338.2	3	6	not applicable	FALSE
DLG1		IPI00218729.3	3	6	not applicable	FALSE
DLK1		IPI00160384.2	1	6	not applicable	FALSE
DLST		IPI00420108.5	5	6	not applicable	FALSE
DLST		IPI00384122.4	2	6	not applicable	FALSE
DLST		IPI00420108.5	1	6	not applicable	FALSE
DMAP1		IPI00219919.2	4	6	not applicable	FALSE
DMAP1		IPI00219919.2	5	6	not applicable	FALSE
DNAH1		IPI00878816.2	2	6	not applicable	FALSE
DNAJA2		IPI00032406.1	5	6	not applicable	FALSE
DNAJA3		IPI00294610.3	6	6	not applicable	FALSE
DNAJB1		IPI00015947.5	1	6	not applicable	FALSE
DNAJB11		IPI00008454.1	2	6	not applicable	FALSE
DNAJB11		IPI00008454.1	4	6	not applicable	FALSE
DNAJB12		IPI00014400.4	4	6	not applicable	FALSE
DNAJB12		IPI00014400.4	5	6	not applicable	FALSE
DNAJB14		IPI00178504.5	1	6	not applicable	FALSE
[truncated: 3,630 more rows]
