# Supplementary material for: Extended pharmacodynamic responses observed upon PROTAC-mediated degradation of RIPK2
Source: Commun Biol. 2020 Mar 20;3:140. doi: 10.1038/s42003-020-0868-6 (PMC7083851; doi:10.1038/s42003-020-0868-6)
Supplement: Supplementary file 4 — Supplementary Data 3 [file 42003_2020_868_MOESM4_ESM.xlsx]

## Sheet: INFO
Experiment	Treatment duration	PROTAC concentrations [µM]				Temperatures [⁰C]			Cellline
P0144082B	0.5h	0	0.001	0.01	0.1	1	42.1	44.1	U-87 MG
P0144092B	0.5h	0	0.001	0.01	0.1	1	46.2	48.1	U-87 MG
P0144102B	0.5h	0	0.001	0.01	0.1	1	50.4	51.9	U-87 MG
P0144112B	0.5h	0	0.001	0.01	0.1	1	54	56.1	U-87 MG
P0144122B	0.5h	0	0.001	0.01	0.1	1	58.2	60.1	U-87 MG
P0144132B	0.5h	0	0.001	0.01	0.1	1	62.4	63.9	U-87 MG
P0138659B	1.5h	0	0.001	0.01	0.1	1	42.1	44.1	U-87 MG
P0138669B	1.5h	0	0.001	0.01	0.1	1	46.2	48.1	U-87 MG
P0138679B	1.5h	0	0.001	0.01	0.1	1	50.4	51.9	U-87 MG		column name	description
P0138689B	1.5h	0	0.001	0.01	0.1	1	54	56.1	U-87 MG		qupm	quantified unique peptide matches
P0138699B	1.5h	0	0.001	0.01	0.1	1	58.2	60.1	U-87 MG		dmso1_vs_dmso2	relative foldchange of the DMSO-condition at the lower temperature (DMSO1) versus the DMSO-condition at the higher temperature (DMSO2), for the 2 conditions combined in one MS-experiment
P0138709B	1.5h	0	0.001	0.01	0.1	1	62.4	63.9	U-87 MG		rel_fc_protein	relative foldchange versus 0uM (or DMSO) for the 4 different tested panobinostat concentration (50-5-0.5-0.05uM)
P0144242B	4.0h	0	0.001	0.01	0.1	1	42.1	44.1	U-87 MG		temperature	heat treatment temperature (°C)
P0144252B	4.0h	0	0.001	0.01	0.1	1	46.2	48.1	U-87 MG		protein_stabilized_neighb_temp_good_curves_count	number of neighbouring temperatures were a protein was stabilized and having a curve with R2 > 0.8
P0144262B	4.0h	0	0.001	0.01	0.1	1	50.4	51.9	U-87 MG		protein_destabilized_neighb_temp_good_curves_count	number of neighbouring temperatures were a protein was destabilized and having a curve with R2 > 0.8
P0144272B	4.0h	0	0.001	0.01	0.1	1	54	56.1	U-87 MG		pEC50	fitted pEC50 parameter in the sigmoidal fit model
P0144282B	4.0h	0	0.001	0.01	0.1	1	58.2	60.1	U-87 MG		slope	fitted slope parameter in the sigmoidal fit model
P0144292B	4.0h	0	0.001	0.01	0.1	1	62.4	63.9	U-87 MG

## Sheet: Thermalproteomprofiling
treatment duration	gene name	acccession	qupm	dmso1_vs_dmso2	rel_fc_protein_128H_131L_0uM	rel_fc_protein_128L_130H_0.001uM	rel_fc_protein_127H_130L_0.01uM	rel_fc_protein_127L_129H_0.1uM	rel_fc_protein_126_129L_1uM	Experiment	temperature	protein_stabilized_neighb_temp_good_curves_count	protein_destabilized_neighb_temp_good_curves_count	pEC50	slope	R_sq
1.5h	128 KDA PROTEIN.	IPI00892839.1	0							P0138689B	54C	0	0
1.5h	128 KDA PROTEIN.	IPI00892839.1	0							P0138689B	56.1C	0	0
1.5h	12 KDA PROTEIN.	IPI00878015.1	1	0.87	1	0.93	1.03	0.95	1.01	P0138669B	46.2C	0	0
1.5h	12 KDA PROTEIN.	IPI00878015.1	1	0.87	1	0.87	0.96	0.89	0.88	P0138669B	48.1C	0	0
1.5h	12 KDA PROTEIN.	IPI00878015.1	1	0.93	1	1.4	1.39	1.29	1.55	P0138709B	62.4C	0	0	9.19	1	0.69
1.5h	12 KDA PROTEIN.	IPI00878015.1	1	0.93	1	1.13	2.23	0.88	1.14	P0138709B	63.9C	0	0
1.5h	14 KDA PROTEIN.	IPI00879921.1	1	1.9	1	0.5	1.21	0.48	1.08	P0138669B	46.2C	0	0
1.5h	14 KDA PROTEIN.	IPI00879921.1	1	1.9	1	2.52	0.88	1.95	0.79	P0138669B	48.1C	0	0
1.5h	14 KDA PROTEIN.	IPI00879921.1	1	0.93	1	1.21	0.98	1.24	0.96	P0138679B	50.4C	0	0
1.5h	14 KDA PROTEIN.	IPI00879921.1	1	0.93	1	0.8	1.07	0.91	1.1	P0138679B	51.9C	0	0
1.5h	14 KDA PROTEIN.	IPI00879921.1	1	3.27	1	1.29	0.97	1.31	1	P0138689B	54C	0	0
1.5h	14 KDA PROTEIN.	IPI00879921.1	1	3.27	1	1.19	1.82	1.44	1.88	P0138689B	56.1C	0	0	8.45	1	0.7
1.5h	15 KDA PROTEIN.	IPI00798353.1	0							P0138659B	42.1C	0	0
1.5h	15 KDA PROTEIN.	IPI00798353.1	0							P0138659B	44.1C	0	0
1.5h	15 KDA PROTEIN.	IPI00879950.1	1	1.32	1	1.22	0.96	1.3	1.36	P0138709B	62.4C	0	0
1.5h	15 KDA PROTEIN.	IPI00879950.1	1	1.32	1	0.77	0.85	0.72	0.69	P0138709B	63.9C	0	0
1.5h	16 KDA PROTEIN.	IPI00878260.1	1	1.21	1	1.13	1.12	1.1	1.17	P0138659B	42.1C	0	0
1.5h	16 KDA PROTEIN.	IPI00878260.1	1	1.21	1	1.59	1.44	1.34	1.42	P0138659B	44.1C	0	0
1.5h	16 KDA PROTEIN.	IPI00878293.1	1	1.04	1	0.89	1.14	1.01	0.95	P0138659B	42.1C	0	0
1.5h	16 KDA PROTEIN.	IPI00878293.1	1	1.04	1	0.98	0.88	0.93	0.92	P0138659B	44.1C	0	0
1.5h	18 KDA PROTEIN.	IPI00553148.1	0							P0138669B	46.2C	0	0
1.5h	18 KDA PROTEIN.	IPI00553148.1	0							P0138669B	48.1C	0	0
1.5h	18 KDA PROTEIN.	IPI00644570.1	1	0.94	1	1.36	0.93	0.91	0.55	P0138659B	42.1C	0	0	6.77	-6.2	0.6
1.5h	18 KDA PROTEIN.	IPI00644570.1	1	0.94	1	1.11	0.86	0.86	0.9	P0138659B	44.1C	0	0
1.5h	18 KDA PROTEIN.	IPI00644570.1	1	0.57	1	1.06	1.38	1.41	1.25	P0138669B	46.2C	0	0
1.5h	18 KDA PROTEIN.	IPI00644570.1	1	0.57	1	1.34	1.16	1.18	1.18	P0138669B	48.1C	0	0
1.5h	18 KDA PROTEIN.	IPI00644570.1	1	1.08	1	1.47	1.44	1.51	1.06	P0138679B	50.4C	0	0
1.5h	18 KDA PROTEIN.	IPI00644570.1	1	1.08	1	1.33	1.06	1.16	1.19	P0138679B	51.9C	0	0
1.5h	21 KDA PROTEIN.	IPI00479935.2	0							P0138679B	50.4C	0	0
1.5h	21 KDA PROTEIN.	IPI00479935.2	0							P0138679B	51.9C	0	0
1.5h	21 KDA PROTEIN.	IPI00480200.1	2	1.04	1	0.95	0.98	0.98	0.95	P0138659B	42.1C	0	0
1.5h	21 KDA PROTEIN.	IPI00480200.1	2	1.04	1	1.02	1.02	1.06	1.03	P0138659B	44.1C	0	0
1.5h	21 KDA PROTEIN.	IPI00480200.1	1	1.03	1	0.97	0.97	0.97	0.98	P0138669B	46.2C	0	0
1.5h	21 KDA PROTEIN.	IPI00480200.1	1	1.03	1	1.05	1.03	1.1	1.06	P0138669B	48.1C	0	0
1.5h	21 KDA PROTEIN.	IPI00480200.1	8	0.91	1	1.04	1.12	1.13	1.04	P0138679B	50.4C	0	0
1.5h	21 KDA PROTEIN.	IPI00480200.1	8	0.91	1	1.06	1.09	1.09	1.03	P0138679B	51.9C	0	0
1.5h	21 KDA PROTEIN.	IPI00480200.1	7	1.22	1	0.96	1.06	1.03	1.02	P0138689B	54C	0	0
1.5h	21 KDA PROTEIN.	IPI00480200.1	7	1.22	1	1	1.07	1	1	P0138689B	56.1C	0	0
1.5h	21 KDA PROTEIN.	IPI00480200.1	6	2.42	1	1.1	1.1	1.1	1.17	P0138699B	58.2C	0	0
1.5h	21 KDA PROTEIN.	IPI00480200.1	6	2.42	1	0.99	1.18	1.08	1.07	P0138699B	60.1C	0	0
1.5h	21 KDA PROTEIN.	IPI00480200.1	5	1.26	1	1.02	0.91	1.07	1.06	P0138709B	62.4C	0	0
1.5h	21 KDA PROTEIN.	IPI00480200.1	5	1.26	1	0.84	0.9	0.82	0.87	P0138709B	63.9C	0	0
1.5h	23 KDA PROTEIN.	IPI00478463.2	1	0.55	1	1	1.01	1.24	0.98	P0138669B	46.2C	0	1
1.5h	23 KDA PROTEIN.	IPI00478463.2	1	0.55	1	0.56	0.66	0.76	0.93	P0138669B	48.1C	0	1
1.5h	23 KDA PROTEIN.	IPI00478463.2	3	0.69	1	1.09	1.04	1.04	1.22	P0138679B	50.4C	0	1
1.5h	23 KDA PROTEIN.	IPI00478463.2	3	0.69	1	0.72	0.49	0.79	0.72	P0138679B	51.9C	0	1
1.5h	23 KDA PROTEIN.	IPI00478463.2	1	0.63	1	1.04	0.55	0.97	0.77	P0138689B	54C	0	1
1.5h	23 KDA PROTEIN.	IPI00478463.2	1	0.63	1	0.55	0.38	1.07	0.63	P0138689B	56.1C	0	1	9.5	-50	0.26
1.5h	23 KDA PROTEIN.	IPI00478463.2	1	0.93	1	0.77	0.82	0.62	0.6	P0138699B	58.2C	0	1	8.72	-1	0.88
1.5h	23 KDA PROTEIN.	IPI00478463.2	1	0.93	1	0.65	0.38	0.95	0.5	P0138699B	60.1C	0	1	9.5	-1	0.28
1.5h	23 KDA PROTEIN.	IPI00478463.2	1	1.37	1	0.86	1.07	0.58	0.45	P0138709B	62.4C	0	1	7.36	-8	0.87
1.5h	23 KDA PROTEIN.	IPI00478463.2	1	1.37	1	1.61	1.43	1.61	0.92	P0138709B	63.9C	0	1
1.5h	36 KDA PROTEIN.	IPI00396468.3	0							P0138679B	50.4C	0	0
1.5h	36 KDA PROTEIN.	IPI00396468.3	0							P0138679B	51.9C	0	0
1.5h	42 KDA PROTEIN.	IPI00328587.4	2	0.93	1	1.5	1.06	1.32	1.34	P0138659B	42.1C	0	0
1.5h	42 KDA PROTEIN.	IPI00328587.4	2	0.93	1	1.32	1.1	1.16	1.03	P0138659B	44.1C	0	0
1.5h	42 KDA PROTEIN.	IPI00328587.4	2	0.95	1	1.02	1	0.99	0.97	P0138669B	46.2C	0	0
1.5h	42 KDA PROTEIN.	IPI00328587.4	2	0.95	1	1.01	0.96	1	1.03	P0138669B	48.1C	0	0
1.5h	42 KDA PROTEIN.	IPI00328587.4	2	0.93	1	1	1.04	1.03	0.95	P0138679B	50.4C	0	0
1.5h	42 KDA PROTEIN.	IPI00328587.4	2	0.93	1	0.94	0.96	0.86	0.94	P0138679B	51.9C	0	0
1.5h	42 KDA PROTEIN.	IPI00328587.4	2	1.05	1	1.11	0.74	1.2	1.35	P0138689B	54C	0	0
1.5h	42 KDA PROTEIN.	IPI00328587.4	2	1.05	1	1.06	0.72	0.9	1.13	P0138689B	56.1C	0	0
1.5h	42 KDA PROTEIN.	IPI00328587.4	3	2.11	1	1.19	0.99	0.91	1.04	P0138699B	58.2C	0	0
1.5h	42 KDA PROTEIN.	IPI00328587.4	3	2.11	1	1.03	0.75	0.94	1	P0138699B	60.1C	0	0
1.5h	49 KDA PROTEIN.	IPI00878256.1	1	1.41	1	0.96	0.88	0.88	0.95	P0138669B	46.2C	0	0
1.5h	49 KDA PROTEIN.	IPI00878256.1	1	1.41	1	0.96	0.98	1.01	0.99	P0138669B	48.1C	0	0
1.5h	49 KDA PROTEIN.	IPI00880053.1	1	0.93	1	1.25	1.24	1.53	1.42	P0138669B	46.2C	0	0
1.5h	49 KDA PROTEIN.	IPI00880053.1	1	0.93	1	1.86	1.53	1.71	1.81	P0138669B	48.1C	0	0	9.5	1.17	0.71
1.5h	49 KDA PROTEIN.	IPI00880053.1	1	1.15	1	1.25	0.94	1.15	1.35	P0138679B	50.4C	0	0
1.5h	49 KDA PROTEIN.	IPI00880053.1	1	1.15	1	1.02	0.67	1.22	1.38	P0138679B	51.9C	0	0
1.5h	49 KDA PROTEIN.	IPI00880053.1	1	1.6	1	0.85	0.55	0.79	1.16	P0138689B	54C	0	0
1.5h	49 KDA PROTEIN.	IPI00880053.1	1	1.6	1	1.34	0.71	1.06	1.75	P0138689B	56.1C	0	0	6.93	36	0.68
1.5h	49 KDA PROTEIN.	IPI00880053.1	1	1.71	1	1.1	0.94	0.79	0.87	P0138699B	58.2C	0	0
1.5h	49 KDA PROTEIN.	IPI00880053.1	1	1.71	1	1.36	0.93	1.12	1.02	P0138699B	60.1C	0	0
1.5h	49 KDA PROTEIN.	IPI00894288.1	1	1.22	1	0.95	0.88	0.91	0.76	P0138709B	62.4C	0	0
1.5h	49 KDA PROTEIN.	IPI00894288.1	1	1.22	1	0.93	1.14	0.68	1.03	P0138709B	63.9C	0	0
1.5h	52 KDA PROTEIN.	IPI00878886.1	1	1.31	1	0.88	0.87	0.97	1	P0138689B	54C	0	0
1.5h	52 KDA PROTEIN.	IPI00878886.1	1	1.31	1	1.15	1.06	1.02	1.21	P0138689B	56.1C	0	0
1.5h	7 KDA PROTEIN.	IPI00787441.2	1	1.05	1	1.17	0.96	1	1.13	P0138659B	42.1C	0	0
1.5h	7 KDA PROTEIN.	IPI00787441.2	1	1.05	1	1.42	1.06	1.19	0.97	P0138659B	44.1C	0	0
1.5h	7 KDA PROTEIN.	IPI00787441.2	1	0.64	1	1.42	0.97	1.91	1.91	P0138669B	46.2C	0	0	7.36	22	0.79
1.5h	7 KDA PROTEIN.	IPI00787441.2	1	0.64	1	1.47	1.3	1.58	2.12	P0138669B	48.1C	0	0	7.59	1	0.79
1.5h	7 KDA PROTEIN.	IPI00787441.2	1	0.92	1	1.21	0.94	0.78	1.31	P0138679B	50.4C	0	0
1.5h	7 KDA PROTEIN.	IPI00787441.2	1	0.92	1	0.8	0.63	0.88	1.08	P0138679B	51.9C	0	0
1.5h	7 KDA PROTEIN.	IPI00787441.2	1	1	1	1.16	0.34	0.84	0.76	P0138689B	54C	0	0
1.5h	7 KDA PROTEIN.	IPI00787441.2	1	1	1	0.68	0.3	1.25	1.44	P0138689B	56.1C	0	0
1.5h	7 KDA PROTEIN.	IPI00787441.2	0							P0138699B	58.2C	0	0
1.5h	7 KDA PROTEIN.	IPI00787441.2	0							P0138699B	60.1C	0	0
1.5h	7 KDA PROTEIN.	IPI00787441.2	0							P0138709B	62.4C	0	0
1.5h	7 KDA PROTEIN.	IPI00787441.2	0							P0138709B	63.9C	0	0
1.5h	8 KDA PROTEIN.	IPI00878470.1	1	1.09	1	1.07	1	0.99	0.94	P0138679B	50.4C	0	0
1.5h	8 KDA PROTEIN.	IPI00878470.1	1	1.09	1	1.2	0.82	0.95	1.13	P0138679B	51.9C	0	0
1.5h	9 KDA PROTEIN.	IPI00640611.1	1	0.75	1	1.07	1	0.9	1.01	P0138679B	50.4C	0	0
1.5h	9 KDA PROTEIN.	IPI00640611.1	1	0.75	1	0.67	0.58	0.87	0.75	P0138679B	51.9C	0	0
1.5h	9 KDA PROTEIN.	IPI00868785.3	1	0.93	1	1.37	0.98	1.18	1.31	P0138709B	62.4C	0	0
1.5h	9 KDA PROTEIN.	IPI00868785.3	1	0.93	1	1.01	1.1	1	1.17	P0138709B	63.9C	0	0
1.5h	9 KDA PROTEIN.	IPI00878027.1	0							P0138669B	46.2C	0	0
1.5h	9 KDA PROTEIN.	IPI00878027.1	0							P0138669B	48.1C	0	0
1.5h	A1CF	IPI00071360.1	0							P0138659B	42.1C	0	0
1.5h	A1CF	IPI00071360.1	0							P0138659B	44.1C	0	0
1.5h	A2LD1	IPI00900332.1	1	3.13	1	0.71	0.82	0.44	0.69	P0138679B	50.4C	1	0
1.5h	A2LD1	IPI00900332.1	1	3.13	1	1.34	1.02	1.76	2.22	P0138679B	51.9C	1	0	7.12	4.17	0.89
1.5h	A2M	IPI00478003.1	6	1.03	1	1.07	1.05	0.99	0.98	P0138659B	42.1C	0	0
1.5h	A2M	IPI00478003.1	6	1.03	1	1.07	1.06	1.01	0.88	P0138659B	44.1C	0	0
1.5h	A2M	IPI00478003.1	6	0.97	1	1.08	1.05	0.97	0.9	P0138669B	46.2C	0	0
1.5h	A2M	IPI00478003.1	6	0.97	1	1.1	1.07	1	0.89	P0138669B	48.1C	0	0
1.5h	A2M	IPI00478003.1	6	0.92	1	1.13	1.11	1.03	0.91	P0138679B	50.4C	0	0
1.5h	A2M	IPI00478003.1	6	0.92	1	1.09	1.06	1.02	0.86	P0138679B	51.9C	0	0
1.5h	A2M	IPI00478003.1	5	0.99	1	1.05	0.98	1.07	0.9	P0138689B	54C	0	0
1.5h	A2M	IPI00478003.1	5	0.99	1	0.96	0.97	0.86	0.85	P0138689B	56.1C	0	0
1.5h	A2M	IPI00478003.1	5	1.24	1	1.09	1.06	0.98	0.92	P0138699B	58.2C	0	0
1.5h	A2M	IPI00478003.1	5	1.24	1	1.07	1.08	1	0.91	P0138699B	60.1C	0	0
1.5h	A2M	IPI00478003.1	6	0.95	1	1.2	1.1	1	1	P0138709B	62.4C	0	0
1.5h	A2M	IPI00478003.1	6	0.95	1	1.03	1	0.96	0.76	P0138709B	63.9C	0	0
1.5h	A4D2F6_HUMAN	IPI00739666.2	1	0.97	1	1.09	1.4	0.93	1.49	P0138709B	62.4C	0	0
1.5h	A4D2F6_HUMAN	IPI00739666.2	1	0.97	1	0.89	0.86	1.15	1.04	P0138709B	63.9C	0	0
1.5h	A6NCA2_HUMAN	IPI00411329.4	0							P0138659B	42.1C	0	0
1.5h	A6NCA2_HUMAN	IPI00411329.4	0							P0138659B	44.1C	0	0
1.5h	A6NGN7_HUMAN	IPI00413986.2	1	1.05	1	1.04	0.71	1.4	1.12	P0138709B	62.4C	0	0
1.5h	A6NGN7_HUMAN	IPI00413986.2	1	1.05	1	0.9	1.01	0.89	1.23	P0138709B	63.9C	0	0
1.5h	A6NHB1_HUMAN	IPI00454883.3	0							P0138669B	46.2C	0	0
1.5h	A6NHB1_HUMAN	IPI00454883.3	0							P0138669B	48.1C	0	0
1.5h	A6NLS3_HUMAN	IPI00749440.1	1	3.42	1	0.32	1.29	0.27	0.26	P0138709B	62.4C	0	0	7.76	-1	0.25
1.5h	A6NLS3_HUMAN	IPI00749440.1	1	3.42	1	3.24	2.58	3.69	1.67	P0138709B	63.9C	0	0	9.48	50	-0.51
1.5h	A8MTJ7_HUMAN	IPI00796460.1	0							P0138669B	46.2C	0	0
1.5h	A8MTJ7_HUMAN	IPI00796460.1	0							P0138669B	48.1C	0	0
1.5h	A8MTT3_HUMAN	IPI00884011.1	3	0.96	1	0.73	0.94	0.97	0.92	P0138659B	42.1C	0	0
1.5h	A8MTT3_HUMAN	IPI00884011.1	3	0.96	1	0.84	1.08	0.99	0.95	P0138659B	44.1C	0	0
1.5h	A8MTT3_HUMAN	IPI00884011.1	3	0.86	1	1.01	1.08	0.99	1.12	P0138679B	50.4C	0	0
1.5h	A8MTT3_HUMAN	IPI00884011.1	3	0.86	1	0.62	0.7	0.81	0.76	P0138679B	51.9C	0	0
1.5h	A8MTT3_HUMAN	IPI00884011.1	2	1.08	1	0.82	1.15	0.89	0.93	P0138709B	62.4C	0	0
1.5h	A8MTT3_HUMAN	IPI00884011.1	2	1.08	1	1.02	1.15	0.96	0.87	P0138709B	63.9C	0	0
1.5h	A8MVW8_HUMAN	IPI00873637.1	1	1.08	1	1.08	0.88	0.95	0.87	P0138659B	42.1C	0	0
1.5h	A8MVW8_HUMAN	IPI00873637.1	1	1.08	1	0.9	0.97	1.04	1	P0138659B	44.1C	0	0
1.5h	A8MVW8_HUMAN	IPI00873637.1	1	0.94	1	1.01	1	1.19	1.16	P0138669B	46.2C	0	0
1.5h	A8MVW8_HUMAN	IPI00873637.1	1	0.94	1	0.86	0.87	1.02	1.11	P0138669B	48.1C	0	0
1.5h	A9CQZ4_HUMAN	IPI00883655.1	2	1.01	1	0.97	0.94	0.92	1	P0138659B	42.1C	0	0
1.5h	A9CQZ4_HUMAN	IPI00883655.1	2	1.01	1	1.01	0.94	0.93	0.94	P0138659B	44.1C	0	0
1.5h	A9CQZ4_HUMAN	IPI00883655.1	3	0.98	1	0.99	0.95	0.93	0.93	P0138669B	46.2C	0	0
1.5h	A9CQZ4_HUMAN	IPI00883655.1	3	0.98	1	1.04	0.97	0.96	0.97	P0138669B	48.1C	0	0
1.5h	A9CQZ4_HUMAN	IPI00883655.1	3	1.04	1	1	1.01	0.94	0.94	P0138679B	50.4C	0	0
1.5h	A9CQZ4_HUMAN	IPI00883655.1	3	1.04	1	1.09	1.07	1.05	0.99	P0138679B	51.9C	0	0
1.5h	A9CQZ4_HUMAN	IPI00883655.1	1	0.97	1	1.11	1.01	1.05	1.05	P0138689B	54C	0	0
1.5h	A9CQZ4_HUMAN	IPI00883655.1	1	0.97	1	1.13	0.8	0.93	0.95	P0138689B	56.1C	0	0
1.5h	A9CQZ4_HUMAN	IPI00883655.1	2	1.83	1	1.1	1.03	1.04	1.03	P0138699B	58.2C	0	0
1.5h	A9CQZ4_HUMAN	IPI00883655.1	2	1.83	1	0.98	1.05	0.87	1.05	P0138699B	60.1C	0	0
1.5h	A9CQZ4_HUMAN	IPI00883655.1	4	3.06	1	1.13	0.92	1.15	1.28	P0138709B	62.4C	0	0
1.5h	A9CQZ4_HUMAN	IPI00883655.1	4	3.06	1	1.04	1.01	1.05	1.43	P0138709B	63.9C	0	0
1.5h	AAAS	IPI00024143.4	8	0.97	1	1.2	1.03	1.07	1.02	P0138659B	42.1C	0	0
1.5h	AAAS	IPI00024143.4	8	0.97	1	0.95	0.95	0.97	0.97	P0138659B	44.1C	0	0
1.5h	AAAS	IPI00024143.4	5	1.06	1	0.98	1.01	0.99	0.95	P0138669B	46.2C	0	0
1.5h	AAAS	IPI00024143.4	5	1.06	1	1	0.97	0.96	1.02	P0138669B	48.1C	0	0
1.5h	AAAS	IPI00024143.4	7	0.94	1	0.93	0.91	0.95	0.93	P0138679B	50.4C	0	0
1.5h	AAAS	IPI00024143.4	7	0.94	1	1.06	1.08	1.01	1.03	P0138679B	51.9C	0	0
1.5h	AAAS	IPI00024143.4	3	2.76	1	1.06	1.14	1.01	1.05	P0138689B	54C	0	0
1.5h	AAAS	IPI00024143.4	3	2.76	1	0.92	0.97	0.93	0.96	P0138689B	56.1C	0	0
1.5h	AACS	IPI00217272.7	8	1.33	1	1.02	1	0.98	0.92	P0138659B	42.1C	0	0
1.5h	AACS	IPI00217272.7	8	1.33	1	1.01	1	0.98	0.98	P0138659B	44.1C	0	0
1.5h	AACS	IPI00217272.7	4	1.33	1	1.04	0.99	1.02	1.01	P0138669B	46.2C	0	0
1.5h	AACS	IPI00217272.7	4	1.33	1	0.85	0.9	0.87	0.86	P0138669B	48.1C	0	0
1.5h	AADACL1	IPI00002230.4	9	0.95	1	1.03	1.02	0.99	0.94	P0138659B	42.1C	0	0
1.5h	AADACL1	IPI00002230.4	9	0.95	1	0.97	0.95	0.96	0.97	P0138659B	44.1C	0	0
1.5h	AADACL1	IPI00002230.4	11	0.95	1	0.97	1.01	0.95	0.98	P0138669B	46.2C	0	0
1.5h	AADACL1	IPI00002230.4	11	0.95	1	1.07	1.02	1.02	1.03	P0138669B	48.1C	0	0
1.5h	AADACL1	IPI00002230.4	10	0.88	1	1.05	1.07	1.05	0.98	P0138679B	50.4C	0	0
1.5h	AADACL1	IPI00002230.4	10	0.88	1	1.02	1.02	0.97	0.95	P0138679B	51.9C	0	0
1.5h	AADACL1	IPI00002230.4	8	1.05	1	0.97	1.02	1.01	1.01	P0138689B	54C	0	0
1.5h	AADACL1	IPI00002230.4	8	1.05	1	1.05	1.09	0.99	1.01	P0138689B	56.1C	0	0
1.5h	AADACL1	IPI00002230.4	6	1.43	1	1.05	1.06	0.98	1.01	P0138699B	58.2C	0	0
1.5h	AADACL1	IPI00002230.4	6	1.43	1	0.97	0.98	0.95	0.99	P0138699B	60.1C	0	0
1.5h	AADACL1	IPI00002230.4	9	1.83	1	1.11	1	1.14	1.2	P0138709B	62.4C	0	0
1.5h	AADACL1	IPI00002230.4	9	1.83	1	0.95	1	0.95	0.97	P0138709B	63.9C	0	0
1.5h	AADAT	IPI00410702.1	1	0.97	1	1.02	0.86	0.87	0.9	P0138669B	46.2C	0	0
1.5h	AADAT	IPI00410702.1	1	0.97	1	1.02	0.95	0.91	0.93	P0138669B	48.1C	0	0
1.5h	AADAT	IPI00410702.1	1	1.13	1	0.88	0.9	0.86	0.83	P0138679B	50.4C	0	0
1.5h	AADAT	IPI00410702.1	1	1.13	1	1.05	1.06	0.89	0.95	P0138679B	51.9C	0	0
1.5h	AADAT	IPI00410702.1	1	1.34	1	1.05	0.98	0.75	0.72	P0138689B	54C	0	0
1.5h	AADAT	IPI00410702.1	1	1.34	1	1.16	1.07	1.02	0.75	P0138689B	56.1C	0	0
1.5h	AAK1	IPI00916402.1	7	0.98	1	1	0.98	0.99	1.03	P0138659B	42.1C	0	0
1.5h	AAK1	IPI00916402.1	7	0.98	1	0.98	0.93	0.95	0.94	P0138659B	44.1C	0	0
1.5h	AAK1	IPI00916402.1	7	1.03	1	1	1.01	1	1	P0138669B	46.2C	0	0
1.5h	AAK1	IPI00916402.1	7	1.03	1	0.98	0.96	0.94	0.95	P0138669B	48.1C	0	0
1.5h	AAK1	IPI00916402.1	10	1.78	1	1.04	0.99	1.04	1.1	P0138679B	50.4C	0	0
1.5h	AAK1	IPI00916402.1	10	1.78	1	1.09	1.11	1.15	1.26	P0138679B	51.9C	0	0
1.5h	AAK1	IPI00916402.1	3	2.83	1	1.09	1.14	1.13	1.2	P0138689B	54C	0	0
1.5h	AAK1	IPI00916402.1	3	2.83	1	1.16	1.11	0.82	0.89	P0138689B	56.1C	0	0
1.5h	AAMP	IPI00014481.4	7	1.11	1	0.99	0.98	0.96	0.98	P0138659B	42.1C	0	0
1.5h	AAMP	IPI00014481.4	7	1.11	1	0.97	0.93	0.91	0.92	P0138659B	44.1C	0	0
1.5h	AAMP	IPI00014481.4	5	1.16	1	1	0.96	0.92	0.96	P0138669B	46.2C	0	0
1.5h	AAMP	IPI00014481.4	5	1.16	1	1.05	0.96	0.93	0.93	P0138669B	48.1C	0	0
1.5h	AAMP	IPI00014481.4	5	1.09	1	0.98	0.99	0.99	0.94	P0138679B	50.4C	0	0
1.5h	AAMP	IPI00014481.4	5	1.09	1	0.91	0.85	0.83	0.92	P0138679B	51.9C	0	0
1.5h	AAMP	IPI00014481.4	5	1.07	1	1.02	1.01	0.99	1.11	P0138689B	54C	0	0
1.5h	AAMP	IPI00014481.4	5	1.07	1	1.1	0.99	0.86	1.03	P0138689B	56.1C	0	0
1.5h	AAMP	IPI00014481.4	5	1.98	1	1.03	1.03	0.96	1.06	P0138699B	58.2C	0	0
1.5h	AAMP	IPI00014481.4	5	1.98	1	1.11	1.1	1.08	1.15	P0138699B	60.1C	0	0
1.5h	AARS	IPI00910701.1	34	1.02	1	0.99	0.99	0.98	0.99	P0138659B	42.1C	0	0
1.5h	AARS	IPI00910701.1	34	1.02	1	0.99	0.99	1.01	0.98	P0138659B	44.1C	0	0
1.5h	AARS	IPI00910701.1	30	1.06	1	1.01	1	0.96	0.99	P0138669B	46.2C	0	0
1.5h	AARS	IPI00910701.1	30	1.06	1	1.04	0.99	1.02	0.99	P0138669B	48.1C	0	0
1.5h	AARS	IPI00910701.1	36	1.68	1	1.07	1.03	1.07	1.06	P0138679B	50.4C	0	0
1.5h	AARS	IPI00910701.1	36	1.68	1	1.24	1.21	1.22	1.33	P0138679B	51.9C	0	0
1.5h	AARS	IPI00910701.1	18	5.2	1	1.34	1.27	1.13	1.36	P0138689B	54C	0	0
1.5h	AARS	IPI00910701.1	18	5.2	1	1.24	1.22	1.01	1.17	P0138689B	56.1C	0	0
1.5h	AARS	IPI00910701.1	10	1.74	1	0.86	0.96	1.18	0.9	P0138699B	58.2C	0	0
1.5h	AARS	IPI00910701.1	10	1.74	1	1.09	1.08	1.07	1.22	P0138699B	60.1C	0	0
1.5h	AARS	IPI00910701.1	5	1.01	1	1.08	1.18	1.12	1.17	P0138709B	62.4C	0	0
1.5h	AARS	IPI00910701.1	5	1.01	1	0.92	0.85	0.92	0.96	P0138709B	63.9C	0	0
1.5h	AARS2	IPI00394788.4	15	1.14	1	1.02	1.03	1.04	1.07	P0138659B	42.1C	0	0
1.5h	AARS2	IPI00394788.4	15	1.14	1	1.03	1.04	1.04	1.1	P0138659B	44.1C	0	0
1.5h	AARS2	IPI00394788.4	10	1.72	1	1.07	1.14	1.12	1.21	P0138669B	46.2C	0	0
1.5h	AARS2	IPI00394788.4	10	1.72	1	0.9	1.07	1.14	1.2	P0138669B	48.1C	0	0
1.5h	AARS2	IPI00394788.4	6	1.83	1	0.78	0.75	0.84	0.95	P0138679B	50.4C	0	0
1.5h	AARS2	IPI00394788.4	6	1.83	1	0.83	0.89	0.81	0.94	P0138679B	51.9C	0	0
1.5h	AARSD1	IPI00748490.1	5	0.98	1	1.06	1.02	0.99	0.99	P0138659B	42.1C	0	0
1.5h	AARSD1	IPI00748490.1	5	0.98	1	0.99	0.97	0.97	0.93	P0138659B	44.1C	0	0
1.5h	AARSD1	IPI00748490.1	5	1.33	1	1.02	1.1	1.07	1.08	P0138669B	46.2C	0	0
1.5h	AARSD1	IPI00748490.1	5	1.33	1	1	0.99	0.99	0.9	P0138669B	48.1C	0	0
1.5h	AARSD1	IPI00748490.1	1	1.96	1	0.88	0.76	1.02	0.98	P0138679B	50.4C	0	0
1.5h	AARSD1	IPI00748490.1	1	1.96	1	0.81	0.76	0.73	0.78	P0138679B	51.9C	0	0
1.5h	AASDHPPT	IPI00250297.3	10	0.99	1	0.99	0.98	0.99	0.97	P0138659B	42.1C	0	0
1.5h	AASDHPPT	IPI00250297.3	10	0.99	1	0.95	1.01	0.99	1	P0138659B	44.1C	0	0
1.5h	AASDHPPT	IPI00250297.3	9	1	1	1.02	1.04	1.01	1.04	P0138669B	46.2C	0	0
1.5h	AASDHPPT	IPI00250297.3	9	1	1	1.04	1	1.05	1.03	P0138669B	48.1C	0	0
1.5h	AASDHPPT	IPI00250297.3	8	1.24	1	1	1.02	1.04	0.98	P0138679B	50.4C	0	0
1.5h	AASDHPPT	IPI00250297.3	8	1.24	1	0.95	0.96	0.97	0.95	P0138679B	51.9C	0	0
1.5h	AASDHPPT	IPI00250297.3	3	7.16	1	0.9	0.89	0.87	0.74	P0138689B	54C	0	0
1.5h	AASDHPPT	IPI00250297.3	3	7.16	1	0.88	1.02	0.74	0.74	P0138689B	56.1C	0	0
1.5h	AASS	IPI00033217.3	11	1.01	1	0.98	0.96	1.03	0.98	P0138659B	42.1C	0	0
1.5h	AASS	IPI00033217.3	11	1.01	1	1	0.99	0.98	1.01	P0138659B	44.1C	0	0
1.5h	AASS	IPI00033217.3	18	1.04	1	1	1	1.01	1.01	P0138669B	46.2C	0	0
1.5h	AASS	IPI00033217.3	18	1.04	1	1.05	1.04	1.04	1.08	P0138669B	48.1C	0	0
1.5h	AASS	IPI00033217.3	15	1.45	1	0.99	1	1.01	1.02	P0138679B	50.4C	0	0
1.5h	AASS	IPI00033217.3	15	1.45	1	1.12	1.07	1.07	1.18	P0138679B	51.9C	0	0
1.5h	AASS	IPI00033217.3	2	6.46	1	1.01	1.06	1.05	0.83	P0138689B	54C	0	0
1.5h	AASS	IPI00033217.3	2	6.46	1	1.62	1.3	0.68	1.22	P0138689B	56.1C	0	0
1.5h	ABAT	IPI00009532.4	2	1.04	1	1.1	1.16	1.19	1.26	P0138689B	54C	0	0
1.5h	ABAT	IPI00009532.4	2	1.04	1	1.09	1.17	1.07	0.92	P0138689B	56.1C	0	0
1.5h	ABCA1	IPI00293460.4	11	1.03	1	1.02	1	0.97	1.02	P0138659B	42.1C	0	1
1.5h	ABCA1	IPI00293460.4	11	1.03	1	1	1	1.01	1	P0138659B	44.1C	0	1
1.5h	ABCA1	IPI00293460.4	8	1.07	1	1	0.99	0.98	1.01	P0138669B	46.2C	0	1
1.5h	ABCA1	IPI00293460.4	8	1.07	1	1.04	1.03	1	1.02	P0138669B	48.1C	0	1
1.5h	ABCA1	IPI00293460.4	13	1.11	1	0.99	1.04	0.98	1	P0138679B	50.4C	0	1
1.5h	ABCA1	IPI00293460.4	13	1.11	1	1.04	1.05	1.07	1.08	P0138679B	51.9C	0	1
1.5h	ABCA1	IPI00293460.4	7	1.07	1	1.13	1.07	1.26	1.03	P0138689B	54C	0	1
1.5h	ABCA1	IPI00293460.4	7	1.07	1	0.78	0.78	0.89	0.89	P0138689B	56.1C	0	1
1.5h	ABCA1	IPI00293460.4	6	0.71	1	1.35	1.03	2.64	1.08	P0138699B	58.2C	0	1
1.5h	ABCA1	IPI00293460.4	6	0.71	1	0.5	0.38	0.61	0.5	P0138699B	60.1C	0	1	9.5	-50	0.89
1.5h	ABCA1	IPI00293460.4	4	1.07	1	1.2	1.05	1.15	1.17	P0138709B	62.4C	0	1
1.5h	ABCA1	IPI00293460.4	4	1.07	1	1.02	1.01	0.83	0.97	P0138709B	63.9C	0	1
1.5h	ABCA7	IPI00293895.4	1	1.55	1	1.39	0.82	1.22	0.98	P0138709B	62.4C	1	0
1.5h	ABCA7	IPI00293895.4	1	1.55	1	1.04	1.1	1.19	1.81	P0138709B	63.9C	1	0	6.79	5.67	0.98
1.5h	ABCB10	IPI00015826.2	10	1.01	1	0.97	0.95	0.95	0.84	P0138659B	42.1C	2	0
1.5h	ABCB10	IPI00015826.2	10	1.01	1	0.99	0.98	0.94	0.99	P0138659B	44.1C	2	0
1.5h	ABCB10	IPI00015826.2	11	0.93	1	0.97	1.04	1.04	1.01	P0138669B	46.2C	2	0
1.5h	ABCB10	IPI00015826.2	11	0.93	1	1.03	1	0.97	1.04	P0138669B	48.1C	2	0
1.5h	ABCB10	IPI00015826.2	7	1.31	1	1.06	1.11	1.08	1.01	P0138679B	50.4C	2	0
1.5h	ABCB10	IPI00015826.2	7	1.31	1	1.16	1.16	1.16	1.25	P0138679B	51.9C	2	0
1.5h	ABCB10	IPI00015826.2	4	3.59	1	0.92	1.29	1.38	1.54	P0138689B	54C	2	0	7.79	1	0.81
1.5h	ABCB10	IPI00015826.2	4	3.59	1	1.32	2.3	2.08	2.75	P0138689B	56.1C	2	0	8.2	1.18	0.88
1.5h	ABCB6	IPI00742677.2	3	1	1	1.02	1.11	1.03	0.83	P0138659B	42.1C	0	0
1.5h	ABCB6	IPI00742677.2	3	1	1	1.01	1.04	1.03	1.02	P0138659B	44.1C	0	0
1.5h	ABCB6	IPI00742677.2	1	1.02	1	0.93	0.92	0.94	0.93	P0138669B	46.2C	0	0
1.5h	ABCB6	IPI00742677.2	1	1.02	1	1.03	0.98	0.97	1.03	P0138669B	48.1C	0	0
1.5h	ABCB6	IPI00742677.2	4	1.34	1	0.99	1.04	0.99	0.98	P0138679B	50.4C	0	0
1.5h	ABCB6	IPI00742677.2	4	1.34	1	1.04	1	1.05	1.07	P0138679B	51.9C	0	0
1.5h	ABCB7	IPI00556553.1	7	1.01	1	0.97	0.99	1	0.91	P0138659B	42.1C	0	0
1.5h	ABCB7	IPI00556553.1	7	1.01	1	0.99	0.99	1	0.99	P0138659B	44.1C	0	0
1.5h	ABCB7	IPI00556553.1	7	0.94	1	1.01	1.12	1.04	1.06	P0138669B	46.2C	0	0
1.5h	ABCB7	IPI00556553.1	7	0.94	1	1.04	1.07	1.03	1.06	P0138669B	48.1C	0	0
1.5h	ABCB7	IPI00556553.1	8	1.58	1	1.05	1.1	1.14	1.12	P0138679B	50.4C	0	0
1.5h	ABCB7	IPI00556553.1	8	1.58	1	1.09	1.13	1.14	1.31	P0138679B	51.9C	0	0
1.5h	ABCB7	IPI00556553.1	3	1.9	1	0.76	0.96	0.87	0.99	P0138689B	54C	0	0
1.5h	ABCB7	IPI00556553.1	3	1.9	1	1.01	1.07	1.06	1.16	P0138689B	56.1C	0	0
1.5h	ABCB8	IPI00019022.2	12	1	1	0.97	0.95	0.97	0.82	P0138659B	42.1C	0	0
1.5h	ABCB8	IPI00019022.2	12	1	1	0.94	1	0.98	1	P0138659B	44.1C	0	0
1.5h	ABCB8	IPI00019022.2	11	0.89	1	1	1.15	1.1	1.05	P0138669B	46.2C	0	0
1.5h	ABCB8	IPI00019022.2	11	0.89	1	1.04	1.07	1.05	1.06	P0138669B	48.1C	0	0
1.5h	ABCB8	IPI00019022.2	9	1.22	1	1.05	1.17	1.2	1.09	P0138679B	50.4C	0	0
1.5h	ABCB8	IPI00019022.2	9	1.22	1	1.15	1.19	1.17	1.25	P0138679B	51.9C	0	0
1.5h	ABCB8	IPI00019022.2	3	2.41	1	0.92	1.06	1.01	1.08	P0138689B	54C	0	0
1.5h	ABCB8	IPI00019022.2	3	2.41	1	1.19	1.23	1.07	1.43	P0138689B	56.1C	0	0
1.5h	ABCC1	IPI00719178.1	16	1	1	1	1.02	0.99	1.02	P0138659B	42.1C	0	0
1.5h	ABCC1	IPI00719178.1	16	1	1	1	1.02	1.01	1	P0138659B	44.1C	0	0
1.5h	ABCC1	IPI00719178.1	14	1.01	1	0.97	1.02	0.96	0.97	P0138669B	46.2C	0	0
1.5h	ABCC1	IPI00719178.1	14	1.01	1	1.02	1.02	1.03	1.04	P0138669B	48.1C	0	0
1.5h	ABCC1	IPI00719178.1	17	1.03	1	0.96	1.01	1	0.96	P0138679B	50.4C	0	0
1.5h	ABCC1	IPI00719178.1	17	1.03	1	1.04	1.02	1.04	1.04	P0138679B	51.9C	0	0
1.5h	ABCC1	IPI00719178.1	15	2.82	1	1.05	1.11	1.12	1.15	P0138689B	54C	0	0
1.5h	ABCC1	IPI00719178.1	15	2.82	1	1.28	1.35	1.27	1.55	P0138689B	56.1C	0	0	8.43	1	0.74
1.5h	ABCC1	IPI00719178.1	3	1.4	1	1.11	1.21	1.2	1.44	P0138699B	58.2C	0	0
1.5h	ABCC1	IPI00719178.1	3	1.4	1	0.66	0.86	0.74	0.94	P0138699B	60.1C	0	0
1.5h	ABCC1	IPI00719178.1	1	0.93	1	0.78	1.32	1.13	1.22	P0138709B	62.4C	0	0
1.5h	ABCC1	IPI00719178.1	1	0.93	1	0.94	1.19	0.88	0.96	P0138709B	63.9C	0	0
1.5h	ABCC3	IPI00006674.1	2	0.78	1	1	1.27	0.9	1.2	P0138669B	46.2C	0	0
1.5h	ABCC3	IPI00006674.1	2	0.78	1	0.91	0.89	1.26	0.93	P0138669B	48.1C	0	0
1.5h	ABCC4	IPI00006675.2	14	0.98	1	0.99	1.01	1	0.88	P0138659B	42.1C	1	0
1.5h	ABCC4	IPI00006675.2	14	0.98	1	0.92	0.96	0.98	0.99	P0138659B	44.1C	1	0
1.5h	ABCC4	IPI00006675.2	15	0.94	1	1	1.04	1.01	1	P0138669B	46.2C	1	0
1.5h	ABCC4	IPI00006675.2	15	0.94	1	1	1	0.98	0.98	P0138669B	48.1C	1	0
1.5h	ABCC4	IPI00006675.2	17	0.94	1	1.01	1.05	1.05	0.97	P0138679B	50.4C	1	0
1.5h	ABCC4	IPI00006675.2	17	0.94	1	1.02	1.01	0.98	0.98	P0138679B	51.9C	1	0
1.5h	ABCC4	IPI00006675.2	19	1.05	1	0.94	1.03	0.97	0.96	P0138689B	54C	1	0
1.5h	ABCC4	IPI00006675.2	19	1.05	1	0.96	1.04	0.95	0.99	P0138689B	56.1C	1	0
1.5h	ABCC4	IPI00006675.2	17	1.76	1	1.08	1.02	1.03	1.08	P0138699B	58.2C	1	0
1.5h	ABCC4	IPI00006675.2	17	1.76	1	1.15	1.24	1.16	1.21	P0138699B	60.1C	1	0
1.5h	ABCC4	IPI00006675.2	2	2.62	1	1.19	1.13	1.38	1.42	P0138709B	62.4C	1	0
1.5h	ABCC4	IPI00006675.2	2	2.62	1	1.24	1.25	1.57	1.52	P0138709B	63.9C	1	0	8.57	1.32	0.88
1.5h	ABCC5	IPI00385383.3	1	0.8	1	1.01	0.92	1.1	1.02	P0138669B	46.2C	0	0
1.5h	ABCC5	IPI00385383.3	1	0.8	1	0.96	1.04	0.87	0.89	P0138669B	48.1C	0	0
1.5h	ABCC5	IPI00385383.3	1	0.97	1	1.13	1.05	0.93	0.92	P0138679B	50.4C	0	0
1.5h	ABCC5	IPI00385383.3	1	0.97	1	0.97	0.99	0.92	1.08	P0138679B	51.9C	0	0
1.5h	ABCC8	IPI00871283.2	1	0.65	1	1.22	1.38	1.48	1.46	P0138679B	50.4C	0	0
1.5h	ABCC8	IPI00871283.2	1	0.65	1	0.82	0.83	0.72	0.78	P0138679B	51.9C	0	0
1.5h	ABCD3	IPI00908804.1	13	1.09	1	1.01	1.05	0.96	0.78	P0138659B	42.1C	0	0
1.5h	ABCD3	IPI00908804.1	13	1.09	1	0.9	0.99	1.05	1.05	P0138659B	44.1C	0	0
1.5h	ABCD3	IPI00908804.1	9	1.07	1	0.92	1.08	1.06	1	P0138669B	46.2C	0	0
1.5h	ABCD3	IPI00908804.1	9	1.07	1	0.89	1.07	1.05	1	P0138669B	48.1C	0	0
1.5h	ABCD3	IPI00908804.1	13	1.03	1	0.97	1.11	1.15	1	P0138679B	50.4C	0	0
1.5h	ABCD3	IPI00908804.1	13	1.03	1	1.03	1.05	1.03	1.04	P0138679B	51.9C	0	0
1.5h	ABCD3	IPI00908804.1	8	2.96	1	0.99	1.13	1.12	1.03	P0138689B	54C	0	0
1.5h	ABCD3	IPI00908804.1	8	2.96	1	1.39	1.77	1.33	1.85	P0138689B	56.1C	0	0	8.73	1	0.6
1.5h	ABCD4	IPI00023165.3	2	1.04	1	1.16	1.1	1.07	0.81	P0138659B	42.1C	3	0
1.5h	ABCD4	IPI00023165.3	2	1.04	1	1.16	1.14	1.25	1.06	P0138659B	44.1C	3	0
1.5h	ABCD4	IPI00023165.3	4	1.01	1	0.96	1.04	1.07	1.01	P0138679B	50.4C	3	0
1.5h	ABCD4	IPI00023165.3	4	1.01	1	0.98	1.06	0.97	1.08	P0138679B	51.9C	3	0
1.5h	ABCD4	IPI00023165.3	6	2.01	1	1.05	1.11	1.07	1.04	P0138689B	54C	3	0
1.5h	ABCD4	IPI00023165.3	6	2.01	1	1.43	1.63	1.44	1.67	P0138689B	56.1C	3	0	9.5	1	0.86
1.5h	ABCD4	IPI00023165.3	2	2.02	1	1.46	1.53	1.91	1.94	P0138699B	58.2C	3	0	8.74	1.09	0.96
1.5h	ABCD4	IPI00023165.3	2	2.02	1	1.37	1.95	1.94	2.02	P0138699B	60.1C	3	0	8.82	3.18	0.99
1.5h	ABCD4	IPI00023165.3	1	1.57	1	1.08	1.2	1.57	1.44	P0138709B	62.4C	3	0
1.5h	ABCD4	IPI00023165.3	1	1.57	1	0.93	0.96	1.19	1.22	P0138709B	63.9C	3	0
1.5h	ABCE1	IPI00303207.3	23	1	1	0.99	0.99	0.96	0.97	P0138659B	42.1C	0	0
1.5h	ABCE1	IPI00303207.3	23	1	1	1.01	1	1.01	0.99	P0138659B	44.1C	0	0
1.5h	ABCE1	IPI00303207.3	19	0.96	1	1	1	0.95	0.99	P0138669B	46.2C	0	0
1.5h	ABCE1	IPI00303207.3	19	0.96	1	1.01	1.02	1.04	0.99	P0138669B	48.1C	0	0
1.5h	ABCE1	IPI00303207.3	18	1.01	1	1	1.01	0.98	0.93	P0138679B	50.4C	0	0
1.5h	ABCE1	IPI00303207.3	18	1.01	1	1.08	1.08	1.08	1.03	P0138679B	51.9C	0	0
1.5h	ABCE1	IPI00303207.3	16	1.03	1	0.98	1.08	1.02	1.03	P0138689B	54C	0	0
1.5h	ABCE1	IPI00303207.3	16	1.03	1	1.06	1.07	1.03	1.03	P0138689B	56.1C	0	0
1.5h	ABCE1	IPI00303207.3	18	1.31	1	1.06	1.05	1.02	1.05	P0138699B	58.2C	0	0
1.5h	ABCE1	IPI00303207.3	18	1.31	1	1.1	1.14	1.11	1.07	P0138699B	60.1C	0	0
1.5h	ABCE1	IPI00303207.3	21	1.45	1	1.14	0.98	1.07	1.18	P0138709B	62.4C	0	0
1.5h	ABCE1	IPI00303207.3	21	1.45	1	1	1	1.01	1.02	P0138709B	63.9C	0	0
1.5h	ABCF1	IPI00873899.1	17	0.99	1	1.01	1	1.03	1.03	P0138659B	42.1C	0	0
1.5h	ABCF1	IPI00873899.1	17	0.99	1	0.99	1	1.03	1.03	P0138659B	44.1C	0	0
1.5h	ABCF1	IPI00873899.1	15	0.96	1	1.04	1.06	1.03	1.06	P0138669B	46.2C	0	0
1.5h	ABCF1	IPI00873899.1	15	0.96	1	1	1.03	1.03	1.07	P0138669B	48.1C	0	0
1.5h	ABCF1	IPI00873899.1	15	1.25	1	1.08	1.08	1.13	1.12	P0138679B	50.4C	0	0
1.5h	ABCF1	IPI00873899.1	15	1.25	1	1.11	1.09	1.12	1.19	P0138679B	51.9C	0	0
1.5h	ABCF1	IPI00873899.1	11	2.99	1	1.17	1.14	1.18	1.26	P0138689B	54C	0	0
1.5h	ABCF1	IPI00873899.1	11	2.99	1	1.08	0.96	1.05	1.08	P0138689B	56.1C	0	0
1.5h	ABCF1	IPI00873899.1	3	1.47	1	1	0.98	0.99	0.97	P0138699B	58.2C	0	0
1.5h	ABCF1	IPI00873899.1	3	1.47	1	0.98	0.87	0.93	0.93	P0138699B	60.1C	0	0
1.5h	ABCF1	IPI00873899.1	2	0.8	1	1.13	0.85	0.99	1.01	P0138709B	62.4C	0	0
1.5h	ABCF1	IPI00873899.1	2	0.8	1	0.78	0.92	0.91	0.93	P0138709B	63.9C	0	0
1.5h	ABCF2	IPI00068506.1	21	0.96	1	1.07	0.97	1.01	1.06	P0138659B	42.1C	1	0
1.5h	ABCF2	IPI00068506.1	21	0.96	1	1.09	0.94	0.95	1	P0138659B	44.1C	1	0
1.5h	ABCF2	IPI00068506.1	25	0.89	1	1.08	0.98	0.98	1.01	P0138669B	46.2C	1	0
1.5h	ABCF2	IPI00068506.1	25	0.89	1	1.11	1.01	1.03	1.09	P0138669B	48.1C	1	0
1.5h	ABCF2	IPI00068506.1	23	1.77	1	1.16	1.11	1.13	1.14	P0138679B	50.4C	1	0
1.5h	ABCF2	IPI00068506.1	23	1.77	1	1.27	1.22	1.25	1.5	P0138679B	51.9C	1	0
1.5h	ABCF2	IPI00068506.1	12	3.08	1	1.48	1.54	1.53	1.77	P0138689B	54C	1	0	9.04	1	0.9
1.5h	ABCF2	IPI00068506.1	12	3.08	1	1.27	1.21	1.18	1.36	P0138689B	56.1C	1	0
1.5h	ABCF2	IPI00068506.1	6	1.86	1	0.98	0.9	1.02	0.95	P0138699B	58.2C	1	0
1.5h	ABCF2	IPI00068506.1	6	1.86	1	1.15	1.19	1.08	1.15	P0138699B	60.1C	1	0
1.5h	ABCF3	IPI00465160.4	15	1.35	1	1	0.96	0.94	0.93	P0138659B	42.1C	0	0
1.5h	ABCF3	IPI00465160.4	15	1.35	1	1.03	1.01	0.98	0.99	P0138659B	44.1C	0	0
1.5h	ABCF3	IPI00465160.4	10	1.45	1	0.97	0.92	0.93	0.95	P0138669B	46.2C	0	0
1.5h	ABCF3	IPI00465160.4	10	1.45	1	0.84	0.89	0.88	0.83	P0138669B	48.1C	0	0
1.5h	ABCF3	IPI00465160.4	3	2.09	1	0.78	0.79	0.8	0.77	P0138679B	50.4C	0	0
1.5h	ABCF3	IPI00465160.4	3	2.09	1	0.74	0.86	0.78	0.77	P0138679B	51.9C	0	0
1.5h	ABCF3	IPI00465160.4	1	1.59	1	0.95	1.04	0.72	1.14	P0138689B	54C	0	0
1.5h	ABCF3	IPI00465160.4	1	1.59	1	1.02	1.26	0.89	1.16	P0138689B	56.1C	0	0
1.5h	ABCF3	IPI00465160.4	2	1.59	1	0.74	0.81	1	0.79	P0138699B	58.2C	0	0
1.5h	ABCF3	IPI00465160.4	2	1.59	1	0.9	0.87	0.85	0.91	P0138699B	60.1C	0	0
1.5h	ABCG2	IPI00298214.2	1	0.79	1	1.14	1.16	1.34	1.06	P0138659B	42.1C	1	0
1.5h	ABCG2	IPI00298214.2	1	0.79	1	0.82	0.81	0.95	0.76	P0138659B	44.1C	1	0
1.5h	ABCG2	IPI00298214.2	1	1.26	1	0.89	0.88	0.93	0.91	P0138679B	50.4C	1	0
1.5h	ABCG2	IPI00298214.2	1	1.26	1	1.25	1.23	1.12	1.14	P0138679B	51.9C	1	0
1.5h	ABCG2	IPI00298214.2	1	0.75	1	0.86	1.47	1.72	1.7	P0138689B	54C	1	0	8.21	8	0.94
1.5h	ABCG2	IPI00298214.2	1	0.75	1	1.41	1.23	1.29	0.91	P0138689B	56.1C	1	0
1.5h	ABCG2	IPI00298214.2	1	1.2	1	1.13	0.94	0.91	0.89	P0138699B	58.2C	1	0
1.5h	ABCG2	IPI00298214.2	1	1.2	1	1.14	1.25	1.03	1.34	P0138699B	60.1C	1	0
1.5h	ABHD10	IPI00020075.4	6	0.97	1	1	1.02	0.99	0.96	P0138659B	42.1C	0	0
1.5h	ABHD10	IPI00020075.4	6	0.97	1	0.98	1	0.97	0.99	P0138659B	44.1C	0	0
1.5h	ABHD10	IPI00020075.4	6	0.97	1	0.99	1.06	0.96	1	P0138669B	46.2C	0	0
1.5h	ABHD10	IPI00020075.4	6	0.97	1	1.1	1.04	1.05	1.09	P0138669B	48.1C	0	0
1.5h	ABHD10	IPI00020075.4	6	0.82	1	1.07	1.13	1.07	1.02	P0138679B	50.4C	0	0
1.5h	ABHD10	IPI00020075.4	6	0.82	1	1.01	1.01	0.99	0.98	P0138679B	51.9C	0	0
1.5h	ABHD10	IPI00020075.4	6	0.96	1	0.98	0.97	0.96	1.03	P0138689B	54C	0	0
1.5h	ABHD10	IPI00020075.4	6	0.96	1	0.93	1.02	0.97	1.03	P0138689B	56.1C	0	0
1.5h	ABHD10	IPI00020075.4	6	1.16	1	1.09	1.04	0.99	0.96	P0138699B	58.2C	0	0
1.5h	ABHD10	IPI00020075.4	6	1.16	1	0.95	1.07	1.03	1.01	P0138699B	60.1C	0	0
1.5h	ABHD10	IPI00020075.4	7	1.68	1	1.16	0.95	1.17	1.23	P0138709B	62.4C	0	0
1.5h	ABHD10	IPI00020075.4	7	1.68	1	0.98	0.99	1.07	1.22	P0138709B	63.9C	0	0
1.5h	ABHD11	IPI00171692.3	4	1.25	1	1.01	1.07	1.1	1.07	P0138659B	42.1C	0	0
1.5h	ABHD11	IPI00171692.3	4	1.25	1	1.14	1.24	1.2	1.22	P0138659B	44.1C	0	0
1.5h	ABHD11	IPI00171692.3	3	1.9	1	1.02	1.07	1.18	1.06	P0138669B	46.2C	0	0
1.5h	ABHD11	IPI00171692.3	3	1.9	1	0.66	1.03	1.14	1.21	P0138669B	48.1C	0	0
1.5h	ABHD11	IPI00171692.3	2	1.47	1	0.81	0.76	0.93	1.01	P0138679B	50.4C	0	0
1.5h	ABHD11	IPI00171692.3	2	1.47	1	0.64	0.64	0.76	0.79	P0138679B	51.9C	0	0
1.5h	ABHD12	IPI00060569.1	9	1.03	1	0.99	0.97	0.98	0.95	P0138659B	42.1C	0	0
1.5h	ABHD12	IPI00060569.1	9	1.03	1	0.97	1	0.97	1	P0138659B	44.1C	0	0
1.5h	ABHD12	IPI00060569.1	7	0.94	1	0.99	1	0.99	1.02	P0138669B	46.2C	0	0
1.5h	ABHD12	IPI00060569.1	7	0.94	1	1.04	0.99	0.97	1	P0138669B	48.1C	0	0
1.5h	ABHD12	IPI00060569.1	10	1.13	1	0.97	1	0.99	0.98	P0138679B	50.4C	0	0
1.5h	ABHD12	IPI00060569.1	10	1.13	1	1.07	1.13	1.05	1.04	P0138679B	51.9C	0	0
1.5h	ABHD12	IPI00060569.1	5	2.04	1	0.94	0.95	0.96	0.92	P0138689B	54C	0	0
1.5h	ABHD12	IPI00060569.1	5	2.04	1	0.95	1	0.86	0.86	P0138689B	56.1C	0	0
1.5h	ABHD12	IPI00060569.1	5	1.58	1	0.95	0.89	0.91	0.78	P0138699B	58.2C	0	0
1.5h	ABHD12	IPI00060569.1	5	1.58	1	0.85	0.92	0.85	0.81	P0138699B	60.1C	0	0
1.5h	ABHD12	IPI00060569.1	2	1.04	1	1.15	0.98	1.14	1.02	P0138709B	62.4C	0	0
1.5h	ABHD12	IPI00060569.1	2	1.04	1	0.84	0.9	0.88	0.92	P0138709B	63.9C	0	0
1.5h	ABHD13	IPI00064462.2	2	0.97	1	1	0.98	0.97	0.98	P0138659B	42.1C	0	0
1.5h	ABHD13	IPI00064462.2	2	0.97	1	0.99	0.97	0.93	0.97	P0138659B	44.1C	0	0
1.5h	ABHD13	IPI00064462.2	2	1.01	1	0.93	0.94	0.9	0.91	P0138669B	46.2C	0	0
1.5h	ABHD13	IPI00064462.2	2	1.01	1	0.99	0.95	0.98	1.01	P0138669B	48.1C	0	0
1.5h	ABHD13	IPI00064462.2	2	1.08	1	0.99	1.06	0.96	0.99	P0138679B	50.4C	0	0
1.5h	ABHD13	IPI00064462.2	2	1.08	1	1.04	1.06	1.02	1.02	P0138679B	51.9C	0	0
1.5h	ABHD13	IPI00064462.2	2	1.37	1	0.98	0.99	0.95	0.98	P0138689B	54C	0	0
1.5h	ABHD13	IPI00064462.2	2	1.37	1	0.9	0.93	0.9	0.89	P0138689B	56.1C	0	0
1.5h	ABHD13	IPI00064462.2	2	3.69	1	1.09	1.06	1.1	1.21	P0138699B	58.2C	0	0
1.5h	ABHD13	IPI00064462.2	2	3.69	1	0.86	0.86	1.04	0.7	P0138699B	60.1C	0	0
1.5h	ABHD14A	IPI00478556.3	1	1.02	1	0.87	1.03	0.84	0.96	P0138659B	42.1C	0	0
1.5h	ABHD14A	IPI00478556.3	1	1.02	1	1.16	0.96	0.93	0.84	P0138659B	44.1C	0	0
1.5h	ABHD14A	IPI00478556.3	2	1.09	1	0.81	0.88	0.92	0.74	P0138679B	50.4C	0	0
1.5h	ABHD14A	IPI00478556.3	2	1.09	1	0.7	0.8	0.55	0.76	P0138679B	51.9C	0	0
1.5h	ABHD14A	IPI00792656.1	2	1.09	1	0.81	0.88	0.92	0.74	P0138679B	50.4C	0	0
1.5h	ABHD14A	IPI00792656.1	2	1.09	1	0.7	0.8	0.55	0.76	P0138679B	51.9C	0	0
1.5h	ABHD14B	IPI00063827.1	3	0.96	1	0.98	1	0.97	0.9	P0138659B	42.1C	0	0
1.5h	ABHD14B	IPI00063827.1	3	0.96	1	0.93	0.98	0.97	0.99	P0138659B	44.1C	0	0
1.5h	ABHD14B	IPI00063827.1	4	0.89	1	1.04	1.23	1.22	1.15	P0138669B	46.2C	0	0
1.5h	ABHD14B	IPI00063827.1	4	0.89	1	1.07	1.06	1.15	1.1	P0138669B	48.1C	0	0
1.5h	ABHD14B	IPI00063827.1	4	0.88	1	1.07	1.16	1.21	1.01	P0138679B	50.4C	0	0
1.5h	ABHD14B	IPI00063827.1	4	0.88	1	0.95	0.92	0.91	0.9	P0138679B	51.9C	0	0
1.5h	ABHD14B	IPI00063827.1	2	2.65	1	0.92	1.13	1.09	1.01	P0138689B	54C	0	0
1.5h	ABHD14B	IPI00063827.1	2	2.65	1	1.12	1.09	1	1.03	P0138689B	56.1C	0	0
1.5h	ABHD14B	IPI00063827.1	1	2.06	1	1.06	1.07	1.18	1	P0138699B	58.2C	0	0
1.5h	ABHD14B	IPI00063827.1	1	2.06	1	1.17	1.56	1.32	1.37	P0138699B	60.1C	0	0
1.5h	ABHD2	IPI00031707.1	0							P0138659B	42.1C	0	0
1.5h	ABHD2	IPI00031707.1	0							P0138659B	44.1C	0	0
1.5h	ABHD4	IPI00290555.3	1	1.12	1	0.99	0.91	0.99	0.76	P0138659B	42.1C	0	0
1.5h	ABHD4	IPI00290555.3	1	1.12	1	1.07	0.94	1	0.88	P0138659B	44.1C	0	0
1.5h	ABHD5	IPI00290979.3	4	1.2	1	0.95	0.98	1.02	1.03	P0138669B	46.2C	0	0
1.5h	ABHD5	IPI00290979.3	4	1.2	1	1.03	1.03	1.05	0.99	P0138669B	48.1C	0	0
1.5h	ABHD6	IPI00107039.3	5	1.1	1	0.96	0.97	0.96	0.93	P0138659B	42.1C	0	0
1.5h	ABHD6	IPI00107039.3	5	1.1	1	0.99	0.97	1	1.04	P0138659B	44.1C	0	0
1.5h	ABHD6	IPI00107039.3	7	1.57	1	1.06	1.04	1.03	1.09	P0138669B	46.2C	0	0
1.5h	ABHD6	IPI00107039.3	7	1.57	1	0.93	0.97	0.95	1.07	P0138669B	48.1C	0	0
1.5h	ABHD6	IPI00107039.3	2	1.85	1	0.84	0.78	0.9	0.85	P0138679B	50.4C	0	0
1.5h	ABHD6	IPI00107039.3	2	1.85	1	0.94	0.9	0.89	1.11	P0138679B	51.9C	0	0
1.5h	ABI1	IPI00480028.2	9	1.07	1	0.98	0.97	0.95	1.02	P0138659B	42.1C	0	0
1.5h	ABI1	IPI00480028.2	9	1.07	1	1.07	1.05	1.03	1.04	P0138659B	44.1C	0	0
1.5h	ABI1	IPI00480028.2	9	1.14	1	0.99	0.93	0.91	0.91	P0138669B	46.2C	0	0
1.5h	ABI1	IPI00480028.2	9	1.14	1	1.02	0.98	0.99	0.98	P0138669B	48.1C	0	0
1.5h	ABI1	IPI00480028.2	9	2.06	1	0.92	0.93	0.91	0.89	P0138679B	50.4C	0	0
1.5h	ABI1	IPI00480028.2	9	2.06	1	0.98	1.04	1.07	1.1	P0138679B	51.9C	0	0
1.5h	ABI1	IPI00480028.2	3	2.1	1	1.01	0.88	1.07	0.81	P0138689B	54C	0	0
1.5h	ABI1	IPI00480028.2	3	2.1	1	1.09	1.16	0.88	1.09	P0138689B	56.1C	0	0
1.5h	ABI1	IPI00480028.2	2	1.49	1	0.91	1.05	1.16	0.68	P0138699B	58.2C	0	0
1.5h	ABI1	IPI00480028.2	2	1.49	1	1.11	1.07	0.73	0.98	P0138699B	60.1C	0	0
1.5h	ABI2	IPI00442210.1	4	1.09	1	0.97	0.97	0.94	0.99	P0138659B	42.1C	0	0
1.5h	ABI2	IPI00442210.1	4	1.09	1	0.98	0.98	0.99	0.94	P0138659B	44.1C	0	0
1.5h	ABI2	IPI00442210.1	3	1	1	1.02	0.99	0.96	0.98	P0138669B	46.2C	0	0
1.5h	ABI2	IPI00442210.1	3	1	1	1.05	1.02	1.07	0.96	P0138669B	48.1C	0	0
1.5h	ABI2	IPI00442210.1	4	1.71	1	0.99	0.93	0.95	0.98	P0138679B	50.4C	0	0
1.5h	ABI2	IPI00442210.1	4	1.71	1	1.01	1.02	1.02	1.12	P0138679B	51.9C	0	0
1.5h	ABI2	IPI00442210.1	2	2.02	1	1.06	1.03	0.95	0.98	P0138689B	54C	0	0
1.5h	ABI2	IPI00442210.1	2	2.02	1	0.89	0.94	0.93	0.98	P0138689B	56.1C	0	0
1.5h	ABI2	IPI00442210.1	1	1.97	1	0.95	1.01	0.81	0.86	P0138699B	58.2C	0	0
1.5h	ABI2	IPI00442210.1	1	1.97	1	1.17	1.06	1.06	1.05	P0138699B	60.1C	0	0
1.5h	ABL1	IPI00221171.4	7	1.02	1	1.07	1.04	1.03	1.03	P0138659B	42.1C	0	0
1.5h	ABL1	IPI00221171.4	7	1.02	1	0.97	0.98	0.98	0.95	P0138659B	44.1C	0	0
1.5h	ABL1	IPI00221171.4	4	1.62	1	1.01	1.02	0.96	1.03	P0138669B	46.2C	0	0
1.5h	ABL1	IPI00221171.4	4	1.62	1	0.97	1.12	1.04	1.06	P0138669B	48.1C	0	0
1.5h	ABL2	IPI00329488.4	3	1.21	1	0.92	0.98	1	1.16	P0138659B	42.1C	0	0
1.5h	ABL2	IPI00329488.4	3	1.21	1	1.02	0.99	1	1.06	P0138659B	44.1C	0	0
1.5h	ABL2	IPI00329488.4	1	1.28	1	1.14	1.02	1.01	1.14	P0138669B	46.2C	0	0
1.5h	ABL2	IPI00329488.4	1	1.28	1	0.74	0.91	0.87	0.99	P0138669B	48.1C	0	0
1.5h	ABLIM3	IPI00185892.3	14	0.97	1	1.01	0.99	1.07	1.03	P0138659B	42.1C	0	0
1.5h	ABLIM3	IPI00185892.3	14	0.97	1	1.04	1.03	1.1	1.11	P0138659B	44.1C	0	0
1.5h	ABLIM3	IPI00185892.3	10	1.2	1	1.06	1.05	1.05	1.16	P0138669B	46.2C	0	0
1.5h	ABLIM3	IPI00185892.3	10	1.2	1	0.83	0.93	0.93	0.94	P0138669B	48.1C	0	0
1.5h	ABLIM3	IPI00185892.3	3	2.17	1	0.79	0.72	0.85	0.87	P0138679B	50.4C	0	0
1.5h	ABLIM3	IPI00185892.3	3	2.17	1	0.93	0.8	0.81	0.92	P0138679B	51.9C	0	0
1.5h	ABP3L_HUMAN	IPI00643550.2	1	1.55	1	1.02	1.05	0.99	1.08	P0138679B	50.4C	0	0
1.5h	ABP3L_HUMAN	IPI00643550.2	1	1.55	1	1.51	1.18	1.14	1.51	P0138679B	51.9C	0	0	8.63	1	0.07
1.5h	ABR	IPI00030389.1	16	1.31	1	1	0.96	0.99	0.92	P0138659B	42.1C	0	0
1.5h	ABR	IPI00030389.1	16	1.31	1	0.99	0.96	0.98	1	P0138659B	44.1C	0	0
1.5h	ABR	IPI00030389.1	7	1.44	1	1.01	1.01	0.98	1	P0138669B	46.2C	0	0
1.5h	ABR	IPI00030389.1	7	1.44	1	0.82	0.91	0.91	0.87	P0138669B	48.1C	0	0
1.5h	ABR	IPI00030389.1	5	2.24	1	0.79	0.75	0.86	0.82	P0138679B	50.4C	0	0
1.5h	ABR	IPI00030389.1	5	2.24	1	0.85	0.91	0.85	0.9	P0138679B	51.9C	0	0
1.5h	ABR	IPI00030389.1	0							P0138689B	54C	0	0
1.5h	ABR	IPI00030389.1	0							P0138689B	56.1C	0	0
1.5h	ABR	IPI00030389.1	1	1.18	1	0.78	0.84	0.71	0.85	P0138699B	58.2C	0	0
1.5h	ABR	IPI00030389.1	1	1.18	1	0.81	0.94	0.88	1.18	P0138699B	60.1C	0	0
1.5h	ABR	IPI00030389.1	1	1.58	1	0.6	0.78	0.85	0.77	P0138709B	62.4C	0	0
1.5h	ABR	IPI00030389.1	1	1.58	1	1.23	1.3	1.12	1.2	P0138709B	63.9C	0	0
1.5h	ACAA1	IPI00012828.3	11	1.04	1	0.99	0.99	1	0.96	P0138659B	42.1C	0	0
1.5h	ACAA1	IPI00012828.3	11	1.04	1	1.03	1.05	1.04	1.06	P0138659B	44.1C	0	0
1.5h	ACAA1	IPI00012828.3	10	0.96	1	1.01	1.04	1	1.03	P0138669B	46.2C	0	0
1.5h	ACAA1	IPI00012828.3	10	0.96	1	1.06	1.03	1.05	1.05	P0138669B	48.1C	0	0
1.5h	ACAA1	IPI00012828.3	11	0.96	1	1.03	1.03	1.03	1.01	P0138679B	50.4C	0	0
1.5h	ACAA1	IPI00012828.3	11	0.96	1	1.03	1.08	1.06	1.04	P0138679B	51.9C	0	0
1.5h	ACAA1	IPI00012828.3	10	1.22	1	1.03	1.04	0.98	1.01	P0138689B	54C	0	0
1.5h	ACAA1	IPI00012828.3	10	1.22	1	1.07	1.18	1.11	1.13	P0138689B	56.1C	0	0
1.5h	ACAA1	IPI00012828.3	10	2.31	1	1.07	1.03	1.06	1.12	P0138699B	58.2C	0	0
1.5h	ACAA1	IPI00012828.3	10	2.31	1	1.19	1.18	1.22	1.32	P0138699B	60.1C	0	0
1.5h	ACAA1	IPI00012828.3	4	3.03	1	1.36	1.11	1.25	1.92	P0138709B	62.4C	0	0	6.81	4.83	0.72
1.5h	ACAA1	IPI00012828.3	4	3.03	1	0.9	1.09	0.8	1.36	P0138709B	63.9C	0	0
1.5h	ACAA2	IPI00873829.1	8	1.03	1	0.98	1.02	1.03	1.03	P0138659B	42.1C	0	0
1.5h	ACAA2	IPI00873829.1	8	1.03	1	1.02	0.99	1.03	1.01	P0138659B	44.1C	0	0
1.5h	ACAA2	IPI00873829.1	8	0.99	1	0.99	0.99	0.96	0.97	P0138669B	46.2C	0	0
1.5h	ACAA2	IPI00873829.1	8	0.99	1	1.07	1	1.03	1.03	P0138669B	48.1C	0	0
1.5h	ACAA2	IPI00873829.1	9	1.02	1	1	1.05	0.97	0.98	P0138679B	50.4C	0	0
1.5h	ACAA2	IPI00873829.1	9	1.02	1	1.1	1.08	1.09	1.02	P0138679B	51.9C	0	0
1.5h	ACAA2	IPI00873829.1	10	1.05	1	1	1.06	1.02	1.07	P0138689B	54C	0	0
1.5h	ACAA2	IPI00873829.1	10	1.05	1	1.03	1.08	1.06	1.05	P0138689B	56.1C	0	0
1.5h	ACAA2	IPI00873829.1	12	1.16	1	1.04	1.02	0.99	1.04	P0138699B	58.2C	0	0
1.5h	ACAA2	IPI00873829.1	12	1.16	1	1.03	1.07	1.05	1.05	P0138699B	60.1C	0	0
1.5h	ACAA2	IPI00873829.1	11	1.16	1	1.12	1	1.03	1.14	P0138709B	62.4C	0	0
1.5h	ACAA2	IPI00873829.1	11	1.16	1	0.99	0.99	1.01	1.02	P0138709B	63.9C	0	0
1.5h	ACACA	IPI00396015.5	24	1.01	1	1.04	1.02	1.02	0.95	P0138659B	42.1C	0	0
1.5h	ACACA	IPI00396015.5	24	1.01	1	0.97	1	1.01	1	P0138659B	44.1C	0	0
1.5h	ACACA	IPI00396015.5	24	1.58	1	1	1.05	1.05	1.04	P0138669B	46.2C	0	0
1.5h	ACACA	IPI00396015.5	24	1.58	1	0.9	0.98	0.95	0.91	P0138669B	48.1C	0	0
1.5h	ACACA	IPI00396015.5	3	2.45	1	0.84	0.88	0.95	0.89	P0138679B	50.4C	0	0
1.5h	ACACA	IPI00396015.5	3	2.45	1	0.86	0.88	0.77	0.73	P0138679B	51.9C	0	0
1.5h	ACAD10	IPI00914926.1	4	1.09	1	0.99	0.98	0.95	0.98	P0138659B	42.1C	0	0
1.5h	ACAD10	IPI00914926.1	4	1.09	1	1	1.02	1.02	0.98	P0138659B	44.1C	0	0
1.5h	ACAD10	IPI00914926.1	2	1.25	1	1	1	1.08	1.06	P0138669B	46.2C	0	0
1.5h	ACAD10	IPI00914926.1	2	1.25	1	1.05	1.08	1.07	1.08	P0138669B	48.1C	0	0
1.5h	ACAD10	IPI00914926.1	1	1.38	1	0.88	1.08	0.95	1.15	P0138679B	50.4C	0	0
1.5h	ACAD10	IPI00914926.1	1	1.38	1	0.86	1.02	0.92	1.04	P0138679B	51.9C	0	0
1.5h	ACAD11	IPI00420065.3	3	1.09	1	0.98	0.92	0.93	0.85	P0138659B	42.1C	1	0
1.5h	ACAD11	IPI00420065.3	3	1.09	1	1	1.02	1.05	1.04	P0138659B	44.1C	1	0
1.5h	ACAD11	IPI00420065.3	4	0.97	1	1.03	1.1	1.02	1.02	P0138669B	46.2C	1	0
1.5h	ACAD11	IPI00420065.3	4	0.97	1	1.07	1.07	1.07	1.09	P0138669B	48.1C	1	0
1.5h	ACAD11	IPI00420065.3	6	1.11	1	0.97	1.05	1.04	0.99	P0138679B	50.4C	1	0
1.5h	ACAD11	IPI00420065.3	6	1.11	1	1.02	1.12	1.05	1.07	P0138679B	51.9C	1	0
1.5h	ACAD11	IPI00420065.3	3	2.67	1	1	1.15	1.02	1.06	P0138689B	54C	1	0
1.5h	ACAD11	IPI00420065.3	3	2.67	1	1.1	1.48	1.6	1.82	P0138689B	56.1C	1	0	7.99	1.5	0.97
1.5h	ACAD11	IPI00871188.1	8	1.17	1	1.03	0.99	0.96	0.95	P0138659B	42.1C	0	0
1.5h	ACAD11	IPI00871188.1	8	1.17	1	1.01	0.97	0.97	0.98	P0138659B	44.1C	0	0
1.5h	ACAD11	IPI00871188.1	2	1.57	1	0.91	0.93	1	0.92	P0138669B	46.2C	0	0
1.5h	ACAD11	IPI00871188.1	2	1.57	1	0.9	0.98	0.89	0.93	P0138669B	48.1C	0	0
1.5h	ACAD8	IPI00747159.1	1	1.04	1	0.93	0.87	0.9	0.68	P0138669B	46.2C	0	0
1.5h	ACAD8	IPI00747159.1	1	1.04	1	0.91	0.9	0.89	0.97	P0138669B	48.1C	0	0
1.5h	ACAD8	IPI00747159.1	1	0.92	1	0.96	0.86	0.92	0.77	P0138679B	50.4C	0	0
1.5h	ACAD8	IPI00747159.1	1	0.92	1	0.91	0.83	0.76	0.84	P0138679B	51.9C	0	0
1.5h	ACAD8	IPI00747159.1	1	1.43	1	1.16	1.21	1.08	1.2	P0138699B	58.2C	0	0
1.5h	ACAD8	IPI00747159.1	1	1.43	1	0.91	1.23	1.18	1.23	P0138699B	60.1C	0	0
1.5h	ACAD8	IPI00747159.1	1	1.41	1	1.18	1.19	1.46	1.35	P0138709B	62.4C	0	0
1.5h	ACAD8	IPI00747159.1	1	1.41	1	1.09	1.27	1.27	1.32	P0138709B	63.9C	0	0
1.5h	ACAD9	IPI00152981.1	19	1.02	1	0.99	0.96	0.92	0.83	P0138659B	42.1C	0	0
1.5h	ACAD9	IPI00152981.1	19	1.02	1	0.96	0.99	0.99	1.03	P0138659B	44.1C	0	0
1.5h	ACAD9	IPI00152981.1	22	0.99	1	0.98	1.04	1.01	0.98	P0138669B	46.2C	0	0
1.5h	ACAD9	IPI00152981.1	22	0.99	1	1.04	1.04	1.03	1.07	P0138669B	48.1C	0	0
1.5h	ACAD9	IPI00152981.1	17	1.25	1	1.08	1.15	1.17	1.05	P0138679B	50.4C	0	0
1.5h	ACAD9	IPI00152981.1	17	1.25	1	1.13	1.17	1.15	1.21	P0138679B	51.9C	0	0
1.5h	ACAD9	IPI00152981.1	11	1.29	1	1.05	1.1	1.12	1.11	P0138689B	54C	0	0
1.5h	ACAD9	IPI00152981.1	11	1.29	1	1.03	1.07	1.04	1.03	P0138689B	56.1C	0	0
1.5h	ACAD9	IPI00152981.1	11	1.58	1	1.13	1.2	1.23	1.15	P0138699B	58.2C	0	0
1.5h	ACAD9	IPI00152981.1	11	1.58	1	1.14	1.18	1.17	1.27	P0138699B	60.1C	0	0
1.5h	ACAD9	IPI00152981.1	8	1.48	1	1.25	0.95	1.27	1.37	P0138709B	62.4C	0	0
1.5h	ACAD9	IPI00152981.1	8	1.48	1	1.05	0.93	0.98	0.95	P0138709B	63.9C	0	0
1.5h	ACADM	IPI00513827.3	9	1.02	1	0.96	0.96	0.97	1.01	P0138659B	42.1C	0	0
1.5h	ACADM	IPI00513827.3	9	1.02	1	1	0.99	0.98	0.99	P0138659B	44.1C	0	0
1.5h	ACADM	IPI00513827.3	9	0.96	1	1	1	0.97	0.99	P0138669B	46.2C	0	0
1.5h	ACADM	IPI00513827.3	9	0.96	1	1.03	0.98	0.99	0.98	P0138669B	48.1C	0	0
1.5h	ACADM	IPI00513827.3	10	1.01	1	0.99	1.02	1.04	0.98	P0138679B	50.4C	0	0
1.5h	ACADM	IPI00513827.3	10	1.01	1	1.08	1.06	1.05	1.04	P0138679B	51.9C	0	0
1.5h	ACADM	IPI00513827.3	8	1.44	1	1.04	1.08	1.13	1.08	P0138689B	54C	0	0
1.5h	ACADM	IPI00513827.3	8	1.44	1	1.08	1.08	1.13	1.14	P0138689B	56.1C	0	0
1.5h	ACADM	IPI00513827.3	6	4.4	1	1.25	1.15	1.31	1.47	P0138699B	58.2C	0	0
1.5h	ACADM	IPI00513827.3	6	4.4	1	1.13	1.11	1.16	1.24	P0138699B	60.1C	0	0
1.5h	ACADS	IPI00027701.3	7	0.99	1	0.95	0.94	0.94	0.9	P0138659B	42.1C	0	0
1.5h	ACADS	IPI00027701.3	7	0.99	1	0.97	0.93	0.92	0.94	P0138659B	44.1C	0	0
1.5h	ACADS	IPI00027701.3	6	0.94	1	0.97	0.96	0.91	0.95	P0138669B	46.2C	0	0
1.5h	ACADS	IPI00027701.3	6	0.94	1	1.03	0.97	0.93	0.96	P0138669B	48.1C	0	0
1.5h	ACADS	IPI00027701.3	7	0.98	1	1	1	0.98	0.9	P0138679B	50.4C	0	0
1.5h	ACADS	IPI00027701.3	7	0.98	1	1.04	1.04	0.99	1	P0138679B	51.9C	0	0
1.5h	ACADS	IPI00027701.3	4	1.85	1	0.99	1.08	1.02	1.05	P0138689B	54C	0	0
1.5h	ACADS	IPI00027701.3	4	1.85	1	1.16	1.26	1.12	1.25	P0138689B	56.1C	0	0
1.5h	ACADS	IPI00027701.3	4	1.59	1	1.06	1.11	1.2	1.25	P0138699B	58.2C	0	0
1.5h	ACADS	IPI00027701.3	4	1.59	1	1.27	1.47	1.29	1.53	P0138699B	60.1C	0	0	8.98	1	0.76
1.5h	ACADS	IPI00027701.3	6	1.86	1	1.16	1.16	1.29	1.49	P0138709B	62.4C	0	0
1.5h	ACADS	IPI00027701.3	6	1.86	1	1.06	1.14	1.29	1.5	P0138709B	63.9C	0	0
1.5h	ACADSB	IPI00024623.3	5	0.97	1	0.96	0.93	0.93	0.97	P0138659B	42.1C	0	0
1.5h	ACADSB	IPI00024623.3	5	0.97	1	0.92	0.92	0.9	0.95	P0138659B	44.1C	0	0
1.5h	ACADSB	IPI00024623.3	6	0.95	1	1.03	1	0.94	0.95	P0138669B	46.2C	0	0
1.5h	ACADSB	IPI00024623.3	6	0.95	1	1.05	0.99	0.97	1	P0138669B	48.1C	0	0
1.5h	ACADSB	IPI00024623.3	5	1.02	1	0.95	1.04	0.99	0.94	P0138679B	50.4C	0	0
1.5h	ACADSB	IPI00024623.3	5	1.02	1	0.99	1.02	1.02	0.98	P0138679B	51.9C	0	0
1.5h	ACADSB	IPI00024623.3	3	2.1	1	1.06	1.13	1.06	1.04	P0138689B	54C	0	0
1.5h	ACADSB	IPI00024623.3	3	2.1	1	1.04	1.06	1.08	1.15	P0138689B	56.1C	0	0
1.5h	ACADSB	IPI00024623.3	4	1.62	1	1.03	0.94	1.03	0.95	P0138699B	58.2C	0	0
1.5h	ACADSB	IPI00024623.3	4	1.62	1	1.05	1.1	1.1	1.02	P0138699B	60.1C	0	0
1.5h	ACADSB	IPI00024623.3	4	1.2	1	1.17	1.09	1.21	1.27	P0138709B	62.4C	0	0
1.5h	ACADSB	IPI00024623.3	4	1.2	1	1.07	1.11	0.97	1.11	P0138709B	63.9C	0	0
1.5h	ACADVL	IPI00028031.2	16	1	1	1.02	1	1	0.93	P0138659B	42.1C	0	0
1.5h	ACADVL	IPI00028031.2	16	1	1	0.98	1.01	1.03	1	P0138659B	44.1C	0	0
1.5h	ACADVL	IPI00028031.2	16	0.93	1	1.01	1.08	1.02	1.01	P0138669B	46.2C	0	0
1.5h	ACADVL	IPI00028031.2	16	0.93	1	1.09	1.07	1.06	1.06	P0138669B	48.1C	0	0
1.5h	ACADVL	IPI00028031.2	21	0.89	1	1.07	1.11	1.08	1	P0138679B	50.4C	0	0
1.5h	ACADVL	IPI00028031.2	21	0.89	1	1.04	1.04	1.02	0.98	P0138679B	51.9C	0	0
1.5h	ACADVL	IPI00028031.2	19	1.23	1	1.02	1.06	1.06	0.99	P0138689B	54C	0	0
1.5h	ACADVL	IPI00028031.2	19	1.23	1	1.08	1.13	0.99	1.04	P0138689B	56.1C	0	0
1.5h	ACADVL	IPI00028031.2	15	1.9	1	1.14	1.06	1.09	1.05	P0138699B	58.2C	0	0
1.5h	ACADVL	IPI00028031.2	15	1.9	1	1.1	1.09	1.08	1.07	P0138699B	60.1C	0	0
1.5h	ACADVL	IPI00028031.2	12	2.79	1	1.23	0.96	1.16	1.22	P0138709B	62.4C	0	0
1.5h	ACADVL	IPI00028031.2	12	2.79	1	1.07	1.05	1.02	1.16	P0138709B	63.9C	0	0
1.5h	ACAP2	IPI00014264.5	16	1.01	1	1.01	1	1.01	0.98	P0138659B	42.1C	0	0
1.5h	ACAP2	IPI00014264.5	16	1.01	1	0.97	0.98	0.99	0.99	P0138659B	44.1C	0	0
1.5h	ACAP2	IPI00014264.5	17	1.26	1	1	1.05	1.03	1.03	P0138669B	46.2C	0	0
1.5h	ACAP2	IPI00014264.5	17	1.26	1	1	0.99	0.99	0.99	P0138669B	48.1C	0	0
1.5h	ACAP2	IPI00014264.5	6	2.53	1	0.93	0.87	1.02	1.01	P0138679B	50.4C	0	0
1.5h	ACAP2	IPI00014264.5	6	2.53	1	0.87	0.96	0.9	0.97	P0138679B	51.9C	0	0
1.5h	ACAP3	IPI00550459.2	2	1.15	1	1.13	1.26	1.3	1.24	P0138659B	42.1C	0	0
1.5h	ACAP3	IPI00550459.2	2	1.15	1	0.93	1.13	1.15	0.94	P0138659B	44.1C	0	0
1.5h	ACAP3	IPI00550459.2	2	1.32	1	1.02	1.06	1.07	1.11	P0138669B	46.2C	0	0
1.5h	ACAP3	IPI00550459.2	2	1.32	1	1	1.08	0.9	1.03	P0138669B	48.1C	0	0
1.5h	ACAT1	IPI00030363.1	12	0.93	1	1.02	1.05	0.97	1.04	P0138659B	42.1C	1	0
1.5h	ACAT1	IPI00030363.1	12	0.93	1	0.96	0.98	0.96	0.97	P0138659B	44.1C	1	0
1.5h	ACAT1	IPI00030363.1	13	0.95	1	1	1.03	0.99	1.01	P0138669B	46.2C	1	0
1.5h	ACAT1	IPI00030363.1	13	0.95	1	1.02	1	1	1	P0138669B	48.1C	1	0
1.5h	ACAT1	IPI00030363.1	14	0.94	1	1.02	1.06	1	1.04	P0138679B	50.4C	1	0
1.5h	ACAT1	IPI00030363.1	14	0.94	1	1.03	1.03	1.02	0.98	P0138679B	51.9C	1	0
1.5h	ACAT1	IPI00030363.1	9	1.6	1	1.02	1.06	1.03	1.09	P0138689B	54C	1	0
1.5h	ACAT1	IPI00030363.1	9	1.6	1	1.16	1.15	1.18	1.26	P0138689B	56.1C	1	0
1.5h	ACAT1	IPI00030363.1	6	8.43	1	1.69	1.67	1.71	2.33	P0138699B	58.2C	1	0	8.2	1	0.78
1.5h	ACAT1	IPI00030363.1	6	8.43	1	1.42	1.58	1.51	1.92	P0138699B	60.1C	1	0	8.38	1	0.84
1.5h	ACAT2	IPI00291419.5	6	0.98	1	1.01	1.18	1.02	1.03	P0138659B	42.1C	1	0
1.5h	ACAT2	IPI00291419.5	6	0.98	1	1.05	0.94	0.96	0.92	P0138659B	44.1C	1	0
1.5h	ACAT2	IPI00291419.5	5	0.96	1	1.02	0.93	0.95	0.95	P0138669B	46.2C	1	0
1.5h	ACAT2	IPI00291419.5	5	0.96	1	1.05	0.95	0.96	0.95	P0138669B	48.1C	1	0
1.5h	ACAT2	IPI00291419.5	4	1.14	1	0.97	0.96	0.89	0.93	P0138679B	50.4C	1	0
1.5h	ACAT2	IPI00291419.5	4	1.14	1	1.07	1.08	1.05	1.04	P0138679B	51.9C	1	0
1.5h	ACAT2	IPI00291419.5	2	1.05	1	0.99	1.01	0.96	0.94	P0138689B	54C	1	0
1.5h	ACAT2	IPI00291419.5	2	1.05	1	0.97	0.98	1.01	1.01	P0138689B	56.1C	1	0
1.5h	ACAT2	IPI00291419.5	3	1.25	1	0.96	0.94	0.96	1	P0138699B	58.2C	1	0
1.5h	ACAT2	IPI00291419.5	3	1.25	1	1.06	1.03	1.04	1.03	P0138699B	60.1C	1	0
1.5h	ACAT2	IPI00291419.5	5	2.85	1	1.23	1.06	1.13	1.26	P0138709B	62.4C	1	0
1.5h	ACAT2	IPI00291419.5	5	2.85	1	1.2	1.19	1.34	1.75	P0138709B	63.9C	1	0	7.3	1.24	0.87
1.5h	ACBD3	IPI00009315.6	15	1.03	1	0.97	0.98	0.99	1	P0138659B	42.1C	0	0
1.5h	ACBD3	IPI00009315.6	15	1.03	1	1.01	1.01	0.99	1.01	P0138659B	44.1C	0	0
1.5h	ACBD3	IPI00009315.6	14	1.24	1	0.99	0.92	0.94	0.93	P0138669B	46.2C	0	0
1.5h	ACBD3	IPI00009315.6	14	1.24	1	1.07	1.01	1.04	1.07	P0138669B	48.1C	0	0
1.5h	ACBD3	IPI00009315.6	7	2.44	1	1.1	1.06	1.18	1.24	P0138679B	50.4C	0	0
1.5h	ACBD3	IPI00009315.6	7	2.44	1	1.05	1.03	1.09	1.35	P0138679B	51.9C	0	0
1.5h	ACBD3	IPI00009315.6	2	1.5	1	1.11	0.84	0.91	0.87	P0138689B	54C	0	0
1.5h	ACBD3	IPI00009315.6	2	1.5	1	0.91	0.74	0.77	0.72	P0138689B	56.1C	0	0
1.5h	ACBD5	IPI00186681.12	13	1.35	1	0.99	1	1	1.1	P0138659B	42.1C	0	0
1.5h	ACBD5	IPI00186681.12	13	1.35	1	1.03	1.01	0.94	1.01	P0138659B	44.1C	0	0
1.5h	ACBD5	IPI00186681.12	5	1.89	1	0.94	0.9	0.92	1.01	P0138669B	46.2C	0	0
1.5h	ACBD5	IPI00186681.12	5	1.89	1	0.62	0.88	0.82	0.83	P0138669B	48.1C	0	0
1.5h	ACBD5	IPI00186681.12	1	2.8	1	0.76	0.72	0.78	0.82	P0138679B	50.4C	0	0
1.5h	ACBD5	IPI00186681.12	1	2.8	1	0.84	0.82	0.93	1.03	P0138679B	51.9C	0	0
1.5h	ACBD6	IPI00031680.3	7	1.25	1	0.97	1	0.93	1	P0138659B	42.1C	0	1
1.5h	ACBD6	IPI00031680.3	7	1.25	1	1.02	0.98	0.92	0.91	P0138659B	44.1C	0	1
1.5h	ACBD6	IPI00031680.3	5	1.55	1	0.97	0.96	0.92	0.94	P0138669B	46.2C	0	1
1.5h	ACBD6	IPI00031680.3	5	1.55	1	0.83	0.87	0.89	0.82	P0138669B	48.1C	0	1
1.5h	ACBD6	IPI00031680.3	1	3	1	0.75	0.46	0.64	0.53	P0138679B	50.4C	0	1	9.07	-8	0.88
1.5h	ACBD6	IPI00031680.3	1	3	1	1.04	1.07	1.28	1.19	P0138679B	51.9C	0	1
1.5h	ACCS	IPI00411817.2	1	0.68	1	1.01	1.11	0.94	1.27	P0138669B	46.2C	0	0
1.5h	ACCS	IPI00411817.2	1	0.68	1	0.73	0.87	0.64	0.71	P0138669B	48.1C	0	0
1.5h	ACCS	IPI00411817.2	1	1.15	1	1.02	1.2	0.95	0.94	P0138689B	54C	0	0
1.5h	ACCS	IPI00411817.2	1	1.15	1	1.28	1.04	1.06	0.91	P0138689B	56.1C	0	0
1.5h	ACD	IPI00254484.3	2	1.26	1	0.95	0.94	0.92	1	P0138659B	42.1C	0	0
1.5h	ACD	IPI00254484.3	2	1.26	1	0.97	0.99	0.97	0.99	P0138659B	44.1C	0	0
1.5h	ACD	IPI00254484.3	1	2.09	1	0.78	0.82	0.9	0.79	P0138669B	46.2C	0	0
1.5h	ACD	IPI00254484.3	1	2.09	1	0.77	0.76	0.75	1.22	P0138669B	48.1C	0	0
1.5h	ACIN1	IPI00007334.1	11	1.06	1	0.98	1.06	1.03	1.1	P0138659B	42.1C	0	0
1.5h	ACIN1	IPI00007334.1	11	1.06	1	1.02	1	1.03	1.01	P0138659B	44.1C	0	0
1.5h	ACIN1	IPI00007334.1	12	1.08	1	0.96	0.96	0.98	1	P0138669B	46.2C	0	0
1.5h	ACIN1	IPI00007334.1	12	1.08	1	0.86	0.95	0.99	1.01	P0138669B	48.1C	0	0
1.5h	ACIN1	IPI00007334.1	11	1.08	1	0.93	0.91	0.94	1	P0138679B	50.4C	0	0
1.5h	ACIN1	IPI00007334.1	11	1.08	1	0.95	0.85	0.99	1.01	P0138679B	51.9C	0	0
1.5h	ACIN1	IPI00007334.1	8	0.99	1	1	0.87	1.02	1.06	P0138689B	54C	0	0
1.5h	ACIN1	IPI00007334.1	8	0.99	1	0.87	0.77	0.96	0.92	P0138689B	56.1C	0	0
1.5h	ACIN1	IPI00007334.1	10	1.07	1	0.96	0.95	0.96	0.93	P0138699B	58.2C	0	0
1.5h	ACIN1	IPI00007334.1	10	1.07	1	0.9	0.79	0.91	0.94	P0138699B	60.1C	0	0
1.5h	ACIN1	IPI00007334.1	11	1.1	1	0.86	1.02	0.86	0.8	P0138709B	62.4C	0	0
1.5h	ACIN1	IPI00007334.1	11	1.1	1	1.1	1.06	1.13	1.01	P0138709B	63.9C	0	0
1.5h	ACLY	IPI00394838.3	45	1	1	1	1	0.99	0.92	P0138659B	42.1C	0	0
1.5h	ACLY	IPI00394838.3	45	1	1	0.97	0.98	1.02	0.98	P0138659B	44.1C	0	0
1.5h	ACLY	IPI00394838.3	42	0.99	1	1	1.04	1.02	1.01	P0138669B	46.2C	0	0
1.5h	ACLY	IPI00394838.3	42	0.99	1	1.07	1.02	1.05	1.01	P0138669B	48.1C	0	0
1.5h	ACLY	IPI00394838.3	43	1.75	1	1.08	1.06	1.07	1.03	P0138679B	50.4C	0	0
1.5h	ACLY	IPI00394838.3	43	1.75	1	1.23	1.17	1.17	1.24	P0138679B	51.9C	0	0
1.5h	ACLY	IPI00394838.3	20	4.61	1	1.52	1.4	1.29	1.19	P0138689B	54C	0	0
1.5h	ACLY	IPI00394838.3	20	4.61	1	1.15	1.07	0.98	1.01	P0138689B	56.1C	0	0
1.5h	ACLY	IPI00394838.3	9	1.52	1	0.97	1.11	1.14	0.92	P0138699B	58.2C	0	0
1.5h	ACLY	IPI00394838.3	9	1.52	1	1.09	1.1	1.1	1.24	P0138699B	60.1C	0	0
1.5h	ACLY	IPI00394838.3	5	1.09	1	0.99	0.96	1.07	1.18	P0138709B	62.4C	0	0
1.5h	ACLY	IPI00394838.3	5	1.09	1	1.01	0.98	1.05	1	P0138709B	63.9C	0	0
1.5h	ACN9	IPI00743454.2	1	1.49	1	1.01	1.29	1.23	1.24	P0138669B	46.2C	0	0
1.5h	ACN9	IPI00743454.2	1	1.49	1	0.84	1.13	1.05	1.21	P0138669B	48.1C	0	0
1.5h	ACO1	IPI00008485.1	30	1.02	1	1.02	1	1	0.92	P0138659B	42.1C	0	0
1.5h	ACO1	IPI00008485.1	30	1.02	1	1	1.02	1.01	0.96	P0138659B	44.1C	0	0
1.5h	ACO1	IPI00008485.1	26	0.97	1	1.01	1.06	1.03	1.01	P0138669B	46.2C	0	0
1.5h	ACO1	IPI00008485.1	26	0.97	1	1.06	1.03	1.04	1.01	P0138669B	48.1C	0	0
1.5h	ACO1	IPI00008485.1	29	1.08	1	1.04	1.07	1.02	0.98	P0138679B	50.4C	0	0
1.5h	ACO1	IPI00008485.1	29	1.08	1	1.06	1.06	1.05	0.99	P0138679B	51.9C	0	0
1.5h	ACO1	IPI00008485.1	22	3.13	1	1.02	1.04	0.96	0.93	P0138689B	54C	0	0
1.5h	ACO1	IPI00008485.1	22	3.13	1	1.21	1.13	0.95	0.94	P0138689B	56.1C	0	0
1.5h	ACO1	IPI00008485.1	8	3.08	1	1.3	1.15	1.19	1.15	P0138699B	58.2C	0	0
1.5h	ACO1	IPI00008485.1	8	3.08	1	1.08	1.02	0.95	1.01	P0138699B	60.1C	0	0
1.5h	ACO1	IPI00008485.1	4	1.12	1	1.01	1.01	1.01	1.08	P0138709B	62.4C	0	0
1.5h	ACO1	IPI00008485.1	4	1.12	1	0.96	0.8	1.02	0.92	P0138709B	63.9C	0	0
1.5h	ACO2	IPI00790739.1	20	1.02	1	1	1	1.01	1	P0138659B	42.1C	0	0
1.5h	ACO2	IPI00790739.1	20	1.02	1	0.99	1	1.01	1	P0138659B	44.1C	0	0
1.5h	ACO2	IPI00790739.1	21	1.11	1	1.02	1.04	0.99	1.01	P0138669B	46.2C	0	0
1.5h	ACO2	IPI00790739.1	21	1.11	1	1.08	1.02	1.05	1.06	P0138669B	48.1C	0	0
1.5h	ACO2	IPI00790739.1	16	2.4	1	1.14	1.14	1.15	1.16	P0138679B	50.4C	0	0
1.5h	ACO2	IPI00790739.1	16	2.4	1	1.14	1.14	1.13	1.25	P0138679B	51.9C	0	0
1.5h	ACO2	IPI00790739.1	4	3.48	1	0.97	0.94	0.87	0.89	P0138689B	54C	0	0
1.5h	ACO2	IPI00790739.1	4	3.48	1	0.9	0.93	0.92	0.98	P0138689B	56.1C	0	0
1.5h	ACO2	IPI00790739.1	1	0.76	1	2.03	1.51	0.96	1.66	P0138709B	62.4C	0	0	9.5	1	0.02
1.5h	ACO2	IPI00790739.1	1	0.76	1	1.21	0.51	0.53	1.6	P0138709B	63.9C	0	0	6.5	50	0.42
1.5h	ACOT2	IPI00220906.5	11	1.02	1	1	0.94	0.93	0.91	P0138659B	42.1C	0	0
1.5h	ACOT2	IPI00220906.5	11	1.02	1	0.99	0.96	0.92	0.96	P0138659B	44.1C	0	0
1.5h	ACOT2	IPI00220906.5	10	1.12	1	0.99	0.99	0.94	0.97	P0138669B	46.2C	0	0
1.5h	ACOT2	IPI00220906.5	10	1.12	1	1.04	1.01	0.97	1.01	P0138669B	48.1C	0	0
1.5h	ACOT2	IPI00220906.5	9	1.9	1	0.98	0.97	0.96	0.95	P0138679B	50.4C	0	0
1.5h	ACOT2	IPI00220906.5	9	1.9	1	1.02	1.01	0.96	1.12	P0138679B	51.9C	0	0
1.5h	ACOT2	IPI00220906.5	1	1.82	1	0.78	1.06	1.1	0.95	P0138689B	54C	0	0
1.5h	ACOT2	IPI00220906.5	1	1.82	1	0.33	0.6	0.67	0.96	P0138689B	56.1C	0	0
1.5h	ACOT7	IPI00010415.2	13	0.97	1	1.04	1.04	1.08	1.04	P0138659B	42.1C	0	0
1.5h	ACOT7	IPI00010415.2	13	0.97	1	0.99	0.99	1.01	1.01	P0138659B	44.1C	0	0
1.5h	ACOT7	IPI00010415.2	12	0.92	1	1.02	1.04	1.07	1.06	P0138669B	46.2C	0	0
1.5h	ACOT7	IPI00010415.2	12	0.92	1	1.05	1	1.01	1.01	P0138669B	48.1C	0	0
1.5h	ACOT7	IPI00010415.2	14	0.96	1	1.02	1.05	1.07	1.03	P0138679B	50.4C	0	0
1.5h	ACOT7	IPI00010415.2	14	0.96	1	1.06	1.1	1.06	1.02	P0138679B	51.9C	0	0
1.5h	ACOT7	IPI00010415.2	12	0.98	1	1.01	1.08	1.09	1.1	P0138689B	54C	0	0
1.5h	ACOT7	IPI00010415.2	12	0.98	1	1.03	1.04	1.03	1.06	P0138689B	56.1C	0	0
1.5h	ACOT7	IPI00010415.2	14	1.21	1	1.04	1.04	1.09	1.09	P0138699B	58.2C	0	0
1.5h	ACOT7	IPI00010415.2	14	1.21	1	1.04	1.14	1.11	1.06	P0138699B	60.1C	0	0
1.5h	ACOT7	IPI00010415.2	9	1.21	1	1.17	0.97	1.19	1.2	P0138709B	62.4C	0	0
1.5h	ACOT7	IPI00010415.2	9	1.21	1	1	0.99	1.01	1.12	P0138709B	63.9C	0	0
1.5h	ACOT7	IPI00746126.2	0							P0138709B	62.4C	0	0
1.5h	ACOT7	IPI00746126.2	0							P0138709B	63.9C	0	0
1.5h	ACOT8	IPI00298202.1	4	0.89	1	1.11	0.98	1.05	1.12	P0138659B	42.1C	0	0
1.5h	ACOT8	IPI00298202.1	4	0.89	1	0.88	0.81	0.91	0.92	P0138659B	44.1C	0	0
1.5h	ACOT8	IPI00298202.1	4	0.94	1	1.02	1.11	0.99	0.98	P0138669B	46.2C	0	0
1.5h	ACOT8	IPI00298202.1	4	0.94	1	1.03	0.98	1.05	1.03	P0138669B	48.1C	0	0
1.5h	ACOT8	IPI00298202.1	7	0.75	1	1.1	1.24	1.3	1.19	P0138679B	50.4C	0	0
1.5h	ACOT8	IPI00298202.1	7	0.75	1	0.94	0.94	0.91	0.9	P0138679B	51.9C	0	0
1.5h	ACOT8	IPI00298202.1	3	1.11	1	0.97	1.14	1.14	1.18	P0138689B	54C	0	0
1.5h	ACOT8	IPI00298202.1	3	1.11	1	1.23	1.18	1.06	1.06	P0138689B	56.1C	0	0
1.5h	ACOT8	IPI00298202.1	4	1.1	1	1.21	1.3	1.3	1.41	P0138699B	58.2C	0	0
1.5h	ACOT8	IPI00298202.1	4	1.1	1	1.03	1.06	1.02	1.14	P0138699B	60.1C	0	0
1.5h	ACOT8	IPI00298202.1	3	1.42	1	1.32	0.96	1.52	1.81	P0138709B	62.4C	0	0	6.93	8	0.69
1.5h	ACOT8	IPI00298202.1	3	1.42	1	0.96	1.1	1.09	1.24	P0138709B	63.9C	0	0
1.5h	ACOT9	IPI00646015.1	14	1.03	1	1.02	1.01	0.97	0.9	P0138659B	42.1C	0	0
1.5h	ACOT9	IPI00646015.1	14	1.03	1	0.98	1	1	0.99	P0138659B	44.1C	0	0
1.5h	ACOT9	IPI00646015.1	12	0.99	1	1.03	1.01	1.07	0.96	P0138669B	46.2C	0	0
1.5h	ACOT9	IPI00646015.1	12	0.99	1	1.05	1.04	1.02	1	P0138669B	48.1C	0	0
1.5h	ACOT9	IPI00646015.1	15	0.87	1	1.04	1.04	1.11	0.92	P0138679B	50.4C	0	0
1.5h	ACOT9	IPI00646015.1	15	0.87	1	1.04	1.03	0.96	0.99	P0138679B	51.9C	0	0
1.5h	ACOT9	IPI00646015.1	12	1.27	1	1	1.01	0.99	0.94	P0138689B	54C	0	0
1.5h	ACOT9	IPI00646015.1	12	1.27	1	1.04	1.07	1.01	1.03	P0138689B	56.1C	0	0
1.5h	ACOT9	IPI00646015.1	6	7.74	1	1.28	1.04	1.13	1.43	P0138699B	58.2C	0	0
1.5h	ACOT9	IPI00646015.1	6	7.74	1	0.97	1.16	0.99	1.03	P0138699B	60.1C	0	0
1.5h	ACOX1	IPI00296907.4	7	0.99	1	0.96	1.1	1.07	1	P0138659B	42.1C	0	0
1.5h	ACOX1	IPI00296907.4	7	0.99	1	0.96	1.14	1.01	1.08	P0138659B	44.1C	0	0
1.5h	ACOX1	IPI00296907.4	7	0.81	1	0.99	1.19	1.18	1.12	P0138669B	46.2C	0	0
1.5h	ACOX1	IPI00296907.4	7	0.81	1	0.99	1.02	1.06	1.12	P0138669B	48.1C	0	0
1.5h	ACOX1	IPI00296907.4	8	0.76	1	1.1	1.15	1.19	1.12	P0138679B	50.4C	0	0
1.5h	ACOX1	IPI00296907.4	8	0.76	1	0.92	0.93	0.95	0.95	P0138679B	51.9C	0	0
1.5h	ACOX1	IPI00296907.4	11	0.97	1	1.05	0.99	1.1	1.05	P0138689B	54C	0	0
1.5h	ACOX1	IPI00296907.4	11	0.97	1	0.88	0.95	1.09	1.03	P0138689B	56.1C	0	0
1.5h	ACOX1	IPI00296907.4	8	1.22	1	1.03	1.1	1.05	1.09	P0138699B	58.2C	0	0
1.5h	ACOX1	IPI00296907.4	8	1.22	1	1	1.01	1.09	1.07	P0138699B	60.1C	0	0
1.5h	ACOX1	IPI00296907.4	3	1.09	1	1.13	1.09	1.27	1.35	P0138709B	62.4C	0	0
1.5h	ACOX1	IPI00296907.4	3	1.09	1	1.03	1.13	0.94	1.24	P0138709B	63.9C	0	0
1.5h	ACOX3	IPI00020226.2	6	0.97	1	1.04	1	0.97	0.93	P0138659B	42.1C	1	0
1.5h	ACOX3	IPI00020226.2	6	0.97	1	0.93	0.96	0.93	0.95	P0138659B	44.1C	1	0
1.5h	ACOX3	IPI00020226.2	5	0.92	1	1.03	1.11	0.98	1.03	P0138669B	46.2C	1	0
1.5h	ACOX3	IPI00020226.2	5	0.92	1	1.07	1.02	0.98	1.03	P0138669B	48.1C	1	0
1.5h	ACOX3	IPI00020226.2	7	0.98	1	0.99	1.04	0.96	0.9	P0138679B	50.4C	1	0
1.5h	ACOX3	IPI00020226.2	7	0.98	1	1.03	1.02	0.99	0.97	P0138679B	51.9C	1	0
1.5h	ACOX3	IPI00020226.2	6	1.14	1	0.96	1.07	0.95	1	P0138689B	54C	1	0
1.5h	ACOX3	IPI00020226.2	6	1.14	1	0.95	1.01	0.98	0.96	P0138689B	56.1C	1	0
1.5h	ACOX3	IPI00020226.2	6	2	1	1.05	1.01	1.02	1	P0138699B	58.2C	1	0
1.5h	ACOX3	IPI00020226.2	6	2	1	1.06	1.16	1.16	1.09	P0138699B	60.1C	1	0
1.5h	ACOX3	IPI00020226.2	2	1.2	1	1.46	1.82	1.91	2.06	P0138709B	62.4C	1	0	8.84	1.29	0.99
1.5h	ACOX3	IPI00020226.2	2	1.2	1	0.81	0.91	1	1.17	P0138709B	63.9C	1	0
1.5h	ACP1	IPI00219861.3	3	1.13	1	1.13	1.06	1.04	1.13	P0138659B	42.1C	0	0
1.5h	ACP1	IPI00219861.3	3	1.13	1	1.11	1.13	1.1	1.03	P0138659B	44.1C	0	0
1.5h	ACP1	IPI00219861.3	1	0.55	1	0.81	1.06	0.45	0.59	P0138669B	46.2C	0	0	7.36	-50	0.79
1.5h	ACP1	IPI00219861.3	1	0.55	1	1.57	1.03	0.66	0.91	P0138669B	48.1C	0	0
1.5h	ACP1	IPI00219861.3	3	1.2	1	1.01	1.01	0.84	0.81	P0138679B	50.4C	0	0
1.5h	ACP1	IPI00219861.3	3	1.2	1	1.17	0.98	0.98	1.04	P0138679B	51.9C	0	0
1.5h	ACP1	IPI00219861.3	1	1.11	1	0.96	1.07	1.1	0.93	P0138689B	54C	0	0
1.5h	ACP1	IPI00219861.3	1	1.11	1	0.92	0.82	0.9	0.78	P0138689B	56.1C	0	0
1.5h	ACP1	IPI00219861.3	1	1.42	1	0.91	0.84	0.86	0.82	P0138699B	58.2C	0	0
1.5h	ACP1	IPI00219861.3	1	1.42	1	0.85	0.86	0.96	0.68	P0138699B	60.1C	0	0
1.5h	ACP1	IPI00219861.3	1	1.13	1	0.75	0.97	0.95	0.88	P0138709B	62.4C	0	0
1.5h	ACP1	IPI00219861.3	1	1.13	1	0.82	1.13	0.69	0.97	P0138709B	63.9C	0	0
1.5h	ACP2	IPI00003807.7	3	1.05	1	0.97	0.91	0.96	0.95	P0138659B	42.1C	0	0
1.5h	ACP2	IPI00003807.7	3	1.05	1	0.97	1.02	0.97	0.87	P0138659B	44.1C	0	0
1.5h	ACP2	IPI00003807.7	3	1.01	1	1.01	0.93	0.93	0.93	P0138669B	46.2C	0	0
1.5h	ACP2	IPI00003807.7	3	1.01	1	1.04	1.03	1	0.97	P0138669B	48.1C	0	0
1.5h	ACP2	IPI00003807.7	3	1.1	1	0.96	0.92	0.86	0.9	P0138679B	50.4C	0	0
1.5h	ACP2	IPI00003807.7	3	1.1	1	0.99	1.09	1.05	0.97	P0138679B	51.9C	0	0
1.5h	ACP2	IPI00003807.7	1	0.88	1	1.2	1.39	1.23	1.29	P0138689B	54C	0	0
1.5h	ACP2	IPI00003807.7	1	0.88	1	0.94	0.82	0.91	1.12	P0138689B	56.1C	0	0
1.5h	ACP2	IPI00003807.7	3	1.38	1	1.07	0.99	0.95	1.08	P0138699B	58.2C	0	0
1.5h	ACP2	IPI00003807.7	3	1.38	1	0.97	1.1	1.05	1.04	P0138699B	60.1C	0	0
1.5h	ACP2	IPI00003807.7	5	1.18	1	0.99	1.07	0.99	0.95	P0138709B	62.4C	0	0
1.5h	ACP2	IPI00003807.7	5	1.18	1	0.98	1.06	1.02	0.86	P0138709B	63.9C	0	0
1.5h	ACP5	IPI00419240.2	2	0.91	1	1.24	1.15	1.14	1.09	P0138659B	42.1C	0	0
1.5h	ACP5	IPI00419240.2	2	0.91	1	1.02	1.05	1.13	1	P0138659B	44.1C	0	0
1.5h	ACP5	IPI00419240.2	3	1.05	1	1.02	1.11	1.04	1.01	P0138669B	46.2C	0	0
1.5h	ACP5	IPI00419240.2	3	1.05	1	0.98	0.95	1.12	1.15	P0138669B	48.1C	0	0
1.5h	ACP5	IPI00419240.2	3	0.99	1	0.93	0.97	0.99	1.04	P0138679B	50.4C	0	0
1.5h	ACP5	IPI00419240.2	3	0.99	1	0.96	0.94	1.01	1.01	P0138679B	51.9C	0	0
1.5h	ACP5	IPI00419240.2	3	1.07	1	1.03	1.01	1.09	1.1	P0138689B	54C	0	0
1.5h	ACP5	IPI00419240.2	3	1.07	1	1.03	1.01	1.03	1.13	P0138689B	56.1C	0	0
1.5h	ACP5	IPI00419240.2	2	1.29	1	0.92	1.06	0.88	1	P0138699B	58.2C	0	0
1.5h	ACP5	IPI00419240.2	2	1.29	1	0.97	1.01	1.14	1.07	P0138699B	60.1C	0	0
1.5h	ACP6	IPI00099838.5	3	0.97	1	1.02	0.92	1	0.94	P0138659B	42.1C	0	0
1.5h	ACP6	IPI00099838.5	3	0.97	1	0.95	1.02	0.97	0.96	P0138659B	44.1C	0	0
1.5h	ACP6	IPI00099838.5	2	1.01	1	1.02	1.02	0.93	0.95	P0138669B	46.2C	0	0
1.5h	ACP6	IPI00099838.5	2	1.01	1	1.12	0.99	1	1.06	P0138669B	48.1C	0	0
1.5h	ACP6	IPI00099838.5	3	1.01	1	1.08	1.04	1	0.98	P0138679B	50.4C	0	0
1.5h	ACP6	IPI00099838.5	3	1.01	1	1.05	1.09	1.07	1.03	P0138679B	51.9C	0	0
1.5h	ACP6	IPI00099838.5	2	2.65	1	1.25	1.08	1.09	1.09	P0138689B	54C	0	0
1.5h	ACP6	IPI00099838.5	2	2.65	1	1.15	1.08	0.93	1.1	P0138689B	56.1C	0	0
1.5h	ACPP	IPI00289983.3	5	0.99	1	0.99	0.98	0.96	1.05	P0138659B	42.1C	0	0
1.5h	ACPP	IPI00289983.3	5	0.99	1	1.04	1.01	0.99	0.99	P0138659B	44.1C	0	0
1.5h	ACPP	IPI00289983.3	6	1.01	1	1	0.98	0.93	0.99	P0138669B	46.2C	0	0
1.5h	ACPP	IPI00289983.3	6	1.01	1	1.09	1.02	1.05	1.03	P0138669B	48.1C	0	0
1.5h	ACPP	IPI00289983.3	5	1.08	1	0.97	1	0.94	0.95	P0138679B	50.4C	0	0
1.5h	ACPP	IPI00289983.3	5	1.08	1	1.05	1.07	1.09	1.04	P0138679B	51.9C	0	0
1.5h	ACPP	IPI00289983.3	5	1.15	1	1.04	1.12	0.96	1.1	P0138689B	54C	0	0
1.5h	ACPP	IPI00289983.3	5	1.15	1	1.04	1.03	1.03	1.02	P0138689B	56.1C	0	0
1.5h	ACPP	IPI00289983.3	7	1.54	1	0.95	0.99	0.94	1.06	P0138699B	58.2C	0	0
1.5h	ACPP	IPI00289983.3	7	1.54	1	1.08	1.14	1.09	1.04	P0138699B	60.1C	0	0
1.5h	ACPP	IPI00289983.3	3	1.44	1	0.85	0.71	0.96	0.92	P0138709B	62.4C	0	0
1.5h	ACPP	IPI00289983.3	3	1.44	1	1.06	1.17	1.21	1.13	P0138709B	63.9C	0	0
1.5h	ACSF2	IPI00909579.1	10	1.14	1	0.98	0.99	1	0.97	P0138659B	42.1C	0	0
1.5h	ACSF2	IPI00909579.1	10	1.14	1	1.01	1.04	1.05	1.07	P0138659B	44.1C	0	0
1.5h	ACSF2	IPI00909579.1	9	1.75	1	1.05	1.06	1.07	1.14	P0138669B	46.2C	0	0
1.5h	ACSF2	IPI00909579.1	9	1.75	1	0.92	1.1	1.13	1.23	P0138669B	48.1C	0	0
1.5h	ACSF2	IPI00909579.1	6	1.82	1	0.83	0.82	0.92	0.99	P0138679B	50.4C	0	0
1.5h	ACSF2	IPI00909579.1	6	1.82	1	0.85	0.89	0.85	1.06	P0138679B	51.9C	0	0
1.5h	ACSF3	IPI00166395.4	10	1.2	1	1	0.97	1.04	0.89	P0138659B	42.1C	0	0
1.5h	ACSF3	IPI00166395.4	10	1.2	1	0.99	1.01	1.03	1.16	P0138659B	44.1C	0	0
1.5h	ACSF3	IPI00166395.4	5	1.58	1	1.08	1.08	1.15	1.14	P0138669B	46.2C	0	0
1.5h	ACSF3	IPI00166395.4	5	1.58	1	0.94	1.15	1.1	1.3	P0138669B	48.1C	0	0
1.5h	ACSF3	IPI00166395.4	4	1.77	1	0.84	0.88	0.93	0.95	P0138679B	50.4C	0	0
1.5h	ACSF3	IPI00166395.4	4	1.77	1	0.9	0.96	0.87	1.03	P0138679B	51.9C	0	0
1.5h	ACSL1	IPI00012728.1	15	0.99	1	0.99	1	1	0.98	P0138659B	42.1C	0	0
1.5h	ACSL1	IPI00012728.1	15	0.99	1	0.95	0.96	0.99	0.98	P0138659B	44.1C	0	0
1.5h	ACSL1	IPI00012728.1	11	0.94	1	1.01	1.07	1.02	1.06	P0138669B	46.2C	0	0
1.5h	ACSL1	IPI00012728.1	11	0.94	1	1.03	1.01	0.99	1	P0138669B	48.1C	0	0
1.5h	ACSL1	IPI00012728.1	10	1.65	1	1.06	1.06	1.14	1.09	P0138679B	50.4C	0	0
1.5h	ACSL1	IPI00012728.1	10	1.65	1	1.12	1.15	1.14	1.28	P0138679B	51.9C	0	0
1.5h	ACSL1	IPI00012728.1	3	2.8	1	1.09	1.16	1.17	1.2	P0138689B	54C	0	0
1.5h	ACSL1	IPI00012728.1	3	2.8	1	1.03	1.07	1.04	1.06	P0138689B	56.1C	0	0
1.5h	ACSL3	IPI00031397.3	10	1.02	1	0.99	1.02	0.99	0.91	P0138659B	42.1C	0	0
1.5h	ACSL3	IPI00031397.3	10	1.02	1	0.99	1.01	1.04	1.01	P0138659B	44.1C	0	0
1.5h	ACSL3	IPI00031397.3	10	1.01	1	1.03	1.09	1.07	1.02	P0138669B	46.2C	0	0
1.5h	ACSL3	IPI00031397.3	10	1.01	1	1.09	1.05	1.07	1.05	P0138669B	48.1C	0	0
1.5h	ACSL3	IPI00031397.3	9	2.07	1	1.06	1.07	1.11	1.06	P0138679B	50.4C	0	0
1.5h	ACSL3	IPI00031397.3	9	2.07	1	1.14	1.17	1.21	1.34	P0138679B	51.9C	0	0
1.5h	ACSL3	IPI00031397.3	3	1.72	1	1.06	1.28	1.03	1.15	P0138689B	54C	0	0
1.5h	ACSL3	IPI00031397.3	3	1.72	1	1.16	1.18	1.22	1.39	P0138689B	56.1C	0	0
1.5h	ACSL3	IPI00031397.3	2	2.2	1	1.1	0.96	1.05	1.2	P0138699B	58.2C	0	0
1.5h	ACSL3	IPI00031397.3	2	2.2	1	1.18	1.27	1.14	1.26	P0138699B	60.1C	0	0
1.5h	ACSL4	IPI00029737.1	16	1.1	1	1.03	1.01	1.03	0.87	P0138659B	42.1C	0	0
1.5h	ACSL4	IPI00029737.1	16	1.1	1	0.97	0.98	1.03	1.02	P0138659B	44.1C	0	0
1.5h	ACSL4	IPI00029737.1	16	1.33	1	1.07	1.12	1.08	1.1	P0138669B	46.2C	0	0
1.5h	ACSL4	IPI00029737.1	16	1.33	1	1.01	1.08	1.08	1.05	P0138669B	48.1C	0	0
1.5h	ACSL4	IPI00029737.1	11	2.09	1	1.02	0.99	1.09	1.09	P0138679B	50.4C	0	0
1.5h	ACSL4	IPI00029737.1	11	2.09	1	1.01	1.01	0.98	1.12	P0138679B	51.9C	0	0
1.5h	ACSL4	IPI00029737.1	3	1.96	1	0.98	1.05	0.99	1.08	P0138689B	54C	0	0
1.5h	ACSL4	IPI00029737.1	3	1.96	1	1.28	1.26	1.25	1.31	P0138689B	56.1C	0	0
1.5h	ACSL4	IPI00029737.1	3	1.56	1	0.62	0.87	0.83	1	P0138699B	58.2C	0	0
1.5h	ACSL4	IPI00029737.1	3	1.56	1	0.9	0.82	1	1.19	P0138699B	60.1C	0	0
1.5h	ACSL4	IPI00029737.1	3	0.91	1	1.02	1.03	1.25	1.37	P0138709B	62.4C	0	0
1.5h	ACSL4	IPI00029737.1	3	0.91	1	0.91	0.86	0.94	1.02	P0138709B	63.9C	0	0
1.5h	ACSL6	IPI00218718.2	1	1.45	1	0.96	0.93	1.12	1.01	P0138669B	46.2C	0	0
1.5h	ACSL6	IPI00218718.2	1	1.45	1	0.86	1.06	1.05	0.9	P0138669B	48.1C	0	0
1.5h	ACSS2	IPI00549564.6	10	1.04	1	0.98	0.96	0.99	0.9	P0138659B	42.1C	0	0
1.5h	ACSS2	IPI00549564.6	10	1.04	1	0.99	1.02	1.05	1.03	P0138659B	44.1C	0	0
1.5h	ACSS2	IPI00549564.6	13	1.01	1	0.99	1.02	0.99	0.99	P0138669B	46.2C	0	0
1.5h	ACSS2	IPI00549564.6	13	1.01	1	1.08	1.05	1.06	1.05	P0138669B	48.1C	0	0
1.5h	ACSS2	IPI00549564.6	9	1.53	1	1.07	1.09	1.09	1.11	P0138679B	50.4C	0	0
1.5h	ACSS2	IPI00549564.6	9	1.53	1	1.13	1.23	1.24	1.28	P0138679B	51.9C	0	0
1.5h	ACSS2	IPI00549564.6	2	6.1	1	1.06	1.11	1.1	1.01	P0138689B	54C	0	0
1.5h	ACSS2	IPI00549564.6	2	6.1	1	1.25	1.03	1.32	0.99	P0138689B	56.1C	0	0
1.5h	ACSS3	IPI00002245.4	0							P0138659B	42.1C	0	0
1.5h	ACSS3	IPI00002245.4	0							P0138659B	44.1C	0	0
1.5h	ACSS3	IPI00002245.4	2	1.01	1	1.14	1.01	0.94	0.97	P0138669B	46.2C	0	0
1.5h	ACSS3	IPI00002245.4	2	1.01	1	1.03	1.07	1.07	0.98	P0138669B	48.1C	0	0
1.5h	ACTB	IPI00894498.1	7	1	1	1.07	1.07	1.19	0.96	P0138659B	42.1C	0	0
1.5h	ACTB	IPI00894498.1	7	1	1	0.99	1.05	1.02	1	P0138659B	44.1C	0	0
1.5h	ACTBL2	IPI00003269.1	3	1.19	1	1.11	5.13	1.06	0.97	P0138659B	42.1C	0	0
1.5h	ACTBL2	IPI00003269.1	3	1.19	1	1.17	1.18	1.21	1.17	P0138659B	44.1C	0	0
1.5h	ACTBL2	IPI00003269.1	3	1.11	1	1.27	3.84	0.94	0.81	P0138669B	46.2C	0	0
1.5h	ACTBL2	IPI00003269.1	3	1.11	1	1.25	1.23	1.13	1.25	P0138669B	48.1C	0	0
1.5h	ACTBL2	IPI00003269.1	0							P0138679B	50.4C	0	0
1.5h	ACTBL2	IPI00003269.1	0							P0138679B	51.9C	0	0
1.5h	ACTBL2	IPI00003269.1	0							P0138699B	58.2C	0	0
1.5h	ACTBL2	IPI00003269.1	0							P0138699B	60.1C	0	0
1.5h	ACTBL2	IPI00003269.1	0							P0138709B	62.4C	0	0
1.5h	ACTBL2	IPI00003269.1	0							P0138709B	63.9C	0	0
1.5h	ACTBL3	IPI00555900.1	0							P0138659B	42.1C	0	0
1.5h	ACTBL3	IPI00555900.1	0							P0138659B	44.1C	0	0
1.5h	ACTC1	IPI00023006.1	4	0.99	1	1.06	1.03	1.14	0.98	P0138659B	42.1C	0	0
1.5h	ACTC1	IPI00023006.1	4	0.99	1	1	1.02	1	1	P0138659B	44.1C	0	0
1.5h	ACTC1	IPI00023006.1	5	1.05	1	1.01	0.96	0.99	0.92	P0138669B	46.2C	0	0
1.5h	ACTC1	IPI00023006.1	5	1.05	1	1.03	1.03	1.05	1	P0138669B	48.1C	0	0
1.5h	ACTC1	IPI00023006.1	3	1.12	1	1.05	0.98	1.15	0.94	P0138679B	50.4C	0	0
1.5h	ACTC1	IPI00023006.1	3	1.12	1	1	1	1.01	0.99	P0138679B	51.9C	0	0
1.5h	ACTC1	IPI00023006.1	3	1.57	1	0.96	0.96	0.91	0.91	P0138689B	54C	0	0
1.5h	ACTC1	IPI00023006.1	3	1.57	1	0.9	0.95	0.92	0.96	P0138689B	56.1C	0	0
1.5h	ACTC1	IPI00023006.1	2	0.98	1	1.02	1.01	1.04	1.07	P0138699B	58.2C	0	0
1.5h	ACTC1	IPI00023006.1	2	0.98	1	0.99	0.99	1.07	1.02	P0138699B	60.1C	0	0
1.5h	ACTC1	IPI00023006.1	3	0.96	1	0.98	1.01	1.01	1.11	P0138709B	62.4C	0	0
1.5h	ACTC1	IPI00023006.1	3	0.96	1	1.02	1.01	1.05	1.1	P0138709B	63.9C	0	0
1.5h	ACTL6A	IPI00003627.1	6	1.05	1	0.96	1.06	1.04	1.08	P0138659B	42.1C	0	0
1.5h	ACTL6A	IPI00003627.1	6	1.05	1	1.01	1.04	1.03	1.05	P0138659B	44.1C	0	0
1.5h	ACTL6A	IPI00003627.1	5	1.22	1	0.97	0.96	0.96	1	P0138669B	46.2C	0	0
1.5h	ACTL6A	IPI00003627.1	5	1.22	1	1.06	1.02	1.02	1.03	P0138669B	48.1C	0	0
1.5h	ACTL6A	IPI00003627.1	5	1.37	1	0.96	0.97	0.93	0.95	P0138679B	50.4C	0	0
1.5h	ACTL6A	IPI00003627.1	5	1.37	1	1.04	1.07	1.12	1.11	P0138679B	51.9C	0	0
1.5h	ACTL6A	IPI00003627.1	3	1.67	1	0.91	0.96	0.96	0.79	P0138689B	54C	0	0
1.5h	ACTL6A	IPI00003627.1	3	1.67	1	0.9	0.96	0.85	0.93	P0138689B	56.1C	0	0
1.5h	ACTL6A	IPI00003627.1	2	1.63	1	1.02	1.01	0.97	1.06	P0138699B	58.2C	0	0
1.5h	ACTL6A	IPI00003627.1	2	1.63	1	1.06	1.03	1.09	1.16	P0138699B	60.1C	0	0
1.5h	ACTL6A	IPI00003627.1	3	1.48	1	1.18	1.02	1.09	1.1	P0138709B	62.4C	0	0
1.5h	ACTL6A	IPI00003627.1	3	1.48	1	1.05	1.06	1.04	1.09	P0138709B	63.9C	0	0
1.5h	ACTN1	IPI00759776.1	34	0.97	1	1.02	1.05	1.02	1	P0138659B	42.1C	0	0
1.5h	ACTN1	IPI00759776.1	34	0.97	1	1	1.03	1.04	1	P0138659B	44.1C	0	0
1.5h	ACTN1	IPI00759776.1	34	0.98	1	1	0.97	0.98	0.96	P0138669B	46.2C	0	0
1.5h	ACTN1	IPI00759776.1	34	0.98	1	1.03	1.02	1.06	1.02	P0138669B	48.1C	0	0
1.5h	ACTN1	IPI00759776.1	36	1.06	1	1.02	1	1.04	0.95	P0138679B	50.4C	0	0
1.5h	ACTN1	IPI00759776.1	36	1.06	1	1.01	1.02	1.02	0.99	P0138679B	51.9C	0	0
1.5h	ACTN1	IPI00759776.1	30	1.31	1	1.02	1.01	0.99	0.92	P0138689B	54C	0	0
1.5h	ACTN1	IPI00759776.1	30	1.31	1	1.17	0.99	1.06	1.01	P0138689B	56.1C	0	0
1.5h	ACTN1	IPI00759776.1	25	6.24	1	0.94	0.93	0.94	0.89	P0138699B	58.2C	0	0
1.5h	ACTN1	IPI00759776.1	25	6.24	1	0.86	0.88	0.84	0.82	P0138699B	60.1C	0	0
1.5h	ACTN1	IPI00759776.1	7	1.05	1	1.15	1.01	1.09	1.02	P0138709B	62.4C	0	0
1.5h	ACTN1	IPI00759776.1	7	1.05	1	1.02	0.83	0.97	0.91	P0138709B	63.9C	0	0
1.5h	ACTN2	IPI00019884.1	0							P0138699B	58.2C	0	0
1.5h	ACTN2	IPI00019884.1	0							P0138699B	60.1C	0	0
1.5h	ACTN4	IPI00013808.1	38	0.97	1	1.02	1.06	0.99	0.96	P0138659B	42.1C	0	0
1.5h	ACTN4	IPI00013808.1	38	0.97	1	1	1.03	1.03	0.99	P0138659B	44.1C	0	0
1.5h	ACTN4	IPI00013808.1	32	1.01	1	1	0.95	0.94	0.94	P0138669B	46.2C	0	0
1.5h	ACTN4	IPI00013808.1	32	1.01	1	0.95	1.01	1.03	0.97	P0138669B	48.1C	0	0
1.5h	ACTN4	IPI00013808.1	31	1.29	1	0.96	0.94	0.9	0.86	P0138679B	50.4C	0	0
1.5h	ACTN4	IPI00013808.1	31	1.29	1	0.97	1.01	1	0.96	P0138679B	51.9C	0	0
1.5h	ACTN4	IPI00013808.1	27	1.38	1	1.06	1.01	0.95	0.86	P0138689B	54C	0	0
1.5h	ACTN4	IPI00013808.1	27	1.38	1	1.29	0.93	1.06	0.98	P0138689B	56.1C	0	0
1.5h	ACTN4	IPI00013808.1	23	3.25	1	0.91	0.94	0.89	0.83	P0138699B	58.2C	0	0
1.5h	ACTN4	IPI00013808.1	23	3.25	1	0.86	0.87	0.86	0.79	P0138699B	60.1C	0	0
1.5h	ACTN4	IPI00013808.1	9	1.09	1	0.92	0.9	0.9	0.96	P0138709B	62.4C	0	0
1.5h	ACTN4	IPI00013808.1	9	1.09	1	0.93	0.82	0.87	0.9	P0138709B	63.9C	0	0
1.5h	ACTR10	IPI00302690.5	8	1.01	1	1.01	1	0.99	0.99	P0138659B	42.1C	0	0
1.5h	ACTR10	IPI00302690.5	8	1.01	1	0.98	1.02	1.04	0.97	P0138659B	44.1C	0	0
1.5h	ACTR10	IPI00302690.5	9	1.04	1	1.03	1.01	0.98	1.06	P0138669B	46.2C	0	0
1.5h	ACTR10	IPI00302690.5	9	1.04	1	1.04	1.04	1.08	0.96	P0138669B	48.1C	0	0
1.5h	ACTR10	IPI00302690.5	8	1.58	1	0.96	0.94	0.92	0.99	P0138679B	50.4C	0	0
1.5h	ACTR10	IPI00302690.5	8	1.58	1	1.02	1.06	0.99	1	P0138679B	51.9C	0	0
1.5h	ACTR10	IPI00302690.5	5	1.01	1	1.08	0.98	0.98	1.01	P0138689B	54C	0	0
1.5h	ACTR10	IPI00302690.5	5	1.01	1	1.09	0.93	0.98	0.99	P0138689B	56.1C	0	0
1.5h	ACTR10	IPI00302690.5	4	1.29	1	1	0.99	1.01	0.97	P0138699B	58.2C	0	0
1.5h	ACTR10	IPI00302690.5	4	1.29	1	1	1.05	1.04	1.02	P0138699B	60.1C	0	0
1.5h	ACTR10	IPI00302690.5	2	1.31	1	1.15	1	0.87	1.08	P0138709B	62.4C	0	0
1.5h	ACTR10	IPI00302690.5	2	1.31	1	1	1.02	1.07	0.85	P0138709B	63.9C	0	0
1.5h	ACTR1A	IPI00029468.1	5	1	1	0.99	0.96	0.95	0.95	P0138659B	42.1C	0	0
1.5h	ACTR1A	IPI00029468.1	5	1	1	0.96	0.97	0.98	0.98	P0138659B	44.1C	0	0
1.5h	ACTR1A	IPI00029468.1	6	1.03	1	1.03	1.06	1	1	P0138669B	46.2C	0	0
1.5h	ACTR1A	IPI00029468.1	6	1.03	1	1.03	1	1.03	0.97	P0138669B	48.1C	0	0
1.5h	ACTR1A	IPI00029468.1	5	1.68	1	0.95	0.97	0.97	0.96	P0138679B	50.4C	0	0
1.5h	ACTR1A	IPI00029468.1	5	1.68	1	0.97	1.02	1.05	1.02	P0138679B	51.9C	0	0
1.5h	ACTR1A	IPI00029468.1	5	1.06	1	0.96	1	0.92	0.89	P0138689B	54C	0	0
1.5h	ACTR1A	IPI00029468.1	5	1.06	1	1.03	0.9	0.94	0.99	P0138689B	56.1C	0	0
1.5h	ACTR1A	IPI00029468.1	5	1.28	1	1.05	1.02	1.07	1.05	P0138699B	58.2C	0	0
1.5h	ACTR1A	IPI00029468.1	5	1.28	1	0.96	1.04	1.05	1.01	P0138699B	60.1C	0	0
1.5h	ACTR1A	IPI00029468.1	4	1.73	1	1.26	1.03	1.19	1.22	P0138709B	62.4C	0	0
1.5h	ACTR1A	IPI00029468.1	4	1.73	1	0.96	1.05	1.02	1.23	P0138709B	63.9C	0	0
1.5h	ACTR1B	IPI00029469.1	4	1.03	1	0.96	0.94	1	0.98	P0138659B	42.1C	0	0
1.5h	ACTR1B	IPI00029469.1	4	1.03	1	1.03	1.04	0.97	0.95	P0138659B	44.1C	0	0
1.5h	ACTR1B	IPI00029469.1	5	1.1	1	0.92	0.92	0.88	0.89	P0138669B	46.2C	0	0
1.5h	ACTR1B	IPI00029469.1	5	1.1	1	1.05	0.97	1	0.96	P0138669B	48.1C	0	0
1.5h	ACTR1B	IPI00029469.1	5	1.66	1	0.96	0.95	0.86	0.91	P0138679B	50.4C	0	0
1.5h	ACTR1B	IPI00029469.1	5	1.66	1	1.04	1.08	1.07	1.01	P0138679B	51.9C	0	0
1.5h	ACTR1B	IPI00029469.1	3	1.36	1	1.01	1.08	0.99	0.92	P0138689B	54C	0	0
1.5h	ACTR1B	IPI00029469.1	3	1.36	1	1.26	1.23	1.16	1.19	P0138689B	56.1C	0	0
1.5h	ACTR1B	IPI00029469.1	2	1.56	1	1.08	1	1.08	1	P0138699B	58.2C	0	0
1.5h	ACTR1B	IPI00029469.1	2	1.56	1	1	1.05	1.25	1.01	P0138699B	60.1C	0	0
1.5h	ACTR1B	IPI00029469.1	2	1.54	1	1.22	0.9	1.3	1.31	P0138709B	62.4C	0	0
1.5h	ACTR1B	IPI00029469.1	2	1.54	1	0.94	0.87	0.89	1.11	P0138709B	63.9C	0	0
1.5h	ACTR2	IPI00470573.1	12	0.99	1	1	1	1	0.97	P0138659B	42.1C	0	0
1.5h	ACTR2	IPI00470573.1	12	0.99	1	0.97	0.99	0.99	0.98	P0138659B	44.1C	0	0
1.5h	ACTR2	IPI00470573.1	12	0.99	1	0.99	1	0.98	0.98	P0138669B	46.2C	0	0
1.5h	ACTR2	IPI00470573.1	12	0.99	1	1.01	1.02	0.99	0.96	P0138669B	48.1C	0	0
1.5h	ACTR2	IPI00470573.1	14	1.07	1	0.97	0.97	0.94	0.9	P0138679B	50.4C	0	0
1.5h	ACTR2	IPI00470573.1	14	1.07	1	1.02	1.03	1	0.96	P0138679B	51.9C	0	0
1.5h	ACTR2	IPI00470573.1	12	1.17	1	0.95	0.95	0.94	0.92	P0138689B	54C	0	0
1.5h	ACTR2	IPI00470573.1	12	1.17	1	0.97	1.02	0.96	0.94	P0138689B	56.1C	0	0
1.5h	ACTR2	IPI00470573.1	13	1.54	1	0.99	0.97	0.94	0.97	P0138699B	58.2C	0	0
1.5h	ACTR2	IPI00470573.1	13	1.54	1	1.04	1.09	1.07	1.04	P0138699B	60.1C	0	0
1.5h	ACTR2	IPI00470573.1	12	1.55	1	1.07	0.97	1.04	1.11	P0138709B	62.4C	0	0
1.5h	ACTR2	IPI00470573.1	12	1.55	1	0.98	0.98	1.02	1.07	P0138709B	63.9C	0	0
1.5h	ACTR3	IPI00028091.3	14	1.06	1	0.98	0.98	0.99	1.01	P0138659B	42.1C	0	0
1.5h	ACTR3	IPI00028091.3	14	1.06	1	1.09	1.11	1.06	1.03	P0138659B	44.1C	0	0
1.5h	ACTR3	IPI00028091.3	17	1.14	1	1.02	0.91	0.87	0.89	P0138669B	46.2C	0	0
1.5h	ACTR3	IPI00028091.3	17	1.14	1	1.09	1.05	1.07	1.01	P0138669B	48.1C	0	0
1.5h	ACTR3	IPI00028091.3	16	1.17	1	0.93	0.93	0.9	0.85	P0138679B	50.4C	0	0
1.5h	ACTR3	IPI00028091.3	16	1.17	1	1.07	1.09	1.08	1.03	P0138679B	51.9C	0	0
1.5h	ACTR3	IPI00028091.3	15	1.12	1	0.89	0.97	0.94	0.91	P0138689B	54C	0	0
1.5h	ACTR3	IPI00028091.3	15	1.12	1	0.96	0.98	0.97	0.95	P0138689B	56.1C	0	0
1.5h	ACTR3	IPI00028091.3	18	1.53	1	0.95	0.93	0.93	0.94	P0138699B	58.2C	0	0
1.5h	ACTR3	IPI00028091.3	18	1.53	1	1.01	1.01	1.03	1	P0138699B	60.1C	0	0
1.5h	ACTR3	IPI00028091.3	19	1.48	1	1.07	0.96	1.06	1.09	P0138709B	62.4C	0	0
1.5h	ACTR3	IPI00028091.3	19	1.48	1	0.98	1.01	1	1.08	P0138709B	63.9C	0	0
1.5h	ACTR3B	IPI00007068.1	1	0.75	1	1.09	1.11	0.98	1.1	P0138659B	42.1C	0	0
1.5h	ACTR3B	IPI00007068.1	1	0.75	1	0.85	0.84	0.86	0.84	P0138659B	44.1C	0	0
1.5h	ACTR3B	IPI00007068.1	3	0.94	1	0.95	0.94	0.93	0.97	P0138669B	46.2C	0	0
1.5h	ACTR3B	IPI00007068.1	3	0.94	1	1	0.88	0.87	0.94	P0138669B	48.1C	0	0
1.5h	ACTR3B	IPI00007068.1	1	1.13	1	0.95	0.96	0.89	0.94	P0138679B	50.4C	0	0
1.5h	ACTR3B	IPI00007068.1	1	1.13	1	1.03	1.01	0.99	0.99	P0138679B	51.9C	0	0
1.5h	ACTR5	IPI00292787.6	5	1.64	1	0.98	1.05	1.02	1.12	P0138659B	42.1C	0	0
1.5h	ACTR5	IPI00292787.6	5	1.64	1	1.02	1.05	1	1.02	P0138659B	44.1C	0	0
1.5h	ACTR5	IPI00292787.6	1	1.48	1	1.07	1.02	1.06	1.22	P0138669B	46.2C	0	0
1.5h	ACTR5	IPI00292787.6	1	1.48	1	0.72	0.85	0.83	0.82	P0138669B	48.1C	0	0
1.5h	ACTR5	IPI00292787.6	0							P0138679B	50.4C	0	0
1.5h	ACTR5	IPI00292787.6	0							P0138679B	51.9C	0	0
1.5h	ACTR8	IPI00025646.5	3	1.61	1	1.06	1.17	1.04	1.06	P0138659B	42.1C	0	0
1.5h	ACTR8	IPI00025646.5	3	1.61	1	1.02	0.95	0.96	1	P0138659B	44.1C	0	0
1.5h	ACTR8	IPI00025646.5	2	1.55	1	0.93	0.89	0.92	0.92	P0138669B	46.2C	0	0
1.5h	ACTR8	IPI00025646.5	2	1.55	1	0.85	0.96	0.86	0.82	P0138669B	48.1C	0	0
1.5h	ACTRT1	IPI00064737.4	1	1.14	1	1.01	0.93	0.91	0.95	P0138679B	50.4C	0	0
1.5h	ACTRT1	IPI00064737.4	1	1.14	1	1.05	1.03	0.92	0.94	P0138679B	51.9C	0	0
1.5h	ACVR1	IPI00029219.1	3	1.21	1	0.96	0.96	1.07	1.08	P0138659B	42.1C	0	0
1.5h	ACVR1	IPI00029219.1	3	1.21	1	1.07	1.02	1.08	1.11	P0138659B	44.1C	0	0
1.5h	ACVR1	IPI00029219.1	2	1.44	1	1.16	1.12	1.17	1.28	P0138669B	46.2C	0	0
1.5h	ACVR1	IPI00029219.1	2	1.44	1	0.97	1.07	1.15	1.13	P0138669B	48.1C	0	0
1.5h	ACVR1	IPI00029219.1	1	1.37	1	0.93	0.89	1.02	1.13	P0138679B	50.4C	0	0
1.5h	ACVR1	IPI00029219.1	1	1.37	1	0.97	0.82	0.85	1.06	P0138679B	51.9C	0	0
1.5h	ACY1	IPI00009268.2	11	1.01	1	0.97	0.96	0.95	1.01	P0138659B	42.1C	0	0
1.5h	ACY1	IPI00009268.2	11	1.01	1	1	0.99	0.95	0.98	P0138659B	44.1C	0	0
1.5h	ACY1	IPI00009268.2	10	1	1	0.96	0.95	0.89	0.88	P0138669B	46.2C	0	0
1.5h	ACY1	IPI00009268.2	10	1	1	1.04	0.99	0.99	0.96	P0138669B	48.1C	0	0
1.5h	ACY1	IPI00009268.2	10	1	1	0.96	1	0.94	0.93	P0138679B	50.4C	0	0
1.5h	ACY1	IPI00009268.2	10	1	1	0.94	0.97	0.99	0.94	P0138679B	51.9C	0	0
1.5h	ACY1	IPI00009268.2	9	0.99	1	1	0.97	0.99	0.97	P0138689B	54C	0	0
1.5h	ACY1	IPI00009268.2	9	0.99	1	0.92	0.9	0.99	0.93	P0138689B	56.1C	0	0
1.5h	ACY1	IPI00009268.2	11	1.08	1	0.96	1	0.92	0.97	P0138699B	58.2C	0	0
1.5h	ACY1	IPI00009268.2	11	1.08	1	0.91	0.92	0.93	0.92	P0138699B	60.1C	0	0
1.5h	ACY1	IPI00009268.2	9	1.06	1	0.95	1.06	1	0.99	P0138709B	62.4C	0	0
1.5h	ACY1	IPI00009268.2	9	1.06	1	0.99	1.05	1.04	0.97	P0138709B	63.9C	0	0
1.5h	ACYP1	IPI00221117.3	6	1	1	1.01	1.04	1.06	1.08	P0138659B	42.1C	0	0
1.5h	ACYP1	IPI00221117.3	6	1	1	1	1.04	1.02	1.04	P0138659B	44.1C	0	0
1.5h	ACYP1	IPI00221117.3	5	0.97	1	0.99	1.02	1.02	1.05	P0138669B	46.2C	0	0
1.5h	ACYP1	IPI00221117.3	5	0.97	1	0.99	1	1.06	1.09	P0138669B	48.1C	0	0
1.5h	ACYP1	IPI00221117.3	6	1.04	1	1.06	1.07	1.08	1.1	P0138679B	50.4C	0	0
1.5h	ACYP1	IPI00221117.3	6	1.04	1	0.95	0.88	1.05	1.02	P0138679B	51.9C	0	0
1.5h	ACYP1	IPI00221117.3	1	2.19	1	1.07	0.98	1.13	1.14	P0138689B	54C	0	0
1.5h	ACYP1	IPI00221117.3	1	2.19	1	0.84	0.81	1.18	1.01	P0138689B	56.1C	0	0
1.5h	ACYP1	IPI00221117.3	2	1.95	1	0.92	0.95	1.06	0.94	P0138699B	58.2C	0	0
1.5h	ACYP1	IPI00221117.3	2	1.95	1	0.82	0.8	0.9	0.94	P0138699B	60.1C	0	0
1.5h	ACYP2	IPI00216461.4	6	0.97	1	1	1.01	1.08	1.06	P0138659B	42.1C	0	0
1.5h	ACYP2	IPI00216461.4	6	0.97	1	0.99	1.02	1.05	1.04	P0138659B	44.1C	0	0
1.5h	ACYP2	IPI00216461.4	5	0.93	1	0.99	1.05	1.02	1.05	P0138669B	46.2C	0	0
1.5h	ACYP2	IPI00216461.4	5	0.93	1	1.1	1.08	1.06	1.11	P0138669B	48.1C	0	0
1.5h	ACYP2	IPI00216461.4	5	1.11	1	1.04	1.11	1.07	1.02	P0138679B	50.4C	0	0
1.5h	ACYP2	IPI00216461.4	5	1.11	1	1.12	1.22	1.23	1.13	P0138679B	51.9C	0	0
1.5h	ACYP2	IPI00216461.4	3	2.26	1	0.92	1.07	1.13	1.02	P0138689B	54C	0	0
1.5h	ACYP2	IPI00216461.4	3	2.26	1	1.26	1.24	1.07	1.36	P0138689B	56.1C	0	0
1.5h	ACYP2	IPI00216461.4	2	3.7	1	0.95	0.98	1.16	1.28	P0138699B	58.2C	0	0
1.5h	ACYP2	IPI00216461.4	2	3.7	1	1.46	1.34	0.77	1.18	P0138699B	60.1C	0	0
1.5h	ADA	IPI00872639.1	4	0.98	1	1.03	1.03	1.08	1.11	P0138659B	42.1C	0	0
1.5h	ADA	IPI00872639.1	4	0.98	1	0.99	1.05	1.09	1.05	P0138659B	44.1C	0	0
1.5h	ADA	IPI00872639.1	5	0.94	1	1.01	1.07	1.02	1.06	P0138669B	46.2C	0	0
1.5h	ADA	IPI00872639.1	5	0.94	1	1.08	1.08	1.12	1.02	P0138669B	48.1C	0	0
1.5h	ADA	IPI00872639.1	4	0.97	1	1.03	1.04	1.03	1.11	P0138679B	50.4C	0	0
1.5h	ADA	IPI00872639.1	4	0.97	1	0.94	1	1.09	1.01	P0138679B	51.9C	0	0
1.5h	ADA	IPI00872639.1	6	0.96	1	1.04	0.92	1.01	1.08	P0138689B	54C	0	0
1.5h	ADA	IPI00872639.1	6	0.96	1	0.88	0.89	1.05	0.96	P0138689B	56.1C	0	0
1.5h	ADA	IPI00872639.1	6	1.08	1	1.05	1.11	1.08	1.05	P0138699B	58.2C	0	0
1.5h	ADA	IPI00872639.1	6	1.08	1	1	0.89	1.06	0.99	P0138699B	60.1C	0	0
1.5h	ADA	IPI00872639.1	3	1.16	1	0.77	1.13	1.03	0.93	P0138709B	62.4C	0	0
1.5h	ADA	IPI00872639.1	3	1.16	1	1.04	0.95	1.04	1.06	P0138709B	63.9C	0	0
1.5h	ADAL	IPI00783550.2	4	1.04	1	0.96	1	0.98	0.97	P0138659B	42.1C	0	0
1.5h	ADAL	IPI00783550.2	4	1.04	1	1.03	0.94	0.95	0.95	P0138659B	44.1C	0	0
1.5h	ADAL	IPI00783550.2	6	0.92	1	1.05	0.95	1.13	0.96	P0138669B	46.2C	0	0
1.5h	ADAL	IPI00783550.2	6	0.92	1	1.09	0.94	0.97	0.93	P0138669B	48.1C	0	0
1.5h	ADAL	IPI00783550.2	5	0.95	1	1.03	0.98	0.96	0.98	P0138679B	50.4C	0	0
1.5h	ADAL	IPI00783550.2	5	0.95	1	1.04	1.02	1	0.94	P0138679B	51.9C	0	0
1.5h	ADAL	IPI00783550.2	2	0.98	1	0.94	0.92	0.84	1.02	P0138689B	54C	0	0
1.5h	ADAL	IPI00783550.2	2	0.98	1	0.83	0.91	0.9	0.87	P0138689B	56.1C	0	0
1.5h	ADAL	IPI00783550.2	6	1.19	1	1.1	0.96	0.97	1	P0138699B	58.2C	0	0
1.5h	ADAL	IPI00783550.2	6	1.19	1	0.92	1.1	0.98	0.89	P0138699B	60.1C	0	0
1.5h	ADAL	IPI00783550.2	8	1.13	1	0.93	1.02	0.88	0.95	P0138709B	62.4C	0	0
1.5h	ADAL	IPI00783550.2	8	1.13	1	1	0.99	1.02	0.96	P0138709B	63.9C	0	0
1.5h	ADAM10	IPI00013897.1	20	0.99	1	1	1.02	1	0.99	P0138659B	42.1C	0	0
1.5h	ADAM10	IPI00013897.1	20	0.99	1	0.97	0.96	1	0.99	P0138659B	44.1C	0	0
1.5h	ADAM10	IPI00013897.1	21	0.93	1	1.02	1.08	1.03	1.06	P0138669B	46.2C	0	0
1.5h	ADAM10	IPI00013897.1	21	0.93	1	1.06	1.02	1.01	1.01	P0138669B	48.1C	0	0
1.5h	ADAM10	IPI00013897.1	22	0.97	1	1.05	1.07	1.06	1.02	P0138679B	50.4C	0	0
1.5h	ADAM10	IPI00013897.1	22	0.97	1	1.03	1.01	1	0.97	P0138679B	51.9C	0	0
1.5h	ADAM10	IPI00013897.1	12	1.28	1	0.98	1.04	1.03	1	P0138689B	54C	0	0
1.5h	ADAM10	IPI00013897.1	12	1.28	1	1.01	1.06	0.97	0.96	P0138689B	56.1C	0	0
1.5h	ADAM10	IPI00013897.1	13	1.22	1	1.04	1.03	0.98	1.05	P0138699B	58.2C	0	0
1.5h	ADAM10	IPI00013897.1	13	1.22	1	0.96	1	0.97	0.96	P0138699B	60.1C	0	0
1.5h	ADAM10	IPI00013897.1	12	0.95	1	1.12	1	1.12	1.13	P0138709B	62.4C	0	0
1.5h	ADAM10	IPI00013897.1	12	0.95	1	0.89	0.91	0.88	0.86	P0138709B	63.9C	0	0
1.5h	ADAM12	IPI00415037.1	9	0.99	1	0.99	0.99	0.94	1.04	P0138659B	42.1C	0	0
1.5h	ADAM12	IPI00415037.1	9	0.99	1	1	0.98	1	0.98	P0138659B	44.1C	0	0
1.5h	ADAM12	IPI00415037.1	10	0.94	1	0.99	0.99	0.95	1.03	P0138669B	46.2C	0	0
1.5h	ADAM12	IPI00415037.1	10	0.94	1	0.97	0.95	0.94	0.94	P0138669B	48.1C	0	0
1.5h	ADAM12	IPI00415037.1	7	1.12	1	0.93	0.94	0.96	0.92	P0138679B	50.4C	0	0
1.5h	ADAM12	IPI00415037.1	7	1.12	1	1.02	0.99	0.92	0.99	P0138679B	51.9C	0	0
1.5h	ADAM12	IPI00415037.1	4	1.2	1	0.97	1.12	1	0.96	P0138689B	54C	0	0
1.5h	ADAM12	IPI00415037.1	4	1.2	1	0.88	0.97	0.84	0.8	P0138689B	56.1C	0	0
1.5h	ADAM12	IPI00415037.1	3	1.46	1	0.99	0.9	1.05	0.94	P0138699B	58.2C	0	0
1.5h	ADAM12	IPI00415037.1	3	1.46	1	0.96	0.97	0.91	0.91	P0138699B	60.1C	0	0
1.5h	ADAM12	IPI00415037.1	3	1.46	1	0.95	0.88	1.01	0.99	P0138709B	62.4C	0	0
1.5h	ADAM12	IPI00415037.1	3	1.46	1	1.16	0.99	1.11	1.12	P0138709B	63.9C	0	0
1.5h	ADAM15	IPI00420070.2	4	1.06	1	0.93	0.89	0.9	0.92	P0138659B	42.1C	0	0
1.5h	ADAM15	IPI00420070.2	4	1.06	1	0.98	1.02	0.9	0.95	P0138659B	44.1C	0	0
1.5h	ADAM15	IPI00420070.2	7	0.98	1	0.98	0.95	0.98	0.93	P0138669B	46.2C	0	0
1.5h	ADAM15	IPI00420070.2	7	0.98	1	1.03	0.98	0.97	0.95	P0138669B	48.1C	0	0
1.5h	ADAM15	IPI00420070.2	6	0.93	1	0.97	0.99	0.99	0.9	P0138679B	50.4C	0	0
1.5h	ADAM15	IPI00420070.2	6	0.93	1	0.96	0.92	0.94	0.89	P0138679B	51.9C	0	0
1.5h	ADAM15	IPI00420070.2	4	1.02	1	0.91	0.89	0.88	0.86	P0138689B	54C	0	0
1.5h	ADAM15	IPI00420070.2	4	1.02	1	0.94	0.89	0.89	0.9	P0138689B	56.1C	0	0
1.5h	ADAM15	IPI00420070.2	3	1.28	1	0.99	1.08	0.88	0.84	P0138699B	58.2C	0	0
1.5h	ADAM15	IPI00420070.2	3	1.28	1	1.01	0.85	1.01	0.92	P0138699B	60.1C	0	0
1.5h	ADAM15	IPI00420070.2	4	1.39	1	0.84	0.85	0.78	0.81	P0138709B	62.4C	0	0
1.5h	ADAM15	IPI00420070.2	4	1.39	1	1.07	1	1.03	1	P0138709B	63.9C	0	0
1.5h	ADAM17	IPI00288894.1	6	1.02	1	1.01	1.02	1.03	1.08	P0138659B	42.1C	0	0
1.5h	ADAM17	IPI00288894.1	6	1.02	1	1.04	0.99	1	1.01	P0138659B	44.1C	0	0
1.5h	ADAM17	IPI00288894.1	9	0.99	1	1.02	1.01	0.97	1.05	P0138669B	46.2C	0	0
1.5h	ADAM17	IPI00288894.1	9	0.99	1	1.05	1	1.05	1	P0138669B	48.1C	0	0
1.5h	ADAM17	IPI00288894.1	7	1.05	1	1.04	1.03	1	1.06	P0138679B	50.4C	0	0
1.5h	ADAM17	IPI00288894.1	7	1.05	1	1.04	1.06	1.06	1.01	P0138679B	51.9C	0	0
1.5h	ADAM17	IPI00288894.1	6	1.23	1	0.94	0.95	0.97	0.97	P0138689B	54C	0	0
1.5h	ADAM17	IPI00288894.1	6	1.23	1	0.9	0.93	1.03	0.9	P0138689B	56.1C	0	0
1.5h	ADAM17	IPI00288894.1	7	1.21	1	0.97	0.99	0.96	0.97	P0138699B	58.2C	0	0
1.5h	ADAM17	IPI00288894.1	7	1.21	1	0.96	0.92	0.96	0.93	P0138699B	60.1C	0	0
1.5h	ADAM17	IPI00288894.1	8	1.05	1	0.99	0.99	1.04	1.02	P0138709B	62.4C	0	0
1.5h	ADAM17	IPI00288894.1	8	1.05	1	0.96	0.97	0.98	0.97	P0138709B	63.9C	0	0
1.5h	ADAM22	IPI00000779.1	1	0.9	1	1.17	1.23	1.31	1.16	P0138669B	46.2C	1	1
1.5h	ADAM22	IPI00000779.1	1	0.9	1	1.12	1.28	1.16	1.17	P0138669B	48.1C	1	1
1.5h	ADAM22	IPI00000779.1	3	0.88	1	1.04	1.31	1.18	1.2	P0138679B	50.4C	1	1
1.5h	ADAM22	IPI00000779.1	3	0.88	1	1.05	1.04	1.03	0.93	P0138679B	51.9C	1	1
1.5h	ADAM22	IPI00000779.1	2	1.28	1	1.09	0.89	0.82	1.03	P0138689B	54C	1	1
1.5h	ADAM22	IPI00000779.1	2	1.28	1	1.17	1.07	1.09	0.98	P0138689B	56.1C	1	1
1.5h	ADAM22	IPI00000779.1	2	1.44	1	0.91	0.97	0.91	1.6	P0138699B	58.2C	1	1	6.5	50	0.95
1.5h	ADAM22	IPI00000779.1	2	1.44	1	1.09	1.28	1.3	1.02	P0138699B	60.1C	1	1
1.5h	ADAM22	IPI00000779.1	1	1.51	1	0.86	0.73	0.77	0.62	P0138709B	62.4C	1	1	8.41	-1	0.9
1.5h	ADAM22	IPI00000779.1	1	1.51	1	1.09	1.14	0.78	0.78	P0138709B	63.9C	1	1
1.5h	ADAM23	IPI00477723.1	2	0.85	1	1.05	1.04	1.13	1.11	P0138679B	50.4C	0	0
1.5h	ADAM23	IPI00477723.1	2	0.85	1	1.01	0.99	0.94	0.92	P0138679B	51.9C	0	0
1.5h	ADAM23	IPI00477723.1	2	0.97	1	0.96	1.05	1.08	1.03	P0138689B	54C	0	0
1.5h	ADAM23	IPI00477723.1	2	0.97	1	1.1	1.04	0.91	0.99	P0138689B	56.1C	0	0
1.5h	ADAM8	IPI00019158.2	9	1.03	1	1.02	0.89	1.15	0.92	P0138659B	42.1C	0	0
1.5h	ADAM8	IPI00019158.2	9	1.03	1	0.98	0.93	0.91	0.93	P0138659B	44.1C	0	0
1.5h	ADAM8	IPI00019158.2	8	1.03	1	0.96	0.96	0.92	0.9	P0138669B	46.2C	0	0
1.5h	ADAM8	IPI00019158.2	8	1.03	1	1.04	0.98	0.96	0.96	P0138669B	48.1C	0	0
1.5h	ADAM8	IPI00019158.2	10	1.08	1	1.02	0.92	0.98	0.89	P0138679B	50.4C	0	0
1.5h	ADAM8	IPI00019158.2	10	1.08	1	0.97	0.96	0.88	0.89	P0138679B	51.9C	0	0
1.5h	ADAM8	IPI00019158.2	4	1.21	1	0.97	0.99	0.96	0.89	P0138689B	54C	0	0
1.5h	ADAM8	IPI00019158.2	4	1.21	1	0.94	1.02	0.89	0.96	P0138689B	56.1C	0	0
1.5h	ADAM8	IPI00019158.2	4	1.19	1	0.97	0.95	0.85	0.9	P0138699B	58.2C	0	0
1.5h	ADAM8	IPI00019158.2	4	1.19	1	0.93	0.94	0.87	0.91	P0138699B	60.1C	0	0
1.5h	ADAM8	IPI00019158.2	3	0.93	1	1.39	1.15	1.26	1.09	P0138709B	62.4C	0	0
1.5h	ADAM8	IPI00019158.2	3	0.93	1	1.06	1.01	0.85	1.07	P0138709B	63.9C	0	0
1.5h	ADAM9	IPI00440932.1	13	1.01	1	1.02	1	1.03	1.07	P0138659B	42.1C	0	0
1.5h	ADAM9	IPI00440932.1	13	1.01	1	1.03	1.04	1.04	1.02	P0138659B	44.1C	0	0
1.5h	ADAM9	IPI00440932.1	13	0.98	1	0.99	1	0.99	1	P0138669B	46.2C	0	0
1.5h	ADAM9	IPI00440932.1	13	0.98	1	1.08	1	1.02	1.08	P0138669B	48.1C	0	0
1.5h	ADAM9	IPI00440932.1	12	1.03	1	1.03	1.05	1.04	1.03	P0138679B	50.4C	0	0
1.5h	ADAM9	IPI00440932.1	12	1.03	1	1.08	1.12	1.11	1.07	P0138679B	51.9C	0	0
1.5h	ADAM9	IPI00440932.1	10	1.07	1	0.98	1.02	1.03	1.06	P0138689B	54C	0	0
1.5h	ADAM9	IPI00440932.1	10	1.07	1	1.02	1.06	1.02	1.04	P0138689B	56.1C	0	0
1.5h	ADAM9	IPI00440932.1	10	1.29	1	1.02	1.07	1	1.08	P0138699B	58.2C	0	0
1.5h	ADAM9	IPI00440932.1	10	1.29	1	1.08	1.17	1.19	1.1	P0138699B	60.1C	0	0
1.5h	ADAM9	IPI00440932.1	13	1.17	1	1.02	1.02	1.01	1.05	P0138709B	62.4C	0	0
1.5h	ADAM9	IPI00440932.1	13	1.17	1	1.02	1.04	1.09	1.04	P0138709B	63.9C	0	0
1.5h	ADAMTS1	IPI00005908.2	4	1.01	1	0.99	0.97	0.93	0.85	P0138659B	42.1C	0	0
1.5h	ADAMTS1	IPI00005908.2	4	1.01	1	1.02	0.98	0.98	0.96	P0138659B	44.1C	0	0
1.5h	ADAMTS1	IPI00005908.2	6	0.98	1	1.07	1	0.95	0.95	P0138669B	46.2C	0	0
1.5h	ADAMTS1	IPI00005908.2	6	0.98	1	1.06	0.98	0.95	0.94	P0138669B	48.1C	0	0
1.5h	ADAMTS1	IPI00005908.2	4	1.19	1	0.93	0.93	0.9	0.85	P0138679B	50.4C	0	0
1.5h	ADAMTS1	IPI00005908.2	4	1.19	1	1.06	0.95	0.94	0.95	P0138679B	51.9C	0	0
1.5h	ADAMTS1	IPI00005908.2	3	1.14	1	1.07	1.07	1.04	0.95	P0138689B	54C	0	0
1.5h	ADAMTS1	IPI00005908.2	3	1.14	1	1.03	0.95	0.83	0.81	P0138689B	56.1C	0	0
1.5h	ADAMTS1	IPI00005908.2	2	1.68	1	0.96	0.88	0.81	0.74	P0138699B	58.2C	0	0
1.5h	ADAMTS1	IPI00005908.2	2	1.68	1	1.03	1.07	0.96	0.77	P0138699B	60.1C	0	0
1.5h	ADAMTS12	IPI00036578.2	2	1.04	1	1.04	1.11	1.48	1.15	P0138659B	42.1C	0	0
1.5h	ADAMTS12	IPI00036578.2	2	1.04	1	1.12	0.94	1.01	1.17	P0138659B	44.1C	0	0
1.5h	ADAMTS12	IPI00036578.2	4	1.06	1	0.89	0.88	1.05	0.99	P0138669B	46.2C	0	0
1.5h	ADAMTS12	IPI00036578.2	4	1.06	1	0.99	1.06	1.07	1.09	P0138669B	48.1C	0	0
1.5h	ADAMTS12	IPI00036578.2	2	1.08	1	1.11	1	1.22	1.16	P0138679B	50.4C	0	0
1.5h	ADAMTS12	IPI00036578.2	2	1.08	1	1.01	0.91	1.02	0.99	P0138679B	51.9C	0	0
1.5h	ADAMTS5	IPI00009143.1	4	0.97	1	1.18	1.04	1.34	1.19	P0138659B	42.1C	0	0
1.5h	ADAMTS5	IPI00009143.1	4	0.97	1	1.38	1.25	1.3	1.16	P0138659B	44.1C	0	0
1.5h	ADAMTS5	IPI00009143.1	4	1.17	1	0.94	0.91	0.95	0.99	P0138669B	46.2C	0	0
1.5h	ADAMTS5	IPI00009143.1	4	1.17	1	1.15	1.01	1.05	1.05	P0138669B	48.1C	0	0
1.5h	ADAMTS5	IPI00009143.1	2	1.18	1	1	0.91	1.09	0.88	P0138679B	50.4C	0	0
1.5h	ADAMTS5	IPI00009143.1	2	1.18	1	1	1.05	0.94	0.91	P0138679B	51.9C	0	0
1.5h	ADAMTS5	IPI00009143.1	3	1.96	1	0.79	1.25	1.01	0.83	P0138689B	54C	0	0
1.5h	ADAMTS5	IPI00009143.1	3	1.96	1	1.09	1.06	1.01	0.96	P0138689B	56.1C	0	0
1.5h	ADAMTSL1	IPI00157513.3	1	1.06	1	0.91	0.92	0.86	0.79	P0138669B	46.2C	0	0
1.5h	ADAMTSL1	IPI00157513.3	1	1.06	1	0.9	0.89	0.86	0.87	P0138669B	48.1C	0	0
1.5h	ADAR	IPI00394668.2	29	1	1	0.99	1.2	1.09	1.08	P0138659B	42.1C	0	0
1.5h	ADAR	IPI00394668.2	29	1	1	0.96	1.07	1.1	1.08	P0138659B	44.1C	0	0
1.5h	ADAR	IPI00394668.2	22	2.07	1	1.03	1.02	1.04	1.09	P0138669B	46.2C	0	0
1.5h	ADAR	IPI00394668.2	22	2.07	1	0.85	1.07	1.03	0.99	P0138669B	48.1C	0	0
1.5h	ADAR	IPI00394668.2	4	2.14	1	0.84	0.86	0.88	1.01	P0138679B	50.4C	0	0
1.5h	ADAR	IPI00394668.2	4	2.14	1	0.97	1.01	0.92	1.08	P0138679B	51.9C	0	0
1.5h	ADAT1	IPI00305945.2	0							P0138659B	42.1C	0	0
1.5h	ADAT1	IPI00305945.2	0							P0138659B	44.1C	0	0
1.5h	ADAT2	IPI00217631.5	2	1.17	1	1	1.06	1.04	1.24	P0138659B	42.1C	0	0
1.5h	ADAT2	IPI00217631.5	2	1.17	1	1.23	1.23	1.22	1.16	P0138659B	44.1C	0	0
1.5h	ADAT2	IPI00217631.5	2	0.88	1	0.91	0.95	1.02	0.92	P0138669B	46.2C	0	0
1.5h	ADAT2	IPI00217631.5	2	0.88	1	0.79	0.84	0.91	0.94	P0138669B	48.1C	0	0
1.5h	ADAT2	IPI00217631.5	2	0.99	1	1.02	0.97	0.97	1.17	P0138679B	50.4C	0	0
1.5h	ADAT2	IPI00217631.5	2	0.99	1	0.75	0.64	0.94	0.83	P0138679B	51.9C	0	0
1.5h	ADAT3	IPI00061802.5	1	1.01	1	1.14	0.99	1.03	1.1	P0138659B	42.1C	0	0
1.5h	ADAT3	IPI00061802.5	1	1.01	1	0.97	1.07	0.92	1.07	P0138659B	44.1C	0	0
1.5h	ADAT3	IPI00061802.5	2	1.05	1	0.91	0.9	0.95	0.87	P0138669B	46.2C	0	0
1.5h	ADAT3	IPI00061802.5	2	1.05	1	0.96	0.92	0.82	1.03	P0138669B	48.1C	0	0
1.5h	ADAT3	IPI00061802.5	1	1.25	1	1.48	1.1	1.19	1.01	P0138689B	54C	0	0
1.5h	ADAT3	IPI00061802.5	1	1.25	1	1.21	1.31	1.16	1.23	P0138689B	56.1C	0	0
1.5h	ADCK1	IPI00787836.1	1	0.97	1	1.01	1.06	1.13	1.03	P0138669B	46.2C	0	0
1.5h	ADCK1	IPI00787836.1	1	0.97	1	0.94	1.14	0.96	1.2	P0138669B	48.1C	0	0
1.5h	ADCK1	IPI00787836.1	2	0.98	1	1	0.93	1.09	1.05	P0138679B	50.4C	0	0
1.5h	ADCK1	IPI00787836.1	2	0.98	1	0.96	1.04	0.98	1.06	P0138679B	51.9C	0	0
1.5h	ADCK2	IPI00177476.4	1	1.45	1	0.98	0.97	0.58	1.06	P0138709B	62.4C	0	0
1.5h	ADCK2	IPI00177476.4	1	1.45	1	1.23	0.86	0.82	1.25	P0138709B	63.9C	0	0
1.5h	ADCK4	IPI00647707.3	9	1.09	1	1.01	0.98	0.98	0.94	P0138659B	42.1C	0	0
1.5h	ADCK4	IPI00647707.3	9	1.09	1	1.01	1.03	1.01	1.03	P0138659B	44.1C	0	0
1.5h	ADCK4	IPI00647707.3	9	1.47	1	1.07	1.07	1.1	1.15	P0138669B	46.2C	0	0
1.5h	ADCK4	IPI00647707.3	9	1.47	1	0.95	1.08	1.1	1.2	P0138669B	48.1C	0	0
1.5h	ADCK4	IPI00647707.3	1	1.97	1	0.92	0.9	0.98	1.09	P0138679B	50.4C	0	0
1.5h	ADCK4	IPI00647707.3	1	1.97	1	0.88	1.01	0.97	1.22	P0138679B	51.9C	0	0
1.5h	ADCK5	IPI00418366.5	1	0.86	1	0.98	1.14	1.14	1.27	P0138669B	46.2C	0	1
1.5h	ADCK5	IPI00418366.5	1	0.86	1	1.02	1.33	1.07	1.02	P0138669B	48.1C	0	1
1.5h	ADCK5	IPI00418366.5	1	1.44	1	0.65	0.5	0.59	0.32	P0138679B	50.4C	0	1	8.81	-1	0.87
1.5h	ADCK5	IPI00418366.5	1	1.44	1	0.85	1.23	1.19	1.16	P0138679B	51.9C	0	1
1.5h	ADCK5	IPI00418366.5	2	1.03	1	1.02	1.04	0.98	1.01	P0138689B	54C	0	1
1.5h	ADCK5	IPI00418366.5	2	1.03	1	0.99	0.89	0.68	1.09	P0138689B	56.1C	0	1
1.5h	ADCY3	IPI00028513.2	1	1.43	1	0.97	0.9	0.92	0.91	P0138669B	46.2C	0	0
1.5h	ADCY3	IPI00028513.2	1	1.43	1	0.94	0.8	0.99	0.98	P0138669B	48.1C	0	0
1.5h	ADCY6	IPI00011938.1	2	0.95	1	1.04	0.97	1.05	1.09	P0138659B	42.1C	0	0
1.5h	ADCY6	IPI00011938.1	2	0.95	1	1.05	1.08	0.95	1.01	P0138659B	44.1C	0	0
1.5h	ADCY7	IPI00020920.1	2	1.54	1	1.02	0.82	1.02	0.6	P0138659B	42.1C	0	0	6.5	-50	0.76
1.5h	ADCY7	IPI00020920.1	2	1.54	1	1.51	1.4	1.43	1.32	P0138659B	44.1C	0	0
1.5h	ADCY8	IPI00027356.1	6	0.98	1	1	0.97	1.03	0.96	P0138659B	42.1C	0	0
1.5h	ADCY8	IPI00027356.1	6	0.98	1	0.98	0.98	0.97	0.97	P0138659B	44.1C	0	0
1.5h	ADCY8	IPI00027356.1	8	0.96	1	1.01	1.07	1.07	1.05	P0138669B	46.2C	0	0
1.5h	ADCY8	IPI00027356.1	8	0.96	1	1.08	1.05	1.06	1.06	P0138669B	48.1C	0	0
1.5h	ADCY8	IPI00027356.1	7	1.02	1	1.03	1.05	1.1	1.04	P0138679B	50.4C	0	0
1.5h	ADCY8	IPI00027356.1	7	1.02	1	1.09	1.08	1.09	1.05	P0138679B	51.9C	0	0
1.5h	ADCY8	IPI00027356.1	8	1.35	1	1.04	1.1	1.03	1.13	P0138689B	54C	0	0
1.5h	ADCY8	IPI00027356.1	8	1.35	1	1.08	1.02	1.09	1.12	P0138689B	56.1C	0	0
1.5h	ADCY8	IPI00027356.1	3	2.87	1	0.93	1.05	1.14	1.14	P0138699B	58.2C	0	0
1.5h	ADCY8	IPI00027356.1	3	2.87	1	0.72	1.08	1.08	0.98	P0138699B	60.1C	0	0
1.5h	ADD1	IPI00220158.1	12	0.95	1	1	1.02	0.98	0.99	P0138659B	42.1C	0	0
1.5h	ADD1	IPI00220158.1	12	0.95	1	0.95	0.96	0.96	0.95	P0138659B	44.1C	0	0
1.5h	ADD1	IPI00220158.1	13	0.93	1	0.95	1.02	1.01	1	P0138669B	46.2C	0	0
1.5h	ADD1	IPI00220158.1	13	0.93	1	1	0.99	0.97	0.96	P0138669B	48.1C	0	0
1.5h	ADD1	IPI00220158.1	11	0.95	1	0.98	0.99	1.02	0.98	P0138679B	50.4C	0	0
1.5h	ADD1	IPI00220158.1	11	0.95	1	1	1.01	0.95	0.93	P0138679B	51.9C	0	0
1.5h	ADD1	IPI00220158.1	12	1.11	1	1	1.06	1.02	1.06	P0138689B	54C	0	0
1.5h	ADD1	IPI00220158.1	12	1.11	1	1.01	1.07	1	1.02	P0138689B	56.1C	0	0
1.5h	ADD1	IPI00220158.1	13	1.34	1	1.09	1.05	1.05	1.1	P0138699B	58.2C	0	0
1.5h	ADD1	IPI00220158.1	13	1.34	1	1.03	1.06	1.03	1.01	P0138699B	60.1C	0	0
1.5h	ADD1	IPI00220158.1	15	1.03	1	1.09	1	1.06	1.07	P0138709B	62.4C	0	0
1.5h	ADD1	IPI00220158.1	15	1.03	1	0.93	0.94	0.96	0.96	P0138709B	63.9C	0	0
1.5h	ADD3	IPI00004408.1	12	0.98	1	0.99	1.01	0.98	0.93	P0138659B	42.1C	0	0
1.5h	ADD3	IPI00004408.1	12	0.98	1	0.95	1	0.97	0.98	P0138659B	44.1C	0	0
1.5h	ADD3	IPI00004408.1	16	0.94	1	0.95	1.01	0.96	0.97	P0138669B	46.2C	0	0
1.5h	ADD3	IPI00004408.1	16	0.94	1	1.01	1	0.98	0.96	P0138669B	48.1C	0	0
1.5h	ADD3	IPI00004408.1	14	0.95	1	1	1.05	1.06	0.96	P0138679B	50.4C	0	0
1.5h	ADD3	IPI00004408.1	14	0.95	1	1.06	1.05	1.02	0.97	P0138679B	51.9C	0	0
1.5h	ADD3	IPI00004408.1	12	1.07	1	1.02	1.07	1.06	1.06	P0138689B	54C	0	0
1.5h	ADD3	IPI00004408.1	12	1.07	1	1.01	1.05	0.96	1.03	P0138689B	56.1C	0	0
1.5h	ADD3	IPI00004408.1	11	1.32	1	1.05	1.03	1	1.01	P0138699B	58.2C	0	0
1.5h	ADD3	IPI00004408.1	11	1.32	1	1.01	1.09	1	1.03	P0138699B	60.1C	0	0
1.5h	ADD3	IPI00004408.1	10	1.06	1	1.15	1.03	1.12	1.12	P0138709B	62.4C	0	0
1.5h	ADD3	IPI00004408.1	10	1.06	1	0.98	1	1	0.97	P0138709B	63.9C	0	0
1.5h	ADH5	IPI00746777.3	10	0.98	1	1.02	1.03	1.03	1.01	P0138659B	42.1C	0	0
1.5h	ADH5	IPI00746777.3	10	0.98	1	0.97	1	1.03	0.97	P0138659B	44.1C	0	0
1.5h	ADH5	IPI00746777.3	12	0.91	1	1.1	1.07	1.19	1.04	P0138669B	46.2C	0	0
1.5h	ADH5	IPI00746777.3	12	0.91	1	1.03	1.02	1.03	0.99	P0138669B	48.1C	0	0
1.5h	ADH5	IPI00746777.3	12	0.87	1	1.1	1.09	1.25	1.02	P0138679B	50.4C	0	0
1.5h	ADH5	IPI00746777.3	12	0.87	1	1	1.02	1.02	0.94	P0138679B	51.9C	0	0
1.5h	ADH5	IPI00746777.3	11	1.05	1	1	1.05	1.02	1.04	P0138689B	54C	0	0
1.5h	ADH5	IPI00746777.3	11	1.05	1	1.01	1.07	1.04	1.02	P0138689B	56.1C	0	0
1.5h	ADH5	IPI00746777.3	11	1.27	1	1.06	1.07	1.01	1.07	P0138699B	58.2C	0	0
1.5h	ADH5	IPI00746777.3	11	1.27	1	1.1	1.11	1.08	1.01	P0138699B	60.1C	0	0
1.5h	ADH5	IPI00746777.3	14	1.09	1	1.28	0.95	1.2	1.23	P0138709B	62.4C	0	0
1.5h	ADH5	IPI00746777.3	14	1.09	1	0.94	0.89	0.81	0.86	P0138709B	63.9C	0	0
1.5h	ADI1	IPI00651738.1	7	1.04	1	1.05	1.04	1	0.92	P0138659B	42.1C	0	0
1.5h	ADI1	IPI00651738.1	7	1.04	1	0.97	1.08	1.03	1.01	P0138659B	44.1C	0	0
1.5h	ADI1	IPI00651738.1	6	1.01	1	0.95	0.96	0.96	0.91	P0138669B	46.2C	0	0
1.5h	ADI1	IPI00651738.1	6	1.01	1	0.87	0.9	0.9	0.91	P0138669B	48.1C	0	0
1.5h	ADI1	IPI00651738.1	6	1.2	1	1.01	1	1	0.96	P0138679B	50.4C	0	0
1.5h	ADI1	IPI00651738.1	6	1.2	1	0.7	0.67	0.81	0.73	P0138679B	51.9C	0	0
1.5h	ADK	IPI00290279.1	13	1.02	1	1.01	1.01	1	0.98	P0138659B	42.1C	2	0
1.5h	ADK	IPI00290279.1	13	1.02	1	0.99	0.99	1.02	0.97	P0138659B	44.1C	2	0
1.5h	ADK	IPI00290279.1	13	0.94	1	1.01	1.02	0.98	0.98	P0138669B	46.2C	2	0
1.5h	ADK	IPI00290279.1	13	0.94	1	1.07	1.01	1.02	1	P0138669B	48.1C	2	0
1.5h	ADK	IPI00290279.1	14	0.96	1	1.03	1.05	1.03	0.99	P0138679B	50.4C	2	0
1.5h	ADK	IPI00290279.1	14	0.96	1	1.06	1.08	1.05	1	P0138679B	51.9C	2	0
1.5h	ADK	IPI00290279.1	14	1.09	1	0.98	1.04	1.01	1.05	P0138689B	54C	2	0
1.5h	ADK	IPI00290279.1	14	1.09	1	1.06	1.1	1.06	1.08	P0138689B	56.1C	2	0
1.5h	ADK	IPI00290279.1	15	1.73	1	1.1	1.1	1.09	1.19	P0138699B	58.2C	2	0
1.5h	ADK	IPI00290279.1	15	1.73	1	1.26	1.31	1.35	1.44	P0138699B	60.1C	2	0
1.5h	ADK	IPI00290279.1	14	3.63	1	1.58	1.49	1.79	2.48	P0138709B	62.4C	2	0	7.69	1	0.84
1.5h	ADK	IPI00290279.1	14	3.63	1	1.47	1.96	2.34	3.7	P0138709B	63.9C	2	0	7.41	1.25	0.93
1.5h	ADM	IPI00017968.1	1	1.04	1	1.02	0.87	0.86	0.87	P0138669B	46.2C	0	1
1.5h	ADM	IPI00017968.1	1	1.04	1	1.05	0.94	0.89	0.83	P0138669B	48.1C	0	1
1.5h	ADM	IPI00017968.1	1	1.06	1	0.92	0.93	0.95	1.05	P0138679B	50.4C	0	1
1.5h	ADM	IPI00017968.1	1	1.06	1	0.96	1.04	0.85	0.8	P0138679B	51.9C	0	1
1.5h	ADM	IPI00017968.1	1	1.32	1	0.84	0.56	0.71	0.61	P0138689B	54C	0	1	9.07	-8	0.84
1.5h	ADM	IPI00017968.1	1	1.32	1	0.92	0.97	0.68	0.81	P0138689B	56.1C	0	1
1.5h	ADM	IPI00017968.1	1	2	1	0.62	0.95	0.75	0.47	P0138699B	58.2C	0	1	7.52	-1	0.4
1.5h	ADM	IPI00017968.1	1	2	1	1.15	1.01	1	0.93	P0138699B	60.1C	0	1
1.5h	ADNP	IPI00022215.1	21	1.45	1	1	1.04	1.04	1.01	P0138659B	42.1C	0	0
1.5h	ADNP	IPI00022215.1	21	1.45	1	0.97	0.97	0.97	0.97	P0138659B	44.1C	0	0
1.5h	ADNP	IPI00022215.1	6	2.1	1	1.01	0.92	0.96	1.03	P0138669B	46.2C	0	0
1.5h	ADNP	IPI00022215.1	6	2.1	1	0.95	0.93	0.96	0.97	P0138669B	48.1C	0	0
1.5h	ADO	IPI00045939.4	6	0.98	1	1	1.02	1.05	1.03	P0138659B	42.1C	0	0
1.5h	ADO	IPI00045939.4	6	0.98	1	0.98	1.02	0.98	0.98	P0138659B	44.1C	0	0
1.5h	ADO	IPI00045939.4	5	1.06	1	0.95	0.92	0.94	0.93	P0138669B	46.2C	0	0
1.5h	ADO	IPI00045939.4	5	1.06	1	1.06	0.98	1	1.07	P0138669B	48.1C	0	0
1.5h	ADO	IPI00045939.4	6	1.03	1	1.01	1.06	1.04	1.02	P0138679B	50.4C	0	0
1.5h	ADO	IPI00045939.4	6	1.03	1	1.01	1.01	1.01	0.94	P0138679B	51.9C	0	0
1.5h	ADO	IPI00045939.4	4	1.09	1	1	0.96	1.01	1.05	P0138689B	54C	0	0
1.5h	ADO	IPI00045939.4	4	1.09	1	0.85	0.94	0.99	0.98	P0138689B	56.1C	0	0
1.5h	ADO	IPI00045939.4	4	1.56	1	0.93	1	0.92	1.02	P0138699B	58.2C	0	0
1.5h	ADO	IPI00045939.4	4	1.56	1	1.01	1.04	0.98	0.99	P0138699B	60.1C	0	0
1.5h	ADO	IPI00045939.4	4	1.58	1	0.94	0.97	0.93	1.06	P0138709B	62.4C	0	0
1.5h	ADO	IPI00045939.4	4	1.58	1	0.93	0.96	1.07	1.06	P0138709B	63.9C	0	0
1.5h	ADORA2A	IPI00020974.3	0							P0138699B	58.2C	0	0
1.5h	ADORA2A	IPI00020974.3	0							P0138699B	60.1C	0	0
1.5h	ADORA2B	IPI00020976.1	1	1.4	1	0.83	0.93	0.99	0.82	P0138689B	54C	0	0
1.5h	ADORA2B	IPI00020976.1	1	1.4	1	0.8	1	1.19	0.96	P0138689B	56.1C	0	0
1.5h	ADPGK	IPI00556385.1	9	0.96	1	0.97	0.93	0.97	0.9	P0138659B	42.1C	0	0
1.5h	ADPGK	IPI00556385.1	9	0.96	1	0.98	1.01	0.98	0.96	P0138659B	44.1C	0	0
1.5h	ADPGK	IPI00556385.1	11	0.91	1	0.98	1.04	1	1	P0138669B	46.2C	0	0
1.5h	ADPGK	IPI00556385.1	11	0.91	1	1.11	1.07	1.03	1.04	P0138669B	48.1C	0	0
1.5h	ADPGK	IPI00556385.1	9	0.91	1	1.01	1.04	1.03	0.96	P0138679B	50.4C	0	0
1.5h	ADPGK	IPI00556385.1	9	0.91	1	1.02	1.07	1.01	1.03	P0138679B	51.9C	0	0
1.5h	ADPGK	IPI00556385.1	5	1.1	1	1.01	1.07	1.01	1.02	P0138689B	54C	0	0
1.5h	ADPGK	IPI00556385.1	5	1.1	1	0.95	0.96	0.89	0.94	P0138689B	56.1C	0	0
1.5h	ADPGK	IPI00556385.1	6	1.42	1	1.16	1.13	1.09	1.06	P0138699B	58.2C	0	0
1.5h	ADPGK	IPI00556385.1	6	1.42	1	1.07	1.07	1.02	1.06	P0138699B	60.1C	0	0
1.5h	ADPGK	IPI00556385.1	4	1.77	1	1.13	0.93	1.16	1.08	P0138709B	62.4C	0	0
1.5h	ADPGK	IPI00556385.1	4	1.77	1	0.86	0.89	0.82	0.89	P0138709B	63.9C	0	0
1.5h	ADPRH	IPI00009258.1	3	0.97	1	0.96	1.01	1.01	0.99	P0138659B	42.1C	0	0
1.5h	ADPRH	IPI00009258.1	3	0.97	1	0.92	1.01	0.96	1.03	P0138659B	44.1C	0	0
1.5h	ADPRH	IPI00009258.1	2	0.98	1	1.01	1.04	1.05	1.07	P0138669B	46.2C	0	0
1.5h	ADPRH	IPI00009258.1	2	0.98	1	1.07	1.08	1.06	1.05	P0138669B	48.1C	0	0
1.5h	ADPRH	IPI00009258.1	3	1.06	1	1.09	1.13	1.17	1.13	P0138679B	50.4C	0	0
1.5h	ADPRH	IPI00009258.1	3	1.06	1	1.1	1.15	1.11	1.11	P0138679B	51.9C	0	0
1.5h	ADPRHL2	IPI00015865.6	5	1	1	0.99	0.97	0.96	1.05	P0138659B	42.1C	0	0
1.5h	ADPRHL2	IPI00015865.6	5	1	1	1.01	1.04	1	0.97	P0138659B	44.1C	0	0
1.5h	ADPRHL2	IPI00015865.6	5	1.09	1	0.98	0.97	0.97	0.99	P0138669B	46.2C	0	0
1.5h	ADPRHL2	IPI00015865.6	5	1.09	1	1.1	1.05	1.04	1.02	P0138669B	48.1C	0	0
1.5h	ADPRHL2	IPI00015865.6	5	1.36	1	1.02	0.99	0.99	1.03	P0138679B	50.4C	0	0
1.5h	ADPRHL2	IPI00015865.6	5	1.36	1	1.05	1.11	1.09	1.13	P0138679B	51.9C	0	0
1.5h	ADPRHL2	IPI00015865.6	4	2.64	1	1.01	1.03	0.95	0.99	P0138689B	54C	0	0
1.5h	ADPRHL2	IPI00015865.6	4	2.64	1	1.05	1.06	0.95	1.13	P0138689B	56.1C	0	0
1.5h	ADPRHL2	IPI00015865.6	1	1.51	1	0.96	0.8	0.93	0.85	P0138699B	58.2C	0	0
1.5h	ADPRHL2	IPI00015865.6	1	1.51	1	0.78	1.17	0.8	0.63	P0138699B	60.1C	0	0	6.93	-8	0.54
1.5h	ADPRHL2	IPI00015865.6	3	0.98	1	1.18	1.14	1.61	1.24	P0138709B	62.4C	0	0
1.5h	ADPRHL2	IPI00015865.6	3	0.98	1	0.93	1	0.92	1.1	P0138709B	63.9C	0	0
1.5h	ADRBK1	IPI00012497.2	12	0.99	1	1.01	0.99	0.99	0.9	P0138659B	42.1C	0	0
1.5h	ADRBK1	IPI00012497.2	12	0.99	1	0.93	0.95	0.97	0.95	P0138659B	44.1C	0	0
1.5h	ADRBK1	IPI00012497.2	8	1.07	1	0.97	0.97	0.95	0.97	P0138669B	46.2C	0	0
1.5h	ADRBK1	IPI00012497.2	8	1.07	1	1.03	1.01	0.99	0.98	P0138669B	48.1C	0	0
1.5h	ADRBK1	IPI00012497.2	16	1.47	1	1.1	1.1	1.14	1.11	P0138679B	50.4C	0	0
1.5h	ADRBK1	IPI00012497.2	16	1.47	1	1.17	1.19	1.15	1.27	P0138679B	51.9C	0	0
1.5h	ADRBK1	IPI00012497.2	3	3.6	1	1.15	1.2	1.15	1.39	P0138689B	54C	0	0
1.5h	ADRBK1	IPI00012497.2	3	3.6	1	0.97	0.95	0.81	1.11	P0138689B	56.1C	0	0
1.5h	ADRBK2	IPI00019926.4	2	1.02	1	0.93	1	0.89	0.87	P0138659B	42.1C	0	0
1.5h	ADRBK2	IPI00019926.4	2	1.02	1	0.92	0.91	0.85	0.97	P0138659B	44.1C	0	0
1.5h	ADRBK2	IPI00019926.4	1	1.32	1	0.87	1.01	0.82	0.9	P0138669B	46.2C	0	0
1.5h	ADRBK2	IPI00019926.4	1	1.32	1	0.9	1	0.85	0.81	P0138669B	48.1C	0	0
1.5h	ADRM1	IPI00033030.2	7	1.02	1	1.02	1.03	1.02	1.03	P0138659B	42.1C	0	0
1.5h	ADRM1	IPI00033030.2	7	1.02	1	0.98	1	1.02	0.95	P0138659B	44.1C	0	0
1.5h	ADRM1	IPI00033030.2	7	1.08	1	1	1.03	1.01	1.05	P0138669B	46.2C	0	0
1.5h	ADRM1	IPI00033030.2	7	1.08	1	0.98	1.01	1.02	0.98	P0138669B	48.1C	0	0
1.5h	ADRM1	IPI00033030.2	7	1.23	1	1.03	1.08	1.05	1.04	P0138679B	50.4C	0	0
1.5h	ADRM1	IPI00033030.2	7	1.23	1	1.04	1.06	1.06	1.04	P0138679B	51.9C	0	0
1.5h	ADRM1	IPI00033030.2	5	4.23	1	1.14	1.23	1.25	1.24	P0138689B	54C	0	0
1.5h	ADRM1	IPI00033030.2	5	4.23	1	1.21	1.32	1.15	1.38	P0138689B	56.1C	0	0
1.5h	ADRM1	IPI00033030.2	2	2.23	1	0.78	0.97	1.17	1.17	P0138699B	58.2C	0	0
1.5h	ADRM1	IPI00033030.2	2	2.23	1	1.13	0.74	1	1.09	P0138699B	60.1C	0	0
1.5h	ADSL	IPI00026904.2	13	1	1	1.01	0.97	0.98	0.92	P0138659B	42.1C	1	0
1.5h	ADSL	IPI00026904.2	13	1	1	0.97	1.02	0.99	0.95	P0138659B	44.1C	1	0
1.5h	ADSL	IPI00026904.2	14	0.91	1	1	1.07	1.04	1.04	P0138669B	46.2C	1	0
1.5h	ADSL	IPI00026904.2	14	0.91	1	1.06	1.06	1.05	1	P0138669B	48.1C	1	0
1.5h	ADSL	IPI00026904.2	7	0.83	1	1.04	1.07	1.05	1.04	P0138679B	50.4C	1	0
1.5h	ADSL	IPI00026904.2	7	0.83	1	1.01	1.03	0.97	0.89	P0138679B	51.9C	1	0
1.5h	ADSL	IPI00026904.2	11	1.05	1	0.94	1.01	0.99	0.99	P0138689B	54C	1	0
1.5h	ADSL	IPI00026904.2	11	1.05	1	1.07	1.12	0.99	1.04	P0138689B	56.1C	1	0
1.5h	ADSL	IPI00026904.2	15	1.21	1	1.06	1.03	1.06	1.03	P0138699B	58.2C	1	0
1.5h	ADSL	IPI00026904.2	15	1.21	1	1.06	1.12	1.11	1.02	P0138699B	60.1C	1	0
1.5h	ADSL	IPI00026904.2	17	3.49	1	1.15	1.02	1.09	1.13	P0138709B	62.4C	1	0
1.5h	ADSL	IPI00026904.2	17	3.49	1	1.08	1.25	1.42	1.77	P0138709B	63.9C	1	0	7.38	1.48	0.96
1.5h	ADSS	IPI00026833.4	9	1.02	1	0.98	0.97	1.03	0.97	P0138659B	42.1C	2	0
1.5h	ADSS	IPI00026833.4	9	1.02	1	1.02	0.96	1.01	0.98	P0138659B	44.1C	2	0
1.5h	ADSS	IPI00026833.4	11	0.98	1	1.01	0.99	1.01	0.98	P0138669B	46.2C	2	0
1.5h	ADSS	IPI00026833.4	11	0.98	1	1.07	1.02	1.05	1.01	P0138669B	48.1C	2	0
1.5h	ADSS	IPI00026833.4	11	0.99	1	1.02	1.03	1.04	0.97	P0138679B	50.4C	2	0
1.5h	ADSS	IPI00026833.4	11	0.99	1	1.09	1.1	1.08	1.01	P0138679B	51.9C	2	0
1.5h	ADSS	IPI00026833.4	9	1.08	1	0.98	0.99	1.01	1.02	P0138689B	54C	2	0
1.5h	ADSS	IPI00026833.4	9	1.08	1	1.03	1.03	1.05	1.03	P0138689B	56.1C	2	0
1.5h	ADSS	IPI00026833.4	7	1.73	1	1.04	1.06	1.04	1.09	P0138699B	58.2C	2	0
1.5h	ADSS	IPI00026833.4	7	1.73	1	1.17	1.22	1.26	1.3	P0138699B	60.1C	2	0
1.5h	ADSS	IPI00026833.4	6	3.43	1	1.63	1.46	1.81	2.17	P0138709B	62.4C	2	0	8.27	1	0.83
1.5h	ADSS	IPI00026833.4	6	3.43	1	1.4	1.65	1.63	2.21	P0138709B	63.9C	2	0	7.93	1	0.88
1.5h	ADSSL1	IPI00170914.1	1	0.99	1	1.04	1.06	0.89	1	P0138669B	46.2C	0	0
1.5h	ADSSL1	IPI00170914.1	1	0.99	1	1.13	1.17	0.98	1.08	P0138669B	48.1C	0	0
1.5h	ADSSL1	IPI00170914.1	2	0.92	1	0.94	0.98	0.91	0.93	P0138679B	50.4C	0	0
1.5h	ADSSL1	IPI00170914.1	2	0.92	1	0.89	0.89	0.92	0.94	P0138679B	51.9C	0	0
1.5h	ADSSL1	IPI00170914.1	2	1.06	1	1	0.92	0.95	1.02	P0138689B	54C	0	0
1.5h	ADSSL1	IPI00170914.1	2	1.06	1	0.94	0.98	0.99	1.01	P0138689B	56.1C	0	0
1.5h	ADSSL1	IPI00170914.1	1	1.7	1	0.99	1.35	1	1.22	P0138699B	58.2C	0	0
1.5h	ADSSL1	IPI00170914.1	1	1.7	1	1.06	1.16	1.31	1.19	P0138699B	60.1C	0	0
1.5h	AFAP1	IPI00910135.1	7	0.86	1	0.98	1.12	1	0.93	P0138659B	42.1C	0	0
1.5h	AFAP1	IPI00910135.1	7	0.86	1	0.99	0.94	0.96	0.93	P0138659B	44.1C	0	0
1.5h	AFAP1	IPI00910135.1	7	1.23	1	0.94	0.93	0.89	0.87	P0138669B	46.2C	0	0
1.5h	AFAP1	IPI00910135.1	7	1.23	1	0.79	0.93	0.87	0.82	P0138669B	48.1C	0	0
1.5h	AFAP1	IPI00910135.1	4	2.37	1	0.8	0.75	0.78	0.76	P0138679B	50.4C	0	0
1.5h	AFAP1	IPI00910135.1	4	2.37	1	0.99	0.95	0.89	1.02	P0138679B	51.9C	0	0
1.5h	AFAP1L1	IPI00163565.6	2	1.09	1	1.24	1.19	1.7	1.05	P0138669B	46.2C	0	0
1.5h	AFAP1L1	IPI00163565.6	2	1.09	1	1.47	1.41	1.39	1.67	P0138669B	48.1C	0	0	9.03	1	0.74
1.5h	AFAP1L1	IPI00854594.2	2	0.72	1	1.1	1.14	1.31	1.28	P0138659B	42.1C	0	0
1.5h	AFAP1L1	IPI00854594.2	2	0.72	1	0.85	0.74	0.79	0.71	P0138659B	44.1C	0	0
1.5h	AFF1	IPI00396310.5	1	1.18	1	0.87	0.86	1.01	0.97	P0138669B	46.2C	0	0
1.5h	AFF1	IPI00396310.5	1	1.18	1	0.67	0.99	0.96	0.96	P0138669B	48.1C	0	0
1.5h	AFF3	IPI00515069.3	2	1.19	1	1.04	0.89	1.04	0.77	P0138659B	42.1C	0	0
1.5h	AFF3	IPI00515069.3	2	1.19	1	1.2	1.13	1.18	1.18	P0138659B	44.1C	0	0
1.5h	AFF3	IPI00515069.3	1	1.16	1	0.87	0.85	0.97	0.85	P0138669B	46.2C	0	0
1.5h	AFF3	IPI00515069.3	1	1.16	1	0.91	0.93	0.96	1	P0138669B	48.1C	0	0
1.5h	AFF3	IPI00515069.3	2	0.9	1	1.2	1.06	1.24	1.35	P0138679B	50.4C	0	0
1.5h	AFF3	IPI00515069.3	2	0.9	1	0.9	0.65	1	1.09	P0138679B	51.9C	0	0
1.5h	AFF3	IPI00515069.3	2	0.96	1	1.25	1.12	1.18	1.06	P0138689B	54C	0	0
1.5h	AFF3	IPI00515069.3	2	0.96	1	1.11	1.05	1.05	1.2	P0138689B	56.1C	0	0
1.5h	AFF3	IPI00515069.3	2	1.19	1	0.99	1.03	0.93	0.96	P0138699B	58.2C	0	0
1.5h	AFF3	IPI00515069.3	2	1.19	1	1.03	0.94	0.96	1.06	P0138699B	60.1C	0	0
1.5h	AFF4	IPI00004344.1	13	0.92	1	0.97	1.12	1.02	1.12	P0138659B	42.1C	0	0
1.5h	AFF4	IPI00004344.1	13	0.92	1	0.97	1.03	1.05	1.02	P0138659B	44.1C	0	0
1.5h	AFF4	IPI00004344.1	14	1.36	1	1.06	1.08	1.04	1.11	P0138669B	46.2C	0	0
1.5h	AFF4	IPI00004344.1	14	1.36	1	0.83	0.98	0.98	0.95	P0138669B	48.1C	0	0
1.5h	AFF4	IPI00004344.1	8	1.19	1	0.97	0.99	0.97	1.06	P0138679B	50.4C	0	0
1.5h	AFF4	IPI00004344.1	8	1.19	1	0.97	0.95	0.96	0.91	P0138679B	51.9C	0	0
1.5h	AFF4	IPI00004344.1	4	1.09	1	1.06	0.82	0.91	1	P0138689B	54C	0	0
1.5h	AFF4	IPI00004344.1	4	1.09	1	0.91	0.87	0.95	1.07	P0138689B	56.1C	0	0
1.5h	AFF4	IPI00004344.1	4	1.4	1	0.91	0.91	0.83	0.97	P0138699B	58.2C	0	0
1.5h	AFF4	IPI00004344.1	4	1.4	1	1.1	0.9	0.93	1.02	P0138699B	60.1C	0	0
1.5h	AFF4	IPI00004344.1	2	1.35	1	0.88	0.86	0.96	0.76	P0138709B	62.4C	0	0
1.5h	AFF4	IPI00004344.1	2	1.35	1	0.96	0.96	0.91	0.91	P0138709B	63.9C	0	0
1.5h	AFG3L2	IPI00001091.4	21	0.99	1	1	1.01	1.01	1.02	P0138659B	42.1C	2	0
1.5h	AFG3L2	IPI00001091.4	21	0.99	1	0.97	0.99	1.01	0.99	P0138659B	44.1C	2	0
1.5h	AFG3L2	IPI00001091.4	21	0.99	1	1.01	1.03	1	1.03	P0138669B	46.2C	2	0
1.5h	AFG3L2	IPI00001091.4	21	0.99	1	1.05	1.03	1.04	1.04	P0138669B	48.1C	2	0
1.5h	AFG3L2	IPI00001091.4	17	1.37	1	1.03	1.05	1.05	1.07	P0138679B	50.4C	2	0
1.5h	AFG3L2	IPI00001091.4	17	1.37	1	1.06	1.14	1.14	1.16	P0138679B	51.9C	2	0
1.5h	AFG3L2	IPI00001091.4	9	3.77	1	1.05	1.18	1.24	1.33	P0138689B	54C	2	0
1.5h	AFG3L2	IPI00001091.4	9	3.77	1	1.13	1.47	1.61	2.11	P0138689B	56.1C	2	0	7.55	1.3	0.95
1.5h	AFG3L2	IPI00001091.4	3	1.64	1	1.08	1.42	1.44	1.9	P0138699B	58.2C	2	0	7.51	1.24	0.9
1.5h	AFG3L2	IPI00001091.4	3	1.64	1	1.08	1.11	1.24	1.41	P0138699B	60.1C	2	0
1.5h	AFG3L2	IPI00001091.4	1	0.89	1	1.42	0.91	1.25	1.42	P0138709B	62.4C	2	0
1.5h	AFG3L2	IPI00001091.4	1	0.89	1	0.98	0.92	0.83	1.13	P0138709B	63.9C	2	0
1.5h	AFP	IPI00022443.1	0							P0138699B	58.2C	0	0
1.5h	AFP	IPI00022443.1	0							P0138699B	60.1C	0	0
1.5h	AFTPH	IPI00554740.1	7	1.01	1	1.01	1.02	1.05	1.11	P0138659B	42.1C	0	0
1.5h	AFTPH	IPI00554740.1	7	1.01	1	1	0.98	1.02	1.01	P0138659B	44.1C	0	0
1.5h	AFTPH	IPI00554740.1	8	1.1	1	0.96	1.01	1.01	0.99	P0138669B	46.2C	0	0
1.5h	AFTPH	IPI00554740.1	8	1.1	1	0.98	0.98	1	1.02	P0138669B	48.1C	0	0
1.5h	AFTPH	IPI00554740.1	3	1.72	1	0.95	0.89	0.9	0.98	P0138679B	50.4C	0	0
1.5h	AFTPH	IPI00554740.1	3	1.72	1	0.9	0.99	0.89	0.95	P0138679B	51.9C	0	0
1.5h	AFTPH	IPI00554740.1	1	1.6	1	0.81	0.76	0.63	0.72	P0138689B	54C	0	0
1.5h	AFTPH	IPI00554740.1	1	1.6	1	0.99	0.85	0.49	0.82	P0138689B	56.1C	0	0
1.5h	AGA	IPI00026259.1	1	0.93	1	1	1.03	1.17	1.34	P0138659B	42.1C	0	0
1.5h	AGA	IPI00026259.1	1	0.93	1	1.22	1.01	0.88	0.95	P0138659B	44.1C	0	0
1.5h	AGA	IPI00026259.1	1	1.03	1	1.01	0.88	0.97	1.06	P0138679B	50.4C	0	0
1.5h	AGA	IPI00026259.1	1	1.03	1	1.11	0.98	0.88	0.91	P0138679B	51.9C	0	0
1.5h	AGA	IPI00026259.1	1	0.98	1	0.91	0.94	1.07	1.3	P0138689B	54C	0	0
1.5h	AGA	IPI00026259.1	1	0.98	1	0.86	0.78	0.78	0.77	P0138689B	56.1C	0	0
1.5h	AGA	IPI00026259.1	1	0.77	1	1.23	1.08	1.17	1.15	P0138709B	62.4C	0	0
1.5h	AGA	IPI00026259.1	1	0.77	1	0.83	0.77	0.68	0.73	P0138709B	63.9C	0	0
1.5h	AGAP1	IPI00916750.1	5	1.03	1	1.04	1	1.07	0.97	P0138659B	42.1C	0	0
1.5h	AGAP1	IPI00916750.1	5	1.03	1	1.03	0.99	0.96	1.07	P0138659B	44.1C	0	0
1.5h	AGAP1	IPI00916750.1	5	1.04	1	1.05	0.98	1.01	1.01	P0138669B	46.2C	0	0
1.5h	AGAP1	IPI00916750.1	5	1.04	1	1.03	0.95	0.95	1.01	P0138669B	48.1C	0	0
1.5h	AGAP1	IPI00916750.1	5	1.15	1	1.07	1.06	1.05	1.04	P0138679B	50.4C	0	0
1.5h	AGAP1	IPI00916750.1	5	1.15	1	1.09	1.04	1.01	1.05	P0138679B	51.9C	0	0
1.5h	AGAP3	IPI00163185.8	4	1.17	1	1.02	1.01	1.08	0.99	P0138659B	42.1C	0	0
1.5h	AGAP3	IPI00163185.8	4	1.17	1	0.94	0.99	0.94	1	P0138659B	44.1C	0	0
1.5h	AGAP3	IPI00163185.8	3	1.48	1	1.07	1.11	1.05	1.13	P0138669B	46.2C	0	0
1.5h	AGAP3	IPI00163185.8	3	1.48	1	0.98	1.03	1.01	1.04	P0138669B	48.1C	0	0
1.5h	AGAP3	IPI00163185.8	2	2.42	1	0.75	0.72	0.77	0.78	P0138679B	50.4C	0	0
1.5h	AGAP3	IPI00163185.8	2	2.42	1	1.02	0.97	0.9	0.93	P0138679B	51.9C	0	0
1.5h	AGAP3	IPI00442323.1	0							P0138659B	42.1C	0	0
1.5h	AGAP3	IPI00442323.1	0							P0138659B	44.1C	0	0
1.5h	AGAP3	IPI00442323.1	3	1.38	1	0.95	1.09	1.12	1.11	P0138669B	46.2C	0	0
1.5h	AGAP3	IPI00442323.1	3	1.38	1	0.97	1.1	1.06	1.02	P0138669B	48.1C	0	0
1.5h	AGFG1	IPI00903328.2	6	1	1	1	1.02	1.04	1.11	P0138659B	42.1C	0	1
1.5h	AGFG1	IPI00903328.2	6	1	1	1.03	0.99	1.02	1	P0138659B	44.1C	0	1
1.5h	AGFG1	IPI00903328.2	6	1.13	1	1	0.98	0.94	1.01	P0138669B	46.2C	0	1
1.5h	AGFG1	IPI00903328.2	6	1.13	1	1.07	1	1.03	1	P0138669B	48.1C	0	1
1.5h	AGFG1	IPI00903328.2	5	1.7	1	0.94	0.84	0.93	0.96	P0138679B	50.4C	0	1
1.5h	AGFG1	IPI00903328.2	5	1.7	1	1.02	0.99	0.99	1	P0138679B	51.9C	0	1
1.5h	AGFG1	IPI00903328.2	2	4.3	1	0.91	0.8	0.84	0.77	P0138689B	54C	0	1
1.5h	AGFG1	IPI00903328.2	2	4.3	1	0.89	0.82	0.68	0.75	P0138689B	56.1C	0	1
1.5h	AGFG1	IPI00903328.2	3	1.58	1	0.85	0.92	0.97	0.76	P0138699B	58.2C	0	1
1.5h	AGFG1	IPI00903328.2	3	1.58	1	1.11	1	0.98	1.05	P0138699B	60.1C	0	1
1.5h	AGFG1	IPI00903328.2	1	1.07	1	1.03	0.93	0.85	0.84	P0138709B	62.4C	0	1
1.5h	AGFG1	IPI00903328.2	1	1.07	1	1.08	0.95	0.76	0.67	P0138709B	63.9C	0	1	7.36	-2.99	0.94
1.5h	AGFG2	IPI00418238.1	3	1.16	1	1.02	1.05	1	1.1	P0138659B	42.1C	0	0
1.5h	AGFG2	IPI00418238.1	3	1.16	1	0.99	1.02	0.98	0.96	P0138659B	44.1C	0	0
1.5h	AGFG2	IPI00418238.1	2	2.01	1	0.95	1.04	0.97	1.02	P0138669B	46.2C	0	0
1.5h	AGFG2	IPI00418238.1	2	2.01	1	0.83	0.94	0.94	0.85	P0138669B	48.1C	0	0
1.5h	AGFG2	IPI00418238.1	1	1.9	1	0.8	0.76	0.92	0.71	P0138679B	50.4C	0	0
1.5h	AGFG2	IPI00418238.1	1	1.9	1	0.75	0.79	0.8	1.06	P0138679B	51.9C	0	0
1.5h	AGGF1	IPI00018027.2	3	1.35	1	0.89	0.9	0.87	0.98	P0138659B	42.1C	0	0
1.5h	AGGF1	IPI00018027.2	3	1.35	1	1.04	0.96	0.94	0.96	P0138659B	44.1C	0	0
1.5h	AGGF1	IPI00018027.2	1	2.18	1	0.91	0.83	0.89	1.03	P0138669B	46.2C	0	0
1.5h	AGGF1	IPI00018027.2	1	2.18	1	1.29	1.07	1.03	1.01	P0138669B	48.1C	0	0
1.5h	AGK	IPI00019353.4	14	1.01	1	1.03	1.02	1.01	0.95	P0138659B	42.1C	0	0
1.5h	AGK	IPI00019353.4	14	1.01	1	0.97	0.99	1.01	1	P0138659B	44.1C	0	0
1.5h	AGK	IPI00019353.4	15	0.98	1	1.01	1.07	1.01	1.05	P0138669B	46.2C	0	0
1.5h	AGK	IPI00019353.4	15	0.98	1	1.07	1.07	1.03	1.06	P0138669B	48.1C	0	0
1.5h	AGK	IPI00019353.4	10	0.93	1	1.08	1.13	1.11	1.05	P0138679B	50.4C	0	0
1.5h	AGK	IPI00019353.4	10	0.93	1	1.04	1.04	1.03	1.03	P0138679B	51.9C	0	0
1.5h	AGK	IPI00019353.4	11	1.37	1	1	1.08	1.05	1.03	P0138689B	54C	0	0
1.5h	AGK	IPI00019353.4	11	1.37	1	1.06	1.05	1.04	1.13	P0138689B	56.1C	0	0
1.5h	AGK	IPI00019353.4	7	3.51	1	1.15	1.22	1.22	1.26	P0138699B	58.2C	0	0
1.5h	AGK	IPI00019353.4	7	3.51	1	0.96	1.24	1.29	1.21	P0138699B	60.1C	0	0
1.5h	AGK	IPI00019353.4	2	3.9	1	1.37	1.37	1.34	1.28	P0138709B	62.4C	0	0
1.5h	AGK	IPI00019353.4	2	3.9	1	2.09	2.15	3.17	2.25	P0138709B	63.9C	0	0	9.5	3.68	0.64
1.5h	AGL	IPI00328318.7	22	0.99	1	1	0.98	0.95	0.89	P0138659B	42.1C	0	0
1.5h	AGL	IPI00328318.7	22	0.99	1	0.96	0.98	0.97	0.97	P0138659B	44.1C	0	0
1.5h	AGL	IPI00328318.7	26	1.01	1	1.01	1.07	1.01	1.01	P0138669B	46.2C	0	0
1.5h	AGL	IPI00328318.7	26	1.01	1	1.07	1.05	1.01	1	P0138669B	48.1C	0	0
1.5h	AGL	IPI00328318.7	17	2.81	1	1.08	1.06	1.08	1.05	P0138679B	50.4C	0	0
1.5h	AGL	IPI00328318.7	17	2.81	1	1.14	1.13	1.1	1.31	P0138679B	51.9C	0	0
1.5h	AGPAT1	IPI00019141.1	3	1.15	1	0.92	0.93	1.01	0.87	P0138659B	42.1C	0	0
1.5h	AGPAT1	IPI00019141.1	3	1.15	1	1.09	1.13	1.08	1.16	P0138659B	44.1C	0	0
1.5h	AGPAT1	IPI00019141.1	2	0.89	1	1.09	1.16	1.1	1.16	P0138669B	46.2C	0	0
1.5h	AGPAT1	IPI00019141.1	2	0.89	1	0.98	1.05	1.02	1.07	P0138669B	48.1C	0	0
1.5h	AGPAT1	IPI00019141.1	2	1.4	1	0.99	1.04	1.16	0.97	P0138679B	50.4C	0	0
1.5h	AGPAT1	IPI00019141.1	2	1.4	1	0.93	1.08	1.03	1.13	P0138679B	51.9C	0	0
1.5h	AGPAT3	IPI00749011.1	8	0.99	1	1.04	0.98	0.98	0.84	P0138659B	42.1C	0	0
1.5h	AGPAT3	IPI00749011.1	8	0.99	1	0.91	0.95	0.98	1.01	P0138659B	44.1C	0	0
1.5h	AGPAT3	IPI00749011.1	6	0.98	1	1	1.13	1.06	1.04	P0138669B	46.2C	0	0
1.5h	AGPAT3	IPI00749011.1	6	0.98	1	1.13	1.1	1.14	1.06	P0138669B	48.1C	0	0
1.5h	AGPAT3	IPI00749011.1	5	1.37	1	1.02	1.04	1.03	0.94	P0138679B	50.4C	0	0
1.5h	AGPAT3	IPI00749011.1	5	1.37	1	1.12	1.09	1.06	1.13	P0138679B	51.9C	0	0
1.5h	AGPAT4	IPI00016956.1	4	1.03	1	1.04	1.03	1.07	0.8	P0138659B	42.1C	0	0
1.5h	AGPAT4	IPI00016956.1	4	1.03	1	0.99	1.1	1.12	1.06	P0138659B	44.1C	0	0
1.5h	AGPAT4	IPI00016956.1	5	0.91	1	1.01	1.14	1.11	1.06	P0138669B	46.2C	0	0
1.5h	AGPAT4	IPI00016956.1	5	0.91	1	1.05	1.04	1.06	1.06	P0138669B	48.1C	0	0
1.5h	AGPAT4	IPI00016956.1	5	1.15	1	1.08	1.11	1.16	1.03	P0138679B	50.4C	0	0
1.5h	AGPAT4	IPI00016956.1	5	1.15	1	1.04	1.07	0.98	1.09	P0138679B	51.9C	0	0
1.5h	AGPAT5	IPI00028491.4	7	0.99	1	0.92	0.96	0.87	0.82	P0138659B	42.1C	0	0
1.5h	AGPAT5	IPI00028491.4	7	0.99	1	0.95	0.96	0.97	0.99	P0138659B	44.1C	0	0
1.5h	AGPAT5	IPI00028491.4	7	1.04	1	0.9	0.92	0.91	0.91	P0138669B	46.2C	0	0
1.5h	AGPAT5	IPI00028491.4	7	1.04	1	0.9	0.96	0.93	0.96	P0138669B	48.1C	0	0
1.5h	AGPAT5	IPI00028491.4	6	1.29	1	0.88	0.91	0.97	0.93	P0138679B	50.4C	0	0
1.5h	AGPAT5	IPI00028491.4	6	1.29	1	1.02	1.07	1.07	1.09	P0138679B	51.9C	0	0
1.5h	AGPAT5	IPI00028491.4	5	3.15	1	0.9	1.03	1.01	0.99	P0138689B	54C	0	0
1.5h	AGPAT5	IPI00028491.4	5	3.15	1	0.84	0.98	0.88	0.85	P0138689B	56.1C	0	0
1.5h	AGPAT6	IPI00016070.3	3	1.09	1	0.92	0.91	0.89	0.92	P0138659B	42.1C	0	0
1.5h	AGPAT6	IPI00016070.3	3	1.09	1	1.02	0.98	0.98	1.02	P0138659B	44.1C	0	0
1.5h	AGPAT6	IPI00016070.3	4	1	1	0.99	0.97	0.9	1.03	P0138669B	46.2C	0	0
1.5h	AGPAT6	IPI00016070.3	4	1	1	1.04	0.99	1.02	1	P0138669B	48.1C	0	0
1.5h	AGPAT6	IPI00016070.3	4	1.15	1	1.02	0.99	1.01	0.98	P0138679B	50.4C	0	0
1.5h	AGPAT6	IPI00016070.3	4	1.15	1	1.03	1.03	1.04	1.02	P0138679B	51.9C	0	0
1.5h	AGPAT6	IPI00016070.3	2	2.35	1	0.99	1.06	1	1.02	P0138689B	54C	0	0
1.5h	AGPAT6	IPI00016070.3	2	2.35	1	0.87	0.79	0.88	0.75	P0138689B	56.1C	0	0
1.5h	AGPAT9	IPI00140301.5	4	1.05	1	0.99	0.93	0.99	0.76	P0138659B	42.1C	0	0
1.5h	AGPAT9	IPI00140301.5	4	1.05	1	0.94	1.03	1.03	1.03	P0138659B	44.1C	0	0
1.5h	AGPAT9	IPI00140301.5	5	1.08	1	1.04	0.98	0.96	0.94	P0138669B	46.2C	0	0
1.5h	AGPAT9	IPI00140301.5	5	1.08	1	1.16	0.99	1.08	1.09	P0138669B	48.1C	0	0
1.5h	AGPAT9	IPI00140301.5	2	1.71	1	1.06	1.02	1.19	0.93	P0138679B	50.4C	0	0
1.5h	AGPAT9	IPI00140301.5	2	1.71	1	0.91	0.97	0.97	1.02	P0138679B	51.9C	0	0
1.5h	AGPS	IPI00010349.1	11	1.02	1	0.99	0.97	1	0.93	P0138659B	42.1C	0	0
1.5h	AGPS	IPI00010349.1	11	1.02	1	0.98	1.02	1.01	1.01	P0138659B	44.1C	0	0
1.5h	AGPS	IPI00010349.1	15	0.97	1	1.02	1.08	1.02	1.02	P0138669B	46.2C	0	0
1.5h	AGPS	IPI00010349.1	15	0.97	1	1.1	1.04	1.04	1.07	P0138669B	48.1C	0	0
1.5h	AGPS	IPI00010349.1	12	1.29	1	1.04	1.06	1.1	1.03	P0138679B	50.4C	0	0
1.5h	AGPS	IPI00010349.1	12	1.29	1	1.1	1.09	1.07	1.16	P0138679B	51.9C	0	0
1.5h	AGPS	IPI00010349.1	8	2.28	1	0.98	1.04	1.03	1.01	P0138689B	54C	0	0
1.5h	AGPS	IPI00010349.1	8	2.28	1	1.06	1.09	1.01	1.05	P0138689B	56.1C	0	0
1.5h	AGPS	IPI00010349.1	4	2.2	1	1.04	1.09	1.1	1.03	P0138699B	58.2C	0	0
1.5h	AGPS	IPI00010349.1	4	2.2	1	0.85	0.98	0.82	0.83	P0138699B	60.1C	0	0
1.5h	AGRN	IPI00374563.3	1		1	0.51	0.77	1.6		P0138679B	50.4C	0	0
1.5h	AGRN	IPI00374563.3	1							P0138679B	51.9C	0	0
1.5h	AGRN	IPI00374563.3	2	1.51	1	0.93	1.04	0.9	0.81	P0138699B	58.2C	0	0
1.5h	AGRN	IPI00374563.3	2	1.51	1	0.73	0.66	0.73	0.72	P0138699B	60.1C	0	0
1.5h	AGTPBP1	IPI00418530.2	5	1.03	1	0.95	1.01	0.99	0.94	P0138659B	42.1C	0	0
1.5h	AGTPBP1	IPI00418530.2	5	1.03	1	0.97	1.05	0.95	0.94	P0138659B	44.1C	0	0
1.5h	AGTPBP1	IPI00418530.2	4	1.28	1	0.97	0.95	0.99	0.99	P0138669B	46.2C	0	0
1.5h	AGTPBP1	IPI00418530.2	4	1.28	1	0.97	1.03	1	1	P0138669B	48.1C	0	0
1.5h	AGTRAP	IPI00102501.3	1	1.15	1	1.1	1.06	0.98	0.62	P0138659B	42.1C	0	1	6.93	-43	0.91
1.5h	AGTRAP	IPI00102501.3	1	1.15	1	1.01	1.03	1.21	1.21	P0138659B	44.1C	0	1
1.5h	AGTRAP	IPI00102501.3	1	1.01	1	1.13	1.21	1.31	1.39	P0138669B	46.2C	0	1
1.5h	AGTRAP	IPI00102501.3	1	1.01	1	1.1	1.11	1.13	1.13	P0138669B	48.1C	0	1
1.5h	AGTRAP	IPI00102501.3	1	0.88	1	1.08	1.14	1.21	1.03	P0138679B	50.4C	0	1
1.5h	AGTRAP	IPI00102501.3	1	0.88	1	1.09	1.13	1.03	1.03	P0138679B	51.9C	0	1
1.5h	AGTRAP	IPI00102501.3	0							P0138689B	54C	0	1
1.5h	AGTRAP	IPI00102501.3	0							P0138689B	56.1C	0	1
1.5h	AGTRAP	IPI00102501.3	1	1.39	1	1.08	1.04	0.94	0.89	P0138699B	58.2C	0	1
1.5h	AGTRAP	IPI00102501.3	1	1.39	1	1.19	0.98	1.18	1.3	P0138699B	60.1C	0	1
1.5h	AGTRAP	IPI00102501.3	1	0.95	1	1.11	1	1.22	1.19	P0138709B	62.4C	0	1
1.5h	AGTRAP	IPI00102501.3	1	0.95	1	1.13	0.82	0.9	0.85	P0138709B	63.9C	0	1
1.5h	AGTRAP	IPI00513986.2	1	1.05	1	1.07	0.92	1.17	1.17	P0138709B	62.4C	0	0
1.5h	AGTRAP	IPI00513986.2	1	1.05	1	1.11	1.03	1.11	1.22	P0138709B	63.9C	0	0
1.5h	AGXT2L2	IPI00216928.3	0							P0138679B	50.4C	0	1
1.5h	AGXT2L2	IPI00216928.3	0							P0138679B	51.9C	0	1
1.5h	AGXT2L2	IPI00216928.3	1	1.56	1	1.07	1.33	1.15	1.07	P0138699B	58.2C	0	1
1.5h	AGXT2L2	IPI00216928.3	1	1.56	1	0.77	0.73	0.57	0.56	P0138699B	60.1C	0	1	8.87	-1.09	0.96
1.5h	AHCTF1	IPI00217957.4	2	1.26	1	0.8	0.89	1	1.01	P0138659B	42.1C	0	0
1.5h	AHCTF1	IPI00217957.4	2	1.26	1	1.06	0.99	1.09	1.04	P0138659B	44.1C	0	0
1.5h	AHCTF1	IPI00217957.4	2	1.14	1	1.07	0.9	0.89	0.92	P0138669B	46.2C	0	0
1.5h	AHCTF1	IPI00217957.4	2	1.14	1	0.92	1.05	1.02	1.08	P0138669B	48.1C	0	0
1.5h	AHCTF1	IPI00217957.4	2	1.08	1	0.93	0.98	1.13	1.14	P0138679B	50.4C	0	0
1.5h	AHCTF1	IPI00217957.4	2	1.08	1	1.12	1.09	1.01	1.1	P0138679B	51.9C	0	0
1.5h	AHCY	IPI00012007.6	20	1.01	1	1	0.99	1.01	0.93	P0138659B	42.1C	0	0
1.5h	AHCY	IPI00012007.6	20	1.01	1	0.97	0.99	1	0.98	P0138659B	44.1C	0	0
1.5h	AHCY	IPI00012007.6	23	0.95	1	1.01	1.04	1	0.97	P0138669B	46.2C	0	0
1.5h	AHCY	IPI00012007.6	23	0.95	1	1.09	1.04	1.04	1.03	P0138669B	48.1C	0	0
1.5h	AHCY	IPI00012007.6	20	0.91	1	1.05	1.07	1.08	0.97	P0138679B	50.4C	0	0
1.5h	AHCY	IPI00012007.6	20	0.91	1	1.04	1.04	1.02	0.98	P0138679B	51.9C	0	0
1.5h	AHCY	IPI00012007.6	17	1.01	1	0.97	1.03	1.01	0.98	P0138689B	54C	0	0
1.5h	AHCY	IPI00012007.6	17	1.01	1	1.01	1.06	1	1.02	P0138689B	56.1C	0	0
1.5h	AHCY	IPI00012007.6	17	1.22	1	1	1.01	0.99	1.02	P0138699B	58.2C	0	0
1.5h	AHCY	IPI00012007.6	17	1.22	1	1.05	1.1	1.08	1.03	P0138699B	60.1C	0	0
1.5h	AHCY	IPI00012007.6	23	0.92	1	1.16	0.97	1.17	1.09	P0138709B	62.4C	0	0
1.5h	AHCY	IPI00012007.6	23	0.92	1	0.92	0.94	0.89	0.95	P0138709B	63.9C	0	0
1.5h	AHCYL1	IPI00182938.8	9	1.01	1	1.01	1.03	1	1.02	P0138659B	42.1C	0	0
1.5h	AHCYL1	IPI00182938.8	9	1.01	1	1.03	1	1	0.97	P0138659B	44.1C	0	0
1.5h	AHCYL1	IPI00182938.8	10	0.93	1	1.03	1.01	0.98	0.98	P0138669B	46.2C	0	0
1.5h	AHCYL1	IPI00182938.8	10	0.93	1	1.04	0.99	0.99	0.99	P0138669B	48.1C	0	0
1.5h	AHCYL1	IPI00182938.8	10	0.95	1	1.02	1.07	1.03	0.99	P0138679B	50.4C	0	0
1.5h	AHCYL1	IPI00182938.8	10	0.95	1	1.07	1.03	1.02	0.99	P0138679B	51.9C	0	0
1.5h	AHCYL1	IPI00182938.8	10	1.14	1	1.01	1.07	1	1.02	P0138689B	54C	0	0
1.5h	AHCYL1	IPI00182938.8	10	1.14	1	1.06	1.04	1.04	1	P0138689B	56.1C	0	0
1.5h	AHCYL1	IPI00182938.8	10	1.24	1	1.05	0.99	1.02	1.01	P0138699B	58.2C	0	0
1.5h	AHCYL1	IPI00182938.8	10	1.24	1	1.06	1.07	1.01	1.01	P0138699B	60.1C	0	0
1.5h	AHCYL1	IPI00182938.8	8	1	1	1.17	0.91	1.03	1.06	P0138709B	62.4C	0	0
1.5h	AHCYL1	IPI00182938.8	8	1	1	1	0.91	0.88	0.9	P0138709B	63.9C	0	0
1.5h	AHCYL2	IPI00101645.3	7	1.02	1	1.01	1.02	0.98	0.97	P0138659B	42.1C	0	0
1.5h	AHCYL2	IPI00101645.3	7	1.02	1	0.99	1.02	1.01	0.97	P0138659B	44.1C	0	0
1.5h	AHCYL2	IPI00101645.3	7	0.94	1	0.97	1	0.95	0.92	P0138669B	46.2C	0	0
1.5h	AHCYL2	IPI00101645.3	7	0.94	1	1.07	1.01	0.98	1.02	P0138669B	48.1C	0	0
1.5h	AHCYL2	IPI00101645.3	8	0.87	1	1.04	1.08	1.05	0.99	P0138679B	50.4C	0	0
1.5h	AHCYL2	IPI00101645.3	8	0.87	1	1	0.98	0.93	0.94	P0138679B	51.9C	0	0
1.5h	AHCYL2	IPI00101645.3	6	1.07	1	0.96	1.12	1.09	1.02	P0138689B	54C	0	0
1.5h	AHCYL2	IPI00101645.3	6	1.07	1	1.17	1.17	1.01	0.95	P0138689B	56.1C	0	0
1.5h	AHCYL2	IPI00101645.3	4	1.33	1	1.08	0.97	0.9	0.91	P0138699B	58.2C	0	0
1.5h	AHCYL2	IPI00101645.3	4	1.33	1	1.15	1.06	1.07	1.13	P0138699B	60.1C	0	0
1.5h	AHCYL2	IPI00101645.3	8	1.07	1	1.13	0.98	1.02	1.05	P0138709B	62.4C	0	0
1.5h	AHCYL2	IPI00101645.3	8	1.07	1	1.06	1.03	0.97	0.98	P0138709B	63.9C	0	0
1.5h	AHDC1	IPI00397015.2	1	1.56	1	1.22	1.61	1.25	1.4	P0138659B	42.1C	0	0
1.5h	AHDC1	IPI00397015.2	1	1.56	1	0.98	0.8	1.24	1.13	P0138659B	44.1C	0	0
1.5h	AHI1	IPI00645678.1	1	0.95	1	0.17	0.92	1.21	0.27	P0138659B	42.1C	0	0	6.5	-1	-0.06
1.5h	AHI1	IPI00645678.1	1	0.95	1	0.61	0.84	0.91	1.07	P0138659B	44.1C	0	0
1.5h	AHNAK	IPI00021812.2	225	1.01	1	1.01	1.03	1.05	1.09	P0138659B	42.1C	0	0
1.5h	AHNAK	IPI00021812.2	225	1.01	1	1.01	0.98	1	0.97	P0138659B	44.1C	0	0
1.5h	AHNAK	IPI00021812.2	216	1.08	1	1	0.95	0.98	0.95	P0138669B	46.2C	0	0
1.5h	AHNAK	IPI00021812.2	216	1.08	1	0.95	0.95	0.98	0.94	P0138669B	48.1C	0	0
1.5h	AHNAK	IPI00021812.2	204	1.19	1	0.97	0.97	1.01	0.98	P0138679B	50.4C	0	0
1.5h	AHNAK	IPI00021812.2	204	1.19	1	1.01	0.99	1.02	0.97	P0138679B	51.9C	0	0
1.5h	AHNAK	IPI00021812.2	157	1.19	1	0.98	0.96	0.97	0.95	P0138689B	54C	0	0
1.5h	AHNAK	IPI00021812.2	157	1.19	1	0.9	0.91	0.96	0.89	P0138689B	56.1C	0	0
1.5h	AHNAK	IPI00021812.2	182	1.05	1	0.93	0.94	0.92	0.93	P0138699B	58.2C	0	0
1.5h	AHNAK	IPI00021812.2	182	1.05	1	0.93	0.94	1	0.88	P0138699B	60.1C	0	0
1.5h	AHNAK	IPI00021812.2	208	0.95	1	0.93	1.02	0.89	0.9	P0138709B	62.4C	0	0
1.5h	AHNAK	IPI00021812.2	208	0.95	1	1.02	1	1.04	0.92	P0138709B	63.9C	0	0
1.5h	AHNAK	IPI00031605.1	0							P0138709B	62.4C	0	0
1.5h	AHNAK	IPI00031605.1	0							P0138709B	63.9C	0	0
1.5h	AHNAK2	IPI00856045.1	115	1	1	1	1	1.01	1.06	P0138659B	42.1C	0	0
1.5h	AHNAK2	IPI00856045.1	115	1	1	1.01	0.98	0.98	0.97	P0138659B	44.1C	0	0
1.5h	AHNAK2	IPI00856045.1	119	1.01	1	1	0.97	0.95	0.97	P0138669B	46.2C	0	0
1.5h	AHNAK2	IPI00856045.1	119	1.01	1	1.02	0.97	1	0.97	P0138669B	48.1C	0	0
1.5h	AHNAK2	IPI00856045.1	113	1.11	1	1.01	0.99	1	1	P0138679B	50.4C	0	0
1.5h	AHNAK2	IPI00856045.1	113	1.11	1	1.02	1	1.03	0.99	P0138679B	51.9C	0	0
1.5h	AHNAK2	IPI00856045.1	84	1.85	1	1	0.96	0.96	0.96	P0138689B	54C	0	0
1.5h	AHNAK2	IPI00856045.1	84	1.85	1	0.93	0.92	0.96	0.9	P0138689B	56.1C	0	0
1.5h	AHNAK2	IPI00856045.1	69	1.35	1	0.92	0.92	0.9	0.89	P0138699B	58.2C	0	0
1.5h	AHNAK2	IPI00856045.1	69	1.35	1	0.9	0.87	0.92	0.84	P0138699B	60.1C	0	0
1.5h	AHNAK2	IPI00856045.1	79	0.99	1	0.89	1.07	0.89	0.9	P0138709B	62.4C	0	0
1.5h	AHNAK2	IPI00856045.1	79	0.99	1	1.09	1.09	1.11	0.99	P0138709B	63.9C	0	0
1.5h	AHR	IPI00021008.1	5	1.42	1	1.05	1.11	1.17	1.15	P0138659B	42.1C	0	0
1.5h	AHR	IPI00021008.1	5	1.42	1	1.04	1.06	1.16	1.15	P0138659B	44.1C	0	0
1.5h	AHR	IPI00021008.1	3	1.31	1	0.95	0.97	1.03	1.07	P0138669B	46.2C	0	0
1.5h	AHR	IPI00021008.1	3	1.31	1	0.78	0.92	0.92	0.89	P0138669B	48.1C	0	0
1.5h	AHR	IPI00021008.1	1	3.92	1	0.63	0.52	0.72	0.72	P0138679B	50.4C	0	0
1.5h	AHR	IPI00021008.1	1	3.92	1	1.05	1.41	0.27	0.99	P0138679B	51.9C	0	0
1.5h	AHSA1	IPI00030706.1	15	0.98	1	1.04	1.06	1.09	1.15	P0138659B	42.1C	1	0
1.5h	AHSA1	IPI00030706.1	15	0.98	1	0.98	1.03	1.09	1.08	P0138659B	44.1C	1	0
1.5h	AHSA1	IPI00030706.1	16	1.04	1	1.06	1.14	1.14	1.18	P0138669B	46.2C	1	0
1.5h	AHSA1	IPI00030706.1	16	1.04	1	1.03	1.03	1.11	1.07	P0138669B	48.1C	1	0
1.5h	AHSA1	IPI00030706.1	15	2.03	1	1.04	1.09	1.23	1.17	P0138679B	50.4C	1	0
1.5h	AHSA1	IPI00030706.1	15	2.03	1	0.97	1.02	1.06	1.14	P0138679B	51.9C	1	0
1.5h	AHSA1	IPI00030706.1	6	2.84	1	0.8	0.88	0.84	0.79	P0138689B	54C	1	0
1.5h	AHSA1	IPI00030706.1	6	2.84	1	1.06	1.07	1.18	1.1	P0138689B	56.1C	1	0
1.5h	AHSA1	IPI00030706.1	4	2.86	1	0.58	0.56	0.84	0.55	P0138699B	58.2C	1	0	9.5	-1	0.45
1.5h	AHSA1	IPI00030706.1	4	2.86	1	1.03	1.45	1.59	1.57	P0138699B	60.1C	1	0	8.32	4.08	1
1.5h	AHSG	IPI00022431.1	1	0.97	1	1.07	1.16	0.81	0.77	P0138659B	42.1C	0	1
1.5h	AHSG	IPI00022431.1	1	0.97	1	0.91	0.92	0.68	0.64	P0138659B	44.1C	0	1	7.65	-2.79	0.93
1.5h	AHSG	IPI00022431.1	1	0.98	1	1.01	0.95	0.71	0.78	P0138669B	46.2C	0	1
1.5h	AHSG	IPI00022431.1	1	0.98	1	1.01	0.91	0.74	0.71	P0138669B	48.1C	0	1
1.5h	AHSG	IPI00022431.1	1	0.95	1	1.08	1.06	0.83	0.8	P0138679B	50.4C	0	1
1.5h	AHSG	IPI00022431.1	1	0.95	1	0.97	0.91	0.74	0.76	P0138679B	51.9C	0	1
1.5h	AHSG	IPI00022431.1	2	0.87	1	0.92	0.81	0.89	0.66	P0138689B	54C	0	1	7.59	-1	0.73
1.5h	AHSG	IPI00022431.1	2	0.87	1	0.96	0.94	0.67	0.65	P0138689B	56.1C	0	1	7.62	-4	0.98
1.5h	AHSG	IPI00022431.1	2	1.01	1	1.01	1.08	0.89	0.86	P0138699B	58.2C	0	1
1.5h	AHSG	IPI00022431.1	2	1.01	1	0.99	0.96	0.71	0.63	P0138699B	60.1C	0	1	7.37	-3.48	1
1.5h	AHSG	IPI00022431.1	4	1.07	1	1.02	1.11	0.78	0.79	P0138709B	62.4C	0	1
1.5h	AHSG	IPI00022431.1	4	1.07	1	1.16	1.08	0.81	0.7	P0138709B	63.9C	0	1
1.5h	AIDA	IPI00303602.1	5	1.04	1	0.97	0.94	0.98	1.03	P0138659B	42.1C	0	0
1.5h	AIDA	IPI00303602.1	5	1.04	1	1.01	0.96	0.98	0.98	P0138659B	44.1C	0	0
1.5h	AIDA	IPI00303602.1	4	1.21	1	1.01	0.98	0.96	1	P0138669B	46.2C	0	0
1.5h	AIDA	IPI00303602.1	4	1.21	1	0.99	0.94	0.97	0.94	P0138669B	48.1C	0	0
1.5h	AIDA	IPI00303602.1	5	1.81	1	0.93	0.86	0.92	0.96	P0138679B	50.4C	0	0
1.5h	AIDA	IPI00303602.1	5	1.81	1	1.02	1.02	1.04	1.04	P0138679B	51.9C	0	0
1.5h	AIDA	IPI00303602.1	2	2.47	1	0.93	1.02	1.01	0.89	P0138689B	54C	0	0
1.5h	AIDA	IPI00303602.1	2	2.47	1	0.87	1	0.69	1.37	P0138689B	56.1C	0	0
1.5h	AIFM1	IPI00000690.1	13	1.02	1	0.98	1.01	1.05	1.04	P0138659B	42.1C	0	0
1.5h	AIFM1	IPI00000690.1	13	1.02	1	0.98	1	1.02	1.02	P0138659B	44.1C	0	0
1.5h	AIFM1	IPI00000690.1	13	0.96	1	1	1.02	0.99	1.01	P0138669B	46.2C	0	0
1.5h	AIFM1	IPI00000690.1	13	0.96	1	1.04	1	1.01	1.02	P0138669B	48.1C	0	0
1.5h	AIFM1	IPI00000690.1	14	0.97	1	1.04	1.07	1.09	1.03	P0138679B	50.4C	0	0
1.5h	AIFM1	IPI00000690.1	14	0.97	1	1.06	1.06	1.06	1.03	P0138679B	51.9C	0	0
1.5h	AIFM1	IPI00000690.1	13	1.04	1	1.01	1.04	1.09	1.1	P0138689B	54C	0	0
1.5h	AIFM1	IPI00000690.1	13	1.04	1	1.04	1.07	1.03	1.1	P0138689B	56.1C	0	0
1.5h	AIFM1	IPI00000690.1	14	1.38	1	1.06	1.05	1.08	1.09	P0138699B	58.2C	0	0
1.5h	AIFM1	IPI00000690.1	14	1.38	1	1.07	1.17	1.1	1.13	P0138699B	60.1C	0	0
1.5h	AIFM1	IPI00000690.1	11	1.77	1	1.22	1.09	1.21	1.32	P0138709B	62.4C	0	0
1.5h	AIFM1	IPI00000690.1	11	1.77	1	1.1	1.16	1.22	1.37	P0138709B	63.9C	0	0
1.5h	AIFM2	IPI00013909.1	6	0.99	1	1.07	1.02	1.02	0.79	P0138659B	42.1C	0	0
1.5h	AIFM2	IPI00013909.1	6	0.99	1	0.91	0.96	1.03	1.05	P0138659B	44.1C	0	0
1.5h	AIFM2	IPI00013909.1	6	0.87	1	1.01	1.24	1.22	1.16	P0138669B	46.2C	0	0
1.5h	AIFM2	IPI00013909.1	6	0.87	1	1.09	1.1	1.1	1.13	P0138669B	48.1C	0	0
1.5h	AIFM2	IPI00013909.1	5	1.16	1	1.04	1.03	0.95	0.94	P0138679B	50.4C	0	0
1.5h	AIFM2	IPI00013909.1	5	1.16	1	1.2	1.23	1.14	1.18	P0138679B	51.9C	0	0
1.5h	AIFM2	IPI00013909.1	3	1.59	1	0.9	1.12	1.16	1.13	P0138689B	54C	0	0
1.5h	AIFM2	IPI00013909.1	3	1.59	1	1.46	1.34	1.09	1.43	P0138689B	56.1C	0	0
1.5h	AIFM2	IPI00013909.1	1	4.15	1	1.29	1.15	1.04	1.21	P0138699B	58.2C	0	0
1.5h	AIFM2	IPI00013909.1	1	4.15	1	1.29	1.12	1.16	1.23	P0138699B	60.1C	0	0
1.5h	AIG1	IPI00514471.3	1	1.01	1	0.93	1.07	0.95	0.76	P0138659B	42.1C	0	0
1.5h	AIG1	IPI00514471.3	1	1.01	1	1.05	1.07	1.06	1.06	P0138659B	44.1C	0	0
1.5h	AIG1	IPI00514471.3	1	0.83	1	1.07	1.14	1.16	1.06	P0138669B	46.2C	0	0
1.5h	AIG1	IPI00514471.3	1	0.83	1	1.1	1.07	1.05	0.98	P0138669B	48.1C	0	0
1.5h	AIG1	IPI00514471.3	2	0.81	1	1.02	1.18	1.12	0.96	P0138679B	50.4C	0	0
1.5h	AIG1	IPI00514471.3	2	0.81	1	1.01	0.99	1.02	1.02	P0138679B	51.9C	0	0
1.5h	AIG1	IPI00514471.3	1	0.92	1	1.12	1.3	1.4	1.36	P0138689B	54C	0	0
1.5h	AIG1	IPI00514471.3	1	0.92	1	1.18	1.08	0.93	1.24	P0138689B	56.1C	0	0
1.5h	AIG1	IPI00514471.3	2	1.19	1	1.03	1.11	1.27	1.12	P0138699B	58.2C	0	0
1.5h	AIG1	IPI00514471.3	2	1.19	1	1.06	1.06	1.05	1.21	P0138699B	60.1C	0	0
1.5h	AIM1	IPI00294840.6	29	0.97	1	1.03	1.09	1.03	1.02	P0138659B	42.1C	0	0
1.5h	AIM1	IPI00294840.6	29	0.97	1	1	1.01	1.05	1.01	P0138659B	44.1C	0	0
1.5h	AIM1	IPI00294840.6	26	1.38	1	0.99	0.98	0.95	0.96	P0138669B	46.2C	0	0
1.5h	AIM1	IPI00294840.6	26	1.38	1	0.92	0.96	0.98	0.93	P0138669B	48.1C	0	0
1.5h	AIM1	IPI00294840.6	16	1.51	1	0.88	0.83	0.86	0.88	P0138679B	50.4C	0	0
1.5h	AIM1	IPI00294840.6	16	1.51	1	0.81	0.74	0.81	0.81	P0138679B	51.9C	0	0
1.5h	AIM1	IPI00294840.6	5	1.31	1	1.02	0.89	0.96	0.94	P0138689B	54C	0	0
1.5h	AIM1	IPI00294840.6	5	1.31	1	0.98	0.87	0.96	0.99	P0138689B	56.1C	0	0
1.5h	AIM1	IPI00294840.6	6	1.18	1	0.92	0.92	0.93	0.93	P0138699B	58.2C	0	0
1.5h	AIM1	IPI00294840.6	6	1.18	1	0.89	0.81	0.93	0.87	P0138699B	60.1C	0	0
1.5h	AIM1	IPI00294840.6	10	1.11	1	0.83	0.97	0.81	0.85	P0138709B	62.4C	0	0
1.5h	AIM1	IPI00294840.6	10	1.11	1	1.15	1.16	1.16	1.15	P0138709B	63.9C	0	0
1.5h	AIM2	IPI00024230.3	1	1.58	1	1	0.88	1.17	0.98	P0138659B	42.1C	0	0
1.5h	AIM2	IPI00024230.3	1	1.58	1	1.11	1.12	1.28	1.1	P0138659B	44.1C	0	0
1.5h	AIM2	IPI00024230.3	1	1.48	1	0.89	0.86	0.81	0.89	P0138669B	46.2C	0	0
1.5h	AIM2	IPI00024230.3	1	1.48	1	0.7	0.81	0.86	1.06	P0138669B	48.1C	0	0
1.5h	AIP	IPI00010460.1	12	1.16	1	1.07	1.13	1.12	1.15	P0138659B	42.1C	0	0
1.5h	AIP	IPI00010460.1	12	1.16	1	1.12	1.21	1.2	1.15	P0138659B	44.1C	0	0
1.5h	AIP	IPI00010460.1	12	1.19	1	0.94	1.09	1.2	0.98	P0138669B	46.2C	0	0
1.5h	AIP	IPI00010460.1	12	1.19	1	0.73	0.88	1.01	1.08	P0138669B	48.1C	0	0
1.5h	AIP	IPI00010460.1	6	2.09	1	0.91	0.84	0.95	1.14	P0138679B	50.4C	0	0
1.5h	AIP	IPI00010460.1	6	2.09	1	0.72	0.66	0.79	0.9	P0138679B	51.9C	0	0
1.5h	AIP	IPI00010460.1	1	2.35	1	0.69	1.2	0.63	0.99	P0138709B	62.4C	0	0
1.5h	AIP	IPI00010460.1	1	2.35	1	2.48	2.5	1.85	2.44	P0138709B	63.9C	0	0	9.48	50	0.79
1.5h	AK1	IPI00640817.1	8	0.99	1	1.02	1	1.02	1.1	P0138659B	42.1C	0	0
1.5h	AK1	IPI00640817.1	8	0.99	1	1.02	1.01	1	0.98	P0138659B	44.1C	0	0
1.5h	AK1	IPI00640817.1	8	1.2	1	1.04	1	0.98	1.03	P0138669B	46.2C	0	0
1.5h	AK1	IPI00640817.1	8	1.2	1	1.08	1.04	1.07	1.02	P0138669B	48.1C	0	0
1.5h	AK1	IPI00640817.1	5	2.17	1	1.02	1.04	1.07	1.12	P0138679B	50.4C	0	0
1.5h	AK1	IPI00640817.1	5	2.17	1	1.1	1.2	1.25	1.34	P0138679B	51.9C	0	0
1.5h	AK1	IPI00640817.1	1	1.67	1	1.01	1.22	1.06	1.14	P0138689B	54C	0	0
1.5h	AK1	IPI00640817.1	1	1.67	1	0.93	1.01	0.96	0.92	P0138689B	56.1C	0	0
1.5h	AK1	IPI00640817.1	2	1.62	1	0.9	1	1.13	1.06	P0138699B	58.2C	0	0
1.5h	AK1	IPI00640817.1	2	1.62	1	1.16	1.21	1.29	1.2	P0138699B	60.1C	0	0
1.5h	AK1	IPI00640817.1	3	0.91	1	1.28	1.12	1.09	1.18	P0138709B	62.4C	0	0
1.5h	AK1	IPI00640817.1	3	0.91	1	0.87	0.83	0.97	0.88	P0138709B	63.9C	0	0
1.5h	AK2	IPI00215901.1	13	1.13	1	0.93	1.11	1.09	1.19	P0138659B	42.1C	1	0
1.5h	AK2	IPI00215901.1	13	1.13	1	1.16	1.15	1.21	1.15	P0138659B	44.1C	1	0
1.5h	AK2	IPI00215901.1	12	0.72	1	0.92	1.01	1.14	0.97	P0138669B	46.2C	1	0
1.5h	AK2	IPI00215901.1	12	0.72	1	0.62	0.83	0.93	0.93	P0138669B	48.1C	1	0
1.5h	AK2	IPI00215901.1	12	0.82	1	0.97	1.04	0.99	1.22	P0138679B	50.4C	1	0
1.5h	AK2	IPI00215901.1	12	0.82	1	0.64	0.67	0.88	0.79	P0138679B	51.9C	1	0
1.5h	AK2	IPI00215901.1	9	0.83	1	1.02	0.84	1.02	1.02	P0138689B	54C	1	0
1.5h	AK2	IPI00215901.1	9	0.83	1	0.57	0.58	1.04	0.79	P0138689B	56.1C	1	0
1.5h	AK2	IPI00215901.1	12	1.44	1	0.79	0.9	0.76	0.89	P0138699B	58.2C	1	0
1.5h	AK2	IPI00215901.1	12	1.44	1	0.79	0.62	0.98	0.85	P0138699B	60.1C	1	0
1.5h	AK2	IPI00215901.1	12	2.59	1	0.62	1.32	1.06	1.07	P0138709B	62.4C	1	0
1.5h	AK2	IPI00215901.1	12	2.59	1	1.26	1.83	1.68	1.68	P0138709B	63.9C	1	0	9.07	8	0.89
1.5h	AK3	IPI00465256.4	12	1.02	1	1.02	1	1.01	1.03	P0138659B	42.1C	0	0
1.5h	AK3	IPI00465256.4	12	1.02	1	1.01	1.01	1.02	1	P0138659B	44.1C	0	0
1.5h	AK3	IPI00465256.4	11	0.94	1	0.99	1.04	1.02	1.04	P0138669B	46.2C	0	0
1.5h	AK3	IPI00465256.4	11	0.94	1	1.02	1	1.03	1.02	P0138669B	48.1C	0	0
1.5h	AK3	IPI00465256.4	10	0.89	1	1.02	1.06	1.03	1.06	P0138679B	50.4C	0	0
1.5h	AK3	IPI00465256.4	10	0.89	1	0.88	0.93	0.93	0.9	P0138679B	51.9C	0	0
1.5h	AK3	IPI00465256.4	14	1.24	1	1.05	1.08	1.02	1.09	P0138689B	54C	0	0
1.5h	AK3	IPI00465256.4	14	1.24	1	0.98	1.02	1.07	1.06	P0138689B	56.1C	0	0
1.5h	AK3	IPI00465256.4	6	7.24	1	1.07	1.14	1.13	1.24	P0138699B	58.2C	0	0
1.5h	AK3	IPI00465256.4	6	7.24	1	1.11	1.22	1.23	1.38	P0138699B	60.1C	0	0
1.5h	AK3L1	IPI00016568.1	8	1.22	1	0.97	1.14	1.13	1.25	P0138659B	42.1C	0	0
1.5h	AK3L1	IPI00016568.1	8	1.22	1	1.22	1.42	1.28	1.28	P0138659B	44.1C	0	0
1.5h	AK3L1	IPI00016568.1	9	0.75	1	0.93	1.07	1.17	1	P0138669B	46.2C	0	0
1.5h	AK3L1	IPI00016568.1	9	0.75	1	0.66	0.84	0.95	0.97	P0138669B	48.1C	0	0
1.5h	AK3L1	IPI00016568.1	9	1.08	1	1.02	1.11	1.11	1.33	P0138679B	50.4C	0	0
1.5h	AK3L1	IPI00016568.1	9	1.08	1	0.66	0.72	0.98	0.94	P0138679B	51.9C	0	0
1.5h	AK3L1	IPI00016568.1	4	2.43	1	1.18	1	1.22	1.37	P0138689B	54C	0	0
1.5h	AK3L1	IPI00016568.1	4	2.43	1	0.57	0.72	1.17	0.94	P0138689B	56.1C	0	0
1.5h	AK3L1	IPI00016568.1	2	1.96	1	0.92	1.01	0.88	0.91	P0138699B	58.2C	0	0
1.5h	AK3L1	IPI00016568.1	2	1.96	1	0.96	0.61	1.01	0.97	P0138699B	60.1C	0	0
1.5h	AKAP1	IPI00022585.2	8	1.07	1	1	1.05	1.06	1.03	P0138659B	42.1C	0	0
1.5h	AKAP1	IPI00022585.2	8	1.07	1	0.97	0.98	1.02	1.03	P0138659B	44.1C	0	0
1.5h	AKAP1	IPI00022585.2	5	1.4	1	0.98	0.97	0.97	1.03	P0138669B	46.2C	0	0
1.5h	AKAP1	IPI00022585.2	5	1.4	1	0.73	0.92	0.96	0.93	P0138669B	48.1C	0	0
1.5h	AKAP1	IPI00022585.2	1	1.17	1	1.34	0.99	1.15	1.21	P0138679B	50.4C	0	0
1.5h	AKAP1	IPI00022585.2	1	1.17	1	1.11	0.91	1.19	1.36	P0138679B	51.9C	0	0
1.5h	AKAP10	IPI00306265.2	5	1.21	1	0.96	0.92	0.94	0.93	P0138659B	42.1C	0	0
1.5h	AKAP10	IPI00306265.2	5	1.21	1	0.98	0.95	0.9	0.93	P0138659B	44.1C	0	0
1.5h	AKAP10	IPI00306265.2	2	1.12	1	1.01	1.03	1.12	1.1	P0138669B	46.2C	0	0
1.5h	AKAP10	IPI00306265.2	2	1.12	1	0.65	0.96	0.77	0.8	P0138669B	48.1C	0	0
1.5h	AKAP11	IPI00007411.1	22	1.04	1	1	1.01	1.03	1.03	P0138659B	42.1C	0	0
1.5h	AKAP11	IPI00007411.1	22	1.04	1	0.98	0.94	0.99	0.97	P0138659B	44.1C	0	0
1.5h	AKAP11	IPI00007411.1	17	1.18	1	1	0.98	0.96	1	P0138669B	46.2C	0	0
1.5h	AKAP11	IPI00007411.1	17	1.18	1	0.98	0.95	0.96	0.94	P0138669B	48.1C	0	0
1.5h	AKAP11	IPI00007411.1	12	2.28	1	0.94	0.88	0.94	0.95	P0138679B	50.4C	0	0
1.5h	AKAP11	IPI00007411.1	12	2.28	1	1.07	1.05	1.04	1.21	P0138679B	51.9C	0	0
1.5h	AKAP12	IPI00237884.3	50	0.98	1	1	1	0.96	1.05	P0138659B	42.1C	0	0
1.5h	AKAP12	IPI00237884.3	50	0.98	1	1.02	0.98	0.98	0.93	P0138659B	44.1C	0	0
1.5h	AKAP12	IPI00237884.3	51	1.01	1	0.99	0.94	0.9	0.93	P0138669B	46.2C	0	0
1.5h	AKAP12	IPI00237884.3	51	1.01	1	1.06	1	1.01	0.98	P0138669B	48.1C	0	0
1.5h	AKAP12	IPI00237884.3	63	1	1	1.01	1	0.94	0.96	P0138679B	50.4C	0	0
1.5h	AKAP12	IPI00237884.3	63	1	1	1.01	1	1.05	0.93	P0138679B	51.9C	0	0
1.5h	AKAP12	IPI00237884.3	59	0.98	1	1.03	0.95	0.99	0.99	P0138689B	54C	0	0
1.5h	AKAP12	IPI00237884.3	59	0.98	1	0.97	0.92	1.03	0.94	P0138689B	56.1C	0	0
1.5h	AKAP12	IPI00237884.3	57	1.1	1	1.02	1	0.99	0.99	P0138699B	58.2C	0	0
1.5h	AKAP12	IPI00237884.3	57	1.1	1	0.98	0.93	1.01	0.9	P0138699B	60.1C	0	0
1.5h	AKAP12	IPI00237884.3	74	1.05	1	0.96	1.03	0.93	0.93	P0138709B	62.4C	0	0
1.5h	AKAP12	IPI00237884.3	74	1.05	1	1.05	0.97	1.04	0.94	P0138709B	63.9C	0	0
1.5h	AKAP13	IPI00065931.4	31	1.11	1	1.01	1	1.04	1.07	P0138659B	42.1C	0	0
1.5h	AKAP13	IPI00065931.4	31	1.11	1	1.04	1.01	1.04	1.06	P0138659B	44.1C	0	0
1.5h	AKAP13	IPI00065931.4	27	1.32	1	1.03	0.98	1	1.04	P0138669B	46.2C	0	0
1.5h	AKAP13	IPI00065931.4	27	1.32	1	0.91	0.95	0.95	0.94	P0138669B	48.1C	0	0
1.5h	AKAP13	IPI00065931.4	12	1.7	1	0.93	0.92	0.96	0.94	P0138679B	50.4C	0	0
1.5h	AKAP13	IPI00065931.4	12	1.7	1	0.97	1.03	0.97	0.99	P0138679B	51.9C	0	0
1.5h	AKAP2	IPI00032064.1	21	0.96	1	1.02	1.11	1.06	1.2	P0138659B	42.1C	0	0
1.5h	AKAP2	IPI00032064.1	21	0.96	1	1.02	1.05	1.06	1.03	P0138659B	44.1C	0	0
1.5h	AKAP2	IPI00032064.1	20	1.06	1	0.97	0.95	0.94	1	P0138669B	46.2C	0	0
1.5h	AKAP2	IPI00032064.1	20	1.06	1	0.99	1.03	1.06	1	P0138669B	48.1C	0	0
1.5h	AKAP2	IPI00032064.1	21	1.41	1	0.97	0.99	0.95	1	P0138679B	50.4C	0	0
1.5h	AKAP2	IPI00032064.1	21	1.41	1	1.03	1.05	1.11	1.09	P0138679B	51.9C	0	0
1.5h	AKAP2	IPI00032064.1	12	1.13	1	1.05	1.05	1.06	1.09	P0138689B	54C	0	0
1.5h	AKAP2	IPI00032064.1	12	1.13	1	0.95	0.94	1.06	0.99	P0138689B	56.1C	0	0
1.5h	AKAP2	IPI00032064.1	17	1.09	1	0.97	1.04	1	1.01	P0138699B	58.2C	0	0
1.5h	AKAP2	IPI00032064.1	17	1.09	1	0.99	0.96	1.02	1	P0138699B	60.1C	0	0
1.5h	AKAP2	IPI00032064.1	22	0.95	1	0.9	1.01	0.96	0.98	P0138709B	62.4C	0	0
1.5h	AKAP2	IPI00032064.1	22	0.95	1	1.04	1.02	1.05	0.98	P0138709B	63.9C	0	0
1.5h	AKAP7	IPI00422254.4	2	1.33	1	0.8	0.77	0.79	0.89	P0138659B	42.1C	0	0
1.5h	AKAP7	IPI00422254.4	2	1.33	1	1.11	1.18	1.26	1.17	P0138659B	44.1C	0	0
1.5h	AKAP7	IPI00422254.4	1	1.41	1	0.78	0.76	0.65	0.75	P0138669B	46.2C	0	0
1.5h	AKAP7	IPI00422254.4	1	1.41	1	1.05	1.06	1.3	1.02	P0138669B	48.1C	0	0
1.5h	AKAP7	IPI00422254.4	1	1.21	1	0.98	1.13	0.91	0.82	P0138679B	50.4C	0	0
1.5h	AKAP7	IPI00422254.4	1	1.21	1	0.95	1.1	1.18	1.03	P0138679B	51.9C	0	0
1.5h	AKAP7	IPI00422254.4	2	1.08	1	0.93	0.99	1.07	0.99	P0138689B	54C	0	0
1.5h	AKAP7	IPI00422254.4	2	1.08	1	1.08	1.02	0.91	0.92	P0138689B	56.1C	0	0
1.5h	AKAP7	IPI00422254.4	1	1.68	1	1	0.72	0.72	0.8	P0138699B	58.2C	0	0
1.5h	AKAP7	IPI00422254.4	1	1.68	1	1.06	0.85	1.03	0.78	P0138699B	60.1C	0	0
1.5h	AKAP8	IPI00014474.1	5	1.34	1	1	1.23	1.07	1.23	P0138659B	42.1C	0	0
1.5h	AKAP8	IPI00014474.1	5	1.34	1	0.99	1.05	1.04	1.06	P0138659B	44.1C	0	0
1.5h	AKAP8	IPI00014474.1	3	1.34	1	0.99	0.99	1	1.02	P0138669B	46.2C	0	0
1.5h	AKAP8	IPI00014474.1	3	1.34	1	0.91	1.07	1.07	1.07	P0138669B	48.1C	0	0
1.5h	AKAP8	IPI00014474.1	2	1.2	1	0.88	0.93	1.11	1.14	P0138679B	50.4C	0	0
1.5h	AKAP8	IPI00014474.1	2	1.2	1	0.95	0.73	1.06	1.03	P0138679B	51.9C	0	0
1.5h	AKAP8	IPI00014474.1	2	1.79	1	0.9	0.75	0.93	1.09	P0138689B	54C	0	0
1.5h	AKAP8	IPI00014474.1	2	1.79	1	1.06	1.02	0.91	0.86	P0138689B	56.1C	0	0
1.5h	AKAP8L	IPI00297455.5	9	1.4	1	1.04	1.09	1.12	1.16	P0138659B	42.1C	0	0
1.5h	AKAP8L	IPI00297455.5	9	1.4	1	1.04	1.06	1.08	1.14	P0138659B	44.1C	0	0
1.5h	AKAP8L	IPI00297455.5	3	2.69	1	0.95	0.96	1.04	1.13	P0138669B	46.2C	0	0
1.5h	AKAP8L	IPI00297455.5	3	2.69	1	0.93	1.03	0.98	1.06	P0138669B	48.1C	0	0
1.5h	AKAP8L	IPI00297455.5	1	1.79	1	0.66	0.67	0.72	0.89	P0138679B	50.4C	0	0
1.5h	AKAP8L	IPI00297455.5	1	1.79	1	0.88	1.01	0.98	0.86	P0138679B	51.9C	0	0
1.5h	AKAP9	IPI00220628.1	67	1.16	1	1	1.02	1.03	1.09	P0138659B	42.1C	0	0
1.5h	AKAP9	IPI00220628.1	67	1.16	1	0.99	0.98	0.99	0.99	P0138659B	44.1C	0	0
1.5h	AKAP9	IPI00220628.1	40	1.65	1	0.94	0.89	0.89	0.91	P0138669B	46.2C	0	0
1.5h	AKAP9	IPI00220628.1	40	1.65	1	0.81	0.88	0.85	0.8	P0138669B	48.1C	0	0
1.5h	AKAP9	IPI00220628.1	5	2.4	1	0.8	0.7	0.73	0.8	P0138679B	50.4C	0	0
1.5h	AKAP9	IPI00220628.1	5	2.4	1	0.84	0.86	1.13	1.03	P0138679B	51.9C	0	0
1.5h	AKR1A1	IPI00220271.3	10	1.06	1	1.01	1.01	0.98	1.04	P0138659B	42.1C	0	0
1.5h	AKR1A1	IPI00220271.3	10	1.06	1	1.05	1.08	1.03	1.02	P0138659B	44.1C	0	0
1.5h	AKR1A1	IPI00220271.3	9	1.17	1	1.02	1.02	0.96	0.99	P0138669B	46.2C	0	0
1.5h	AKR1A1	IPI00220271.3	9	1.17	1	1.04	1.04	1.08	1.06	P0138669B	48.1C	0	0
1.5h	AKR1A1	IPI00220271.3	8	1.43	1	1.05	1.06	1.06	1.1	P0138679B	50.4C	0	0
1.5h	AKR1A1	IPI00220271.3	8	1.43	1	1.02	1.08	1.18	1.17	P0138679B	51.9C	0	0
1.5h	AKR1A1	IPI00220271.3	5	5.36	1	1.19	1.21	1.22	1.18	P0138689B	54C	0	0
1.5h	AKR1A1	IPI00220271.3	5	5.36	1	0.99	0.96	0.87	1.07	P0138689B	56.1C	0	0
1.5h	AKR1B1	IPI00413641.7	19	1.02	1	1.03	0.99	1.18	1.01	P0138659B	42.1C	1	0
1.5h	AKR1B1	IPI00413641.7	19	1.02	1	1.01	0.99	1.04	1	P0138659B	44.1C	1	0
1.5h	AKR1B1	IPI00413641.7	20	0.96	1	1.08	1.04	1.26	0.99	P0138669B	46.2C	1	0
1.5h	AKR1B1	IPI00413641.7	20	0.96	1	1.07	1.05	1.07	1.02	P0138669B	48.1C	1	0
1.5h	AKR1B1	IPI00413641.7	18	0.93	1	1.12	1.07	1.37	1	P0138679B	50.4C	1	0
1.5h	AKR1B1	IPI00413641.7	18	0.93	1	1.03	1.04	1.05	1	P0138679B	51.9C	1	0
1.5h	AKR1B1	IPI00413641.7	18	1.86	1	1.07	1.08	1.33	1.04	P0138689B	54C	1	0
1.5h	AKR1B1	IPI00413641.7	18	1.86	1	1.06	1.16	1.16	1.18	P0138689B	56.1C	1	0
1.5h	AKR1B1	IPI00413641.7	9	3.91	1	1.29	1.32	1.48	1.72	P0138699B	58.2C	1	0	8.1	1	0.93
1.5h	AKR1B1	IPI00413641.7	9	3.91	1	1.12	1.11	1.07	1.06	P0138699B	60.1C	1	0
1.5h	AKR1B1	IPI00413641.7	7	1.09	1	1.05	0.93	1.14	1.16	P0138709B	62.4C	1	0
1.5h	AKR1B1	IPI00413641.7	7	1.09	1	0.95	0.96	0.91	0.99	P0138709B	63.9C	1	0
1.5h	AKR1C1	IPI00029733.1	8	1.13	1	1.07	1.04	1.03	1.06	P0138659B	42.1C	0	0
1.5h	AKR1C1	IPI00029733.1	8	1.13	1	1.01	0.97	1	0.91	P0138659B	44.1C	0	0
1.5h	AKR1C1	IPI00029733.1	5	1.34	1	1.09	1.01	1.04	1.02	P0138669B	46.2C	0	0
1.5h	AKR1C1	IPI00029733.1	5	1.34	1	0.84	0.97	0.96	0.89	P0138669B	48.1C	0	0
1.5h	AKR1C1	IPI00029733.1	1	1.43	1	0.87	0.89	0.9	0.91	P0138679B	50.4C	0	0
1.5h	AKR1C1	IPI00029733.1	1	1.43	1	0.97	1.01	0.95	0.94	P0138679B	51.9C	0	0
1.5h	AKR1C1	IPI00029733.1	1	1.19	1	1.09	1.02	1.09	1.11	P0138709B	62.4C	0	0
1.5h	AKR1C1	IPI00029733.1	1	1.19	1	0.99	0.88	1.09	0.84	P0138709B	63.9C	0	0
1.5h	AKR1C3	IPI00291483.3	3	1	1	1.01	1.02	0.98	0.91	P0138659B	42.1C	0	0
1.5h	AKR1C3	IPI00291483.3	3	1	1	1.03	1.09	0.94	1.06	P0138659B	44.1C	0	0
1.5h	AKR1C3	IPI00291483.3	3	1.28	1	0.95	0.91	0.88	0.83	P0138669B	46.2C	0	0
1.5h	AKR1C3	IPI00291483.3	3	1.28	1	1.07	1.04	1.02	1.07	P0138669B	48.1C	0	0
1.5h	AKR1C3	IPI00291483.3	1	2.22	1	0.86	0.93	1.02	0.94	P0138679B	50.4C	0	0
1.5h	AKR1C3	IPI00291483.3	1	2.22	1	1.48	0.99	1.21	1.32	P0138679B	51.9C	0	0
1.5h	AKR1C3	IPI00291483.3	7	1.24	1	1.03	1.22	1.17	1.17	P0138689B	54C	0	0
1.5h	AKR1C3	IPI00291483.3	7	1.24	1	1.16	1.2	1.14	1.09	P0138689B	56.1C	0	0
1.5h	AKR1C3	IPI00291483.3	6	1.42	1	1.16	1.17	1.22	1.25	P0138699B	58.2C	0	0
1.5h	AKR1C3	IPI00291483.3	6	1.42	1	1.14	1.2	1.15	1.25	P0138699B	60.1C	0	0
1.5h	AKR1C3	IPI00291483.3	3	1.28	1	1.19	1.08	1.32	1.43	P0138709B	62.4C	0	0
1.5h	AKR1C3	IPI00291483.3	3	1.28	1	0.9	1.02	0.88	1.11	P0138709B	63.9C	0	0
1.5h	AKR1C4	IPI00289524.3	0							P0138669B	46.2C	0	0
1.5h	AKR1C4	IPI00289524.3	0							P0138669B	48.1C	0	0
1.5h	AKR7A2	IPI00305978.4	2	1	1	1.06	1.04	1.07	0.9	P0138659B	42.1C	0	0
1.5h	AKR7A2	IPI00305978.4	2	1	1	0.95	1.1	1.04	1.03	P0138659B	44.1C	0	0
1.5h	AKR7A2	IPI00305978.4	5	0.96	1	1.01	1.06	1	1.02	P0138669B	46.2C	0	0
1.5h	AKR7A2	IPI00305978.4	5	0.96	1	1.11	1.07	1.08	1.11	P0138669B	48.1C	0	0
1.5h	AKR7A2	IPI00305978.4	1	0.91	1	1.09	1.27	1.22	1.04	P0138679B	50.4C	0	0
1.5h	AKR7A2	IPI00305978.4	1	0.91	1	0.9	1.01	1.06	0.97	P0138679B	51.9C	0	0
1.5h	AKR7A2	IPI00305978.4	1	6.28	1	0.97	1.11	1.04	1.01	P0138689B	54C	0	0
1.5h	AKR7A2	IPI00305978.4	1	6.28	1	0.97	1.11	1.52	1.1	P0138689B	56.1C	0	0
1.5h	AKT1	IPI00012866.2	3	1.07	1	1.01	0.99	1	0.98	P0138659B	42.1C	0	0
1.5h	AKT1	IPI00012866.2	3	1.07	1	0.95	0.94	0.97	0.91	P0138659B	44.1C	0	0
1.5h	AKT1	IPI00012866.2	5	1.4	1	0.98	0.94	0.86	0.88	P0138669B	46.2C	0	0
1.5h	AKT1	IPI00012866.2	5	1.4	1	0.9	0.9	0.87	0.86	P0138669B	48.1C	0	0
1.5h	AKT1	IPI00012866.2	1	2.31	1	0.83	0.78	0.75	0.79	P0138679B	50.4C	0	0
1.5h	AKT1	IPI00012866.2	1	2.31	1	0.89	0.94	0.81	0.88	P0138679B	51.9C	0	0
1.5h	AKT1S1	IPI00306195.6	2	1	1	0.96	1.02	1.02	1.12	P0138659B	42.1C	0	0
1.5h	AKT1S1	IPI00306195.6	2	1	1	1.04	1.05	1.03	1.03	P0138659B	44.1C	0	0
1.5h	AKT1S1	IPI00306195.6	2	0.37	1	1.16	1.08	1.43	0.95	P0138669B	46.2C	0	0
1.5h	AKT1S1	IPI00306195.6	2	0.37	1	0.4	0.47	0.7	0.94	P0138669B	48.1C	0	0
1.5h	AKT1S1	IPI00306195.6	0							P0138679B	50.4C	0	0
1.5h	AKT1S1	IPI00306195.6	0							P0138679B	51.9C	0	0
1.5h	AKT1S1	IPI00306195.6	1	0.59	1	0.95	0.51	0.93	0.66	P0138689B	54C	0	0	8.64	-8	0.46
1.5h	AKT1S1	IPI00306195.6	1	0.59	1	0.4	0.29	1.06	0.39	P0138689B	56.1C	0	0	9.5	-1	0.11
1.5h	AKT1S1	IPI00306195.6	0							P0138699B	58.2C	0	0
1.5h	AKT1S1	IPI00306195.6	0							P0138699B	60.1C	0	0
1.5h	AKT1S1	IPI00306195.6	1	2.07	1	0.36	1.29	0.47	0.44	P0138709B	62.4C	0	0	7.78	-1	0.13
1.5h	AKT1S1	IPI00306195.6	1	2.07	1	1.6	2.12	2.06	1.15	P0138709B	63.9C	0	0
1.5h	AKT2	IPI00012870.1	5	1.02	1	0.99	1.06	1.16	0.96	P0138659B	42.1C	0	0
1.5h	AKT2	IPI00012870.1	5	1.02	1	0.98	0.99	1.03	1.03	P0138659B	44.1C	0	0
1.5h	AKT2	IPI00012870.1	4	1.13	1	1.02	1.06	1.08	1.01	P0138669B	46.2C	0	0
1.5h	AKT2	IPI00012870.1	4	1.13	1	0.98	0.94	0.94	0.96	P0138669B	48.1C	0	0
1.5h	AKT2	IPI00012870.1	2	1.81	1	0.92	0.9	0.97	1.05	P0138679B	50.4C	0	0
1.5h	AKT2	IPI00012870.1	2	1.81	1	1.03	0.92	1.04	1.05	P0138679B	51.9C	0	0
1.5h	AKT3	IPI00872713.1	4	0.99	1	1.02	0.99	0.99	0.99	P0138659B	42.1C	0	0
1.5h	AKT3	IPI00872713.1	4	0.99	1	0.97	0.96	0.98	0.98	P0138659B	44.1C	0	0
1.5h	AKT3	IPI00872713.1	5	1	1	0.99	0.99	0.97	1.01	P0138669B	46.2C	0	0
1.5h	AKT3	IPI00872713.1	5	1	1	1.02	1.03	1.02	0.99	P0138669B	48.1C	0	0
1.5h	AKT3	IPI00872713.1	4	1.19	1	0.97	1.02	0.98	0.97	P0138679B	50.4C	0	0
1.5h	AKT3	IPI00872713.1	4	1.19	1	1.05	1.12	1.05	1.02	P0138679B	51.9C	0	0
1.5h	AKT3	IPI00872713.1	3	2.38	1	0.89	0.99	0.96	0.83	P0138689B	54C	0	0
1.5h	AKT3	IPI00872713.1	3	2.38	1	0.86	0.75	0.73	0.71	P0138689B	56.1C	0	0
1.5h	AKTIP	IPI00008304.2	4	1.03	1	1.03	0.99	1.01	1.08	P0138659B	42.1C	0	0
[truncated: 190,651 more rows]
