# Supplementary material for: Extended pharmacodynamic responses observed upon PROTAC-mediated degradation of RIPK2
Source: Commun Biol. 2020 Mar 20;3:140. doi: 10.1038/s42003-020-0868-6 (PMC7083851; doi:10.1038/s42003-020-0868-6)
Supplement: Supplementary file 5 — Supplementary Data 4 [file 42003_2020_868_MOESM5_ESM.xlsx]

## Sheet: Information
Experiment	Cellline	TMT	treatment duration	Compound	concentration	source	dynamic SILAC
1	THP1	126	06h	DMSO	0uM	cell extract	light --> heavy
	THP1	127H	06h	PROTAC	0.1uM	cell extract
	THP1	127L	06h	PROTAC	1uM	cell extract
	THP1	128H	06h	PROTAC	0.001uM	cell extract
	THP1	128L	06h	PROTAC	0.01uM	cell extract
	THP1	129H	06h	PROTAC	1uM	cell extract	heavy --> light
	THP1	129L	06h	DMSO	0uM	cell extract
	THP1	130H	06h	PROTAC	0.01uM	cell extract
	THP1	130L	06h	PROTAC	0.1uM	cell extract
	THP1	131L	06h	PROTAC	0.001uM	cell extract
2	THP1	126	06h	DMSO	0uM	kinase enrichment	light --> heavy
	THP1	127H	06h	PROTAC	0.1uM	kinase enrichment
	THP1	127L	06h	PROTAC	1uM	kinase enrichment
	THP1	128H	06h	PROTAC	0.001uM	kinase enrichment
	THP1	128L	06h	PROTAC	0.01uM	kinase enrichment
	THP1	129H	06h	PROTAC	1uM	kinase enrichment	heavy --> light
	THP1	129L	06h	DMSO	0uM	kinase enrichment
	THP1	130H	06h	PROTAC	0.01uM	kinase enrichment
	THP1	130L	06h	PROTAC	0.1uM	kinase enrichment
	THP1	131L	06h	PROTAC	0.001uM	kinase enrichment
3	THP1	126	20h	DMSO	0uM	cell extract	light --> heavy
	THP1	127H	20h	PROTAC	0.1uM	cell extract
	THP1	127L	20h	PROTAC	1uM	cell extract
	THP1	128H	20h	PROTAC	0.001uM	cell extract
	THP1	128L	20h	PROTAC	0.01uM	cell extract
	THP1	129H	20h	PROTAC	1uM	cell extract	heavy --> light
	THP1	129L	20h	DMSO	0uM	cell extract
	THP1	130H	20h	PROTAC	0.01uM	cell extract
	THP1	130L	20h	PROTAC	0.1uM	cell extract
	THP1	131L	20h	PROTAC	0.001uM	cell extract
4	THP1	126	20h	DMSO	0uM	kinase enrichment	light --> heavy
	THP1	127H	20h	PROTAC	0.1uM	kinase enrichment
	THP1	127L	20h	PROTAC	1uM	kinase enrichment
	THP1	128H	20h	PROTAC	0.001uM	kinase enrichment
	THP1	128L	20h	PROTAC	0.01uM	kinase enrichment
	THP1	129H	20h	PROTAC	1uM	kinase enrichment	heavy --> light
	THP1	129L	20h	DMSO	0uM	kinase enrichment
	THP1	130H	20h	PROTAC	0.01uM	kinase enrichment
	THP1	130L	20h	PROTAC	0.1uM	kinase enrichment
	THP1	131L	20h	PROTAC	0.001uM	kinase enrichment
5	U-87 MG	126	06h	DMSO	0uM	cell extract	light --> heavy
	U-87 MG	127H	06h	PROTAC	0.1uM	cell extract
	U-87 MG	127L	06h	PROTAC	1uM	cell extract
	U-87 MG	128H	06h	PROTAC	0.001uM	cell extract
	U-87 MG	128L	06h	PROTAC	0.01uM	cell extract
	U-87 MG	129H	06h	PROTAC	1uM	cell extract	heavy --> light
	U-87 MG	129L	06h	DMSO	0uM	cell extract
	U-87 MG	130H	06h	PROTAC	0.01uM	cell extract
	U-87 MG	130L	06h	PROTAC	0.1uM	cell extract
	U-87 MG	131L	06h	PROTAC	0.001uM	cell extract
6	U-87 MG	126	06h	DMSO	0uM	kinase enrichment	light --> heavy
	U-87 MG	127H	06h	PROTAC	0.1uM	kinase enrichment
	U-87 MG	127L	06h	PROTAC	1uM	kinase enrichment
	U-87 MG	128H	06h	PROTAC	0.001uM	kinase enrichment
	U-87 MG	128L	06h	PROTAC	0.01uM	kinase enrichment
	U-87 MG	129H	06h	PROTAC	1uM	kinase enrichment	heavy --> light
	U-87 MG	129L	06h	DMSO	0uM	kinase enrichment
	U-87 MG	130H	06h	PROTAC	0.01uM	kinase enrichment
	U-87 MG	130L	06h	PROTAC	0.1uM	kinase enrichment
	U-87 MG	131L	06h	PROTAC	0.001uM	kinase enrichment
7	U-87 MG	126	20h	DMSO	0uM	cell extract	light --> heavy
	U-87 MG	127H	20h	PROTAC	0.1uM	cell extract
	U-87 MG	127L	20h	PROTAC	1uM	cell extract
	U-87 MG	128H	20h	PROTAC	0.001uM	cell extract
	U-87 MG	128L	20h	PROTAC	0.01uM	cell extract
	U-87 MG	129H	20h	PROTAC	1uM	cell extract	heavy --> light
	U-87 MG	129L	20h	DMSO	0uM	cell extract
	U-87 MG	130H	20h	PROTAC	0.01uM	cell extract
	U-87 MG	130L	20h	PROTAC	0.1uM	cell extract
	U-87 MG	131L	20h	PROTAC	0.001uM	cell extract
8	U-87 MG	126	20h	DMSO	0uM	kinase enrichment	light --> heavy
	U-87 MG	127H	20h	PROTAC	0.1uM	kinase enrichment
	U-87 MG	127L	20h	PROTAC	1uM	kinase enrichment
	U-87 MG	128H	20h	PROTAC	0.001uM	kinase enrichment
	U-87 MG	128L	20h	PROTAC	0.01uM	kinase enrichment
	U-87 MG	129H	20h	PROTAC	1uM	kinase enrichment	heavy --> light
	U-87 MG	129L	20h	DMSO	0uM	kinase enrichment
	U-87 MG	130H	20h	PROTAC	0.01uM	kinase enrichment
	U-87 MG	130L	20h	PROTAC	0.1uM	kinase enrichment
	U-87 MG	131L	20h	PROTAC	0.001uM	kinase enrichment

## Sheet: data
gene_name	accession	Cellline	qupm	focusgroup	TMT	treatment duration	Compound	concentration	dynamic SILAC	prot_silac	log2fc	significance	pAdj	source
MRRF	IPI00061108.3	U-87 MG	4		126	06h	DMSO	0uM	light --> heavy	mature	0			cell extract
ITPA	IPI00018783.1	U-87 MG	2		126	06h	DMSO	0uM	light --> heavy	mature	0			cell extract
TOM1L2	IPI00902739.1	U-87 MG	4		126	06h	DMSO	0uM	light --> heavy	mature	0			cell extract
UBA1	IPI00645078.1	U-87 MG	29		126	06h	DMSO	0uM	light --> heavy	mature	0			cell extract
MEMO1	IPI00514619.1	U-87 MG	2		126	06h	DMSO	0uM	light --> heavy	mature	0			cell extract
TPM3	IPI00218319.3	U-87 MG	3		126	06h	DMSO	0uM	light --> heavy	mature	0			cell extract
UBR2	IPI00640085.1	U-87 MG	2		126	06h	DMSO	0uM	light --> heavy	mature	0			cell extract
C14ORF166	IPI00792100.1	U-87 MG	15		126	06h	DMSO	0uM	light --> heavy	mature	0			cell extract
TRUB1	IPI00103341.3	U-87 MG	4		126	06h	DMSO	0uM	light --> heavy	mature	0			cell extract
PA2G4	IPI00807557.1	U-87 MG	23	PROTEASE	126	06h	DMSO	0uM	light --> heavy	mature	0			cell extract
SCFD1	IPI00165261.6	U-87 MG	15		126	06h	DMSO	0uM	light --> heavy	mature	0			cell extract
KPNA6	IPI00747764.3	U-87 MG	3		126	06h	DMSO	0uM	light --> heavy	mature	0			cell extract
GDAP2	IPI00014952.1	U-87 MG	5		126	06h	DMSO	0uM	light --> heavy	mature	0			cell extract
HTRA1	IPI00003176.1	U-87 MG	6	PROTEASE	126	06h	DMSO	0uM	light --> heavy	mature	0			cell extract
MRPS27	IPI00022002.6	U-87 MG	6		126	06h	DMSO	0uM	light --> heavy	mature	0			cell extract
HAT1	IPI00024719.1	U-87 MG	5	HAT	126	06h	DMSO	0uM	light --> heavy	mature	0			cell extract
SMARCA5	IPI00297211.1	U-87 MG	20		126	06h	DMSO	0uM	light --> heavy	mature	0			cell extract
ASPH	IPI00294834.6	U-87 MG	20	OXIDOREDUCTASE	126	06h	DMSO	0uM	light --> heavy	mature	0			cell extract
MIER1	IPI00477825.3	U-87 MG	2		126	06h	DMSO	0uM	light --> heavy	mature	0			cell extract
DDX58	IPI00654731.1	U-87 MG	4		126	06h	DMSO	0uM	light --> heavy	mature	0			cell extract
NRD1	IPI00243221.2	U-87 MG	10	PROTEASE	126	06h	DMSO	0uM	light --> heavy	mature	0			cell extract
CAND1	IPI00100160.3	U-87 MG	26		126	06h	DMSO	0uM	light --> heavy	mature	0			cell extract
NOP5/NOP58	IPI00006379.1	U-87 MG	15		126	06h	DMSO	0uM	light --> heavy	mature	0			cell extract
ZNF24	IPI00306446.2	U-87 MG	3		126	06h	DMSO	0uM	light --> heavy	mature	0			cell extract
INSR	IPI00025803.3	U-87 MG	2	KINASE	126	06h	DMSO	0uM	light --> heavy	mature	0			cell extract
NUP93	IPI00397904.6	U-87 MG	20		126	06h	DMSO	0uM	light --> heavy	mature	0			cell extract
LAS1L	IPI00641990.1	U-87 MG	10		126	06h	DMSO	0uM	light --> heavy	mature	0			cell extract
MRPS2	IPI00006970.2	U-87 MG	5		126	06h	DMSO	0uM	light --> heavy	mature	0			cell extract
TRIM2	IPI00910066.1	U-87 MG	2		126	06h	DMSO	0uM	light --> heavy	mature	0			cell extract
MSH6	IPI00384456.4	U-87 MG	25		126	06h	DMSO	0uM	light --> heavy	mature	0			cell extract
HSPH1	IPI00514983.4	U-87 MG	22		126	06h	DMSO	0uM	light --> heavy	mature	0			cell extract
USP54	IPI00877069.2	U-87 MG	5	PROTEASE	126	06h	DMSO	0uM	light --> heavy	mature	0			cell extract
HDAC3	IPI00217965.1	U-87 MG	2	HDAC	126	06h	DMSO	0uM	light --> heavy	mature	0			cell extract
LIG1	IPI00219841.6	U-87 MG	7		126	06h	DMSO	0uM	light --> heavy	mature	0			cell extract
ACTN4	IPI00013808.1	U-87 MG	32		126	06h	DMSO	0uM	light --> heavy	mature	0			cell extract
MCM3AP	IPI00028954.1	U-87 MG	5		126	06h	DMSO	0uM	light --> heavy	mature	0			cell extract
MAN1B1	IPI00008207.7	U-87 MG	7		126	06h	DMSO	0uM	light --> heavy	mature	0			cell extract
SYNJ1	IPI00012441.2	U-87 MG	11		126	06h	DMSO	0uM	light --> heavy	mature	0			cell extract
RPL22	IPI00219153.4	U-87 MG	6		126	06h	DMSO	0uM	light --> heavy	mature	0			cell extract
HADH	IPI00298406.3	U-87 MG	9	OXIDOREDUCTASE	126	06h	DMSO	0uM	light --> heavy	mature	0			cell extract
CHD1L	IPI00329088.4	U-87 MG	7		126	06h	DMSO	0uM	light --> heavy	mature	0			cell extract
LRRC49	IPI00794335.1	U-87 MG	2		126	06h	DMSO	0uM	light --> heavy	mature	0			cell extract
COX6C	IPI00015972.1	U-87 MG	6		126	06h	DMSO	0uM	light --> heavy	mature	0			cell extract
EPS15L1	IPI00163849.2	U-87 MG	18		126	06h	DMSO	0uM	light --> heavy	mature	0			cell extract
SRP14	IPI00293434.2	U-87 MG	8		126	06h	DMSO	0uM	light --> heavy	mature	0			cell extract
LRRC14	IPI00014239.1	U-87 MG	3		126	06h	DMSO	0uM	light --> heavy	mature	0			cell extract
BACH1	IPI00024235.1	U-87 MG	4		126	06h	DMSO	0uM	light --> heavy	mature	0			cell extract
SNX18	IPI00657938.1	U-87 MG	3		126	06h	DMSO	0uM	light --> heavy	mature	0			cell extract
CDC37L1	IPI00302028.1	U-87 MG	2		126	06h	DMSO	0uM	light --> heavy	mature	0			cell extract
CCDC124	IPI00060627.2	U-87 MG	10		126	06h	DMSO	0uM	light --> heavy	mature	0			cell extract
TACC3	IPI00002135.1	U-87 MG	18		126	06h	DMSO	0uM	light --> heavy	mature	0			cell extract
DDX51	IPI00871397.1	U-87 MG	9		126	06h	DMSO	0uM	light --> heavy	mature	0			cell extract
SASH1	IPI00304817.7	U-87 MG	9		126	06h	DMSO	0uM	light --> heavy	mature	0			cell extract
NAV1	IPI00171636.3	U-87 MG	9		126	06h	DMSO	0uM	light --> heavy	mature	0			cell extract
DNPEP	IPI00015856.4	U-87 MG	10	PROTEASE	126	06h	DMSO	0uM	light --> heavy	mature	0			cell extract
NUP54	IPI00172580.4	U-87 MG	8		126	06h	DMSO	0uM	light --> heavy	mature	0			cell extract
TROVE2	IPI00019450.2	U-87 MG	10		126	06h	DMSO	0uM	light --> heavy	mature	0			cell extract
ALDH18A1	IPI00008982.1	U-87 MG	23	OXIDOREDUCTASE	126	06h	DMSO	0uM	light --> heavy	mature	0			cell extract
PAFAH1B1	IPI00218728.4	U-87 MG	11		126	06h	DMSO	0uM	light --> heavy	mature	0			cell extract
TUBGCP3	IPI00033516.1	U-87 MG	5		126	06h	DMSO	0uM	light --> heavy	mature	0			cell extract
NAMPT	IPI00018873.1	U-87 MG	23		126	06h	DMSO	0uM	light --> heavy	mature	0			cell extract
FMNL2	IPI00044748.6	U-87 MG	9		126	06h	DMSO	0uM	light --> heavy	mature	0			cell extract
PGP	IPI00177008.1	U-87 MG	4	PHOSPHATASE	126	06h	DMSO	0uM	light --> heavy	mature	0			cell extract
JMJD1B	IPI00298935.4	U-87 MG	13	OXIDOREDUCTASE	126	06h	DMSO	0uM	light --> heavy	mature	0			cell extract
TNFAIP3	IPI00009448.1	U-87 MG	7	PROTEASE	126	06h	DMSO	0uM	light --> heavy	mature	0			cell extract
KHDRBS1	IPI00008575.3	U-87 MG	15		126	06h	DMSO	0uM	light --> heavy	mature	0			cell extract
PCTK1	IPI00910421.1	U-87 MG	3	KINASE	126	06h	DMSO	0uM	light --> heavy	mature	0			cell extract
TBC1D4	IPI00220901.4	U-87 MG	13		126	06h	DMSO	0uM	light --> heavy	mature	0			cell extract
USP24	IPI00902614.2	U-87 MG	15	PROTEASE	126	06h	DMSO	0uM	light --> heavy	mature	0			cell extract
MVK	IPI00010717.1	U-87 MG	3		126	06h	DMSO	0uM	light --> heavy	mature	0			cell extract
POR	IPI00880028.1	U-87 MG	22	OXIDOREDUCTASE	126	06h	DMSO	0uM	light --> heavy	mature	0			cell extract
ACSL3	IPI00031397.3	U-87 MG	14		126	06h	DMSO	0uM	light --> heavy	mature	0			cell extract
ATP5A1	IPI00440493.2	U-87 MG	29		126	06h	DMSO	0uM	light --> heavy	mature	0			cell extract
GK	IPI00216067.1	U-87 MG	7		126	06h	DMSO	0uM	light --> heavy	mature	0			cell extract
OTUD4	IPI00399254.3	U-87 MG	3		126	06h	DMSO	0uM	light --> heavy	mature	0			cell extract
MME	IPI00247063.3	U-87 MG	14	PROTEASE	126	06h	DMSO	0uM	light --> heavy	mature	0			cell extract
CENPB	IPI00010388.1	U-87 MG	6		126	06h	DMSO	0uM	light --> heavy	mature	0			cell extract
SNW1	IPI00910816.1	U-87 MG	16		126	06h	DMSO	0uM	light --> heavy	mature	0			cell extract
PPP1R12A	IPI00183002.6	U-87 MG	16		126	06h	DMSO	0uM	light --> heavy	mature	0			cell extract
CCDC104	IPI00412539.3	U-87 MG	4		126	06h	DMSO	0uM	light --> heavy	mature	0			cell extract
C10ORF76	IPI00646323.2	U-87 MG	2		126	06h	DMSO	0uM	light --> heavy	mature	0			cell extract
PRKACB	IPI00376119.1	U-87 MG	2	KINASE	126	06h	DMSO	0uM	light --> heavy	mature	0			cell extract
C20ORF20	IPI00019451.3	U-87 MG	2		126	06h	DMSO	0uM	light --> heavy	mature	0			cell extract
GFM1	IPI00154473.5	U-87 MG	19		126	06h	DMSO	0uM	light --> heavy	mature	0			cell extract
GTPBP1	IPI00010463.5	U-87 MG	4		126	06h	DMSO	0uM	light --> heavy	mature	0			cell extract
ARMC8	IPI00795553.2	U-87 MG	5		126	06h	DMSO	0uM	light --> heavy	mature	0			cell extract
MRPL38	IPI00783656.1	U-87 MG	8		126	06h	DMSO	0uM	light --> heavy	mature	0			cell extract
ATG16L1	IPI00790974.1	U-87 MG	11		126	06h	DMSO	0uM	light --> heavy	mature	0			cell extract
AS3MT	IPI00307524.7	U-87 MG	4	MT	126	06h	DMSO	0uM	light --> heavy	mature	0			cell extract
ITPR1	IPI00333753.4	U-87 MG	36		126	06h	DMSO	0uM	light --> heavy	mature	0			cell extract
ZYX	IPI00020513.2	U-87 MG	13		126	06h	DMSO	0uM	light --> heavy	mature	0			cell extract
DPM1	IPI00796864.1	U-87 MG	9		126	06h	DMSO	0uM	light --> heavy	mature	0			cell extract
CBX8	IPI00307659.2	U-87 MG	5		126	06h	DMSO	0uM	light --> heavy	mature	0			cell extract
G6PD	IPI00216008.4	U-87 MG	26	OXIDOREDUCTASE	126	06h	DMSO	0uM	light --> heavy	mature	0			cell extract
OCRL	IPI00873093.1	U-87 MG	11		126	06h	DMSO	0uM	light --> heavy	mature	0			cell extract
SUCLG1	IPI00759493.3	U-87 MG	8		126	06h	DMSO	0uM	light --> heavy	mature	0			cell extract
MLL	IPI00009286.4	U-87 MG	8	BROMO	126	06h	DMSO	0uM	light --> heavy	mature	0			cell extract
COPS4	IPI00171844.3	U-87 MG	14		126	06h	DMSO	0uM	light --> heavy	mature	0			cell extract
MRPL27	IPI00009444.3	U-87 MG	2		126	06h	DMSO	0uM	light --> heavy	mature	0			cell extract
C1ORF77	IPI00719040.1	U-87 MG	6		126	06h	DMSO	0uM	light --> heavy	mature	0			cell extract
GOLGB1	IPI00796891.2	U-87 MG	98		126	06h	DMSO	0uM	light --> heavy	mature	0			cell extract
FKBP15	IPI00853400.1	U-87 MG	11		126	06h	DMSO	0uM	light --> heavy	mature	0			cell extract
ZBTB7A	IPI00026317.3	U-87 MG	2		126	06h	DMSO	0uM	light --> heavy	mature	0			cell extract
ITGB1	IPI00217561.2	U-87 MG	23		126	06h	DMSO	0uM	light --> heavy	mature	0			cell extract
LZIC	IPI00152900.2	U-87 MG	7		126	06h	DMSO	0uM	light --> heavy	mature	0			cell extract
LOC642393	IPI00013706.5	U-87 MG	5		126	06h	DMSO	0uM	light --> heavy	mature	0			cell extract
DCP1A	IPI00164672.6	U-87 MG	4		126	06h	DMSO	0uM	light --> heavy	mature	0			cell extract
HDLBP	IPI00022228.2	U-87 MG	47		126	06h	DMSO	0uM	light --> heavy	mature	0			cell extract
DPYSL3	IPI00029111.2	U-87 MG	20	PROTEASE	126	06h	DMSO	0uM	light --> heavy	mature	0			cell extract
MUL1	IPI00470595.4	U-87 MG	5		126	06h	DMSO	0uM	light --> heavy	mature	0			cell extract
MFF	IPI00026448.2	U-87 MG	6		126	06h	DMSO	0uM	light --> heavy	mature	0			cell extract
GRSF1	IPI00478657.4	U-87 MG	6		126	06h	DMSO	0uM	light --> heavy	mature	0			cell extract
COPS2	IPI00018813.5	U-87 MG	12		126	06h	DMSO	0uM	light --> heavy	mature	0			cell extract
ANO10	IPI00794169.1	U-87 MG	8		126	06h	DMSO	0uM	light --> heavy	mature	0			cell extract
CARS	IPI00027443.5	U-87 MG	17		126	06h	DMSO	0uM	light --> heavy	mature	0			cell extract
C1ORF58	IPI00065500.3	U-87 MG	8		126	06h	DMSO	0uM	light --> heavy	mature	0			cell extract
PELO	IPI00106698.1	U-87 MG	7		126	06h	DMSO	0uM	light --> heavy	mature	0			cell extract
ANXA1	IPI00218918.5	U-87 MG	27		126	06h	DMSO	0uM	light --> heavy	mature	0			cell extract
FBXO28	IPI00008542.3	U-87 MG	3		126	06h	DMSO	0uM	light --> heavy	mature	0			cell extract
DHX57	IPI00168885.5	U-87 MG	10		126	06h	DMSO	0uM	light --> heavy	mature	0			cell extract
COL5A1	IPI00477611.1	U-87 MG	3		126	06h	DMSO	0uM	light --> heavy	mature	0			cell extract
SEC22B	IPI00006865.3	U-87 MG	11		126	06h	DMSO	0uM	light --> heavy	mature	0			cell extract
PTPN11	IPI00658023.1	U-87 MG	14	PHOSPHATASE	126	06h	DMSO	0uM	light --> heavy	mature	0			cell extract
CARS2	IPI00336016.3	U-87 MG	11		126	06h	DMSO	0uM	light --> heavy	mature	0			cell extract
EXT2	IPI00414468.5	U-87 MG	4		126	06h	DMSO	0uM	light --> heavy	mature	0			cell extract
BAZ1B	IPI00069817.2	U-87 MG	31	BROMO	126	06h	DMSO	0uM	light --> heavy	mature	0			cell extract
TAX1BP1	IPI00916038.1	U-87 MG	9		126	06h	DMSO	0uM	light --> heavy	mature	0			cell extract
SMARCA1	IPI00216046.2	U-87 MG	19		126	06h	DMSO	0uM	light --> heavy	mature	0			cell extract
PHB2	IPI00027252.6	U-87 MG	17		126	06h	DMSO	0uM	light --> heavy	mature	0			cell extract
TBC1D23	IPI00788879.2	U-87 MG	6		126	06h	DMSO	0uM	light --> heavy	mature	0			cell extract
MCM5	IPI00018350.3	U-87 MG	27		126	06h	DMSO	0uM	light --> heavy	mature	0			cell extract
CUX1	IPI00071696.2	U-87 MG	16		126	06h	DMSO	0uM	light --> heavy	mature	0			cell extract
LMNB1	IPI00217975.4	U-87 MG	23		126	06h	DMSO	0uM	light --> heavy	mature	0			cell extract
MAP2K4	IPI00024674.2	U-87 MG	4	KINASE	126	06h	DMSO	0uM	light --> heavy	mature	0			cell extract
SFRS10	IPI00555647.3	U-87 MG	8		126	06h	DMSO	0uM	light --> heavy	mature	0			cell extract
CHD4	IPI00455210.1	U-87 MG	28		126	06h	DMSO	0uM	light --> heavy	mature	0			cell extract
C1ORF107	IPI00004290.3	U-87 MG	2		126	06h	DMSO	0uM	light --> heavy	mature	0			cell extract
GTF2E2	IPI00019981.1	U-87 MG	5		126	06h	DMSO	0uM	light --> heavy	mature	0			cell extract
TRPC4AP	IPI00152769.4	U-87 MG	3		126	06h	DMSO	0uM	light --> heavy	mature	0			cell extract
CNTNAP1	IPI00219249.4	U-87 MG	5		126	06h	DMSO	0uM	light --> heavy	mature	0			cell extract
CDCA7L	IPI00657791.2	U-87 MG	3		126	06h	DMSO	0uM	light --> heavy	mature	0			cell extract
NASP	IPI00332499.1	U-87 MG	20		126	06h	DMSO	0uM	light --> heavy	mature	0			cell extract
SLC25A25	IPI00432357.2	U-87 MG	3		126	06h	DMSO	0uM	light --> heavy	mature	0			cell extract
PSMB2	IPI00028006.1	U-87 MG	5	PROTEASE	126	06h	DMSO	0uM	light --> heavy	mature	0			cell extract
TFB1M	IPI00291525.1	U-87 MG	8	MT	126	06h	DMSO	0uM	light --> heavy	mature	0			cell extract
C2ORF79	IPI00430803.3	U-87 MG	3		126	06h	DMSO	0uM	light --> heavy	mature	0			cell extract
U2AF1	IPI00005613.3	U-87 MG	6		126	06h	DMSO	0uM	light --> heavy	mature	0			cell extract
TMCO1	IPI00026111.3	U-87 MG	3		126	06h	DMSO	0uM	light --> heavy	mature	0			cell extract
NMRAL1	IPI00745792.1	U-87 MG	2		126	06h	DMSO	0uM	light --> heavy	mature	0			cell extract
LOC727762	IPI00220059.5	U-87 MG	2		126	06h	DMSO	0uM	light --> heavy	mature	0			cell extract
RPL24	IPI00873403.1	U-87 MG	13		126	06h	DMSO	0uM	light --> heavy	mature	0			cell extract
RPL6	IPI00790342.1	U-87 MG	15		126	06h	DMSO	0uM	light --> heavy	mature	0			cell extract
ANKLE2	IPI00829741.1	U-87 MG	14		126	06h	DMSO	0uM	light --> heavy	mature	0			cell extract
COMMD10	IPI00412811.4	U-87 MG	2		126	06h	DMSO	0uM	light --> heavy	mature	0			cell extract
BANF1	IPI00026087.1	U-87 MG	7		126	06h	DMSO	0uM	light --> heavy	mature	0			cell extract
RPL23	IPI00010153.5	U-87 MG	8		126	06h	DMSO	0uM	light --> heavy	mature	0			cell extract
POLE3	IPI00010141.4	U-87 MG	3		126	06h	DMSO	0uM	light --> heavy	mature	0			cell extract
TBL1X	IPI00640917.1	U-87 MG	8		126	06h	DMSO	0uM	light --> heavy	mature	0			cell extract
OPA3	IPI00018600.1	U-87 MG	5		126	06h	DMSO	0uM	light --> heavy	mature	0			cell extract
TUBGCP6	IPI00045491.3	U-87 MG	3		126	06h	DMSO	0uM	light --> heavy	mature	0			cell extract
SDHA	IPI00305166.2	U-87 MG	4	OXIDOREDUCTASE	126	06h	DMSO	0uM	light --> heavy	mature	0			cell extract
NDUFA10	IPI00894154.1	U-87 MG	7		126	06h	DMSO	0uM	light --> heavy	mature	0			cell extract
SVIL	IPI00412650.1	U-87 MG	38		126	06h	DMSO	0uM	light --> heavy	mature	0			cell extract
TTL	IPI00166611.1	U-87 MG	2		126	06h	DMSO	0uM	light --> heavy	mature	0			cell extract
RNASEH2C	IPI00382985.2	U-87 MG	3		126	06h	DMSO	0uM	light --> heavy	mature	0			cell extract
ZC3H7B	IPI00099131.1	U-87 MG	4		126	06h	DMSO	0uM	light --> heavy	mature	0			cell extract
COL4A3BP	IPI00657692.1	U-87 MG	6		126	06h	DMSO	0uM	light --> heavy	mature	0			cell extract
SQSTM1	IPI00179473.9	U-87 MG	6		126	06h	DMSO	0uM	light --> heavy	mature	0			cell extract
MYLK	IPI00791924.2	U-87 MG	27	KINASE	126	06h	DMSO	0uM	light --> heavy	mature	0			cell extract
AIM1	IPI00294840.6	U-87 MG	36		126	06h	DMSO	0uM	light --> heavy	mature	0			cell extract
SP110	IPI00913939.1	U-87 MG	4	BROMO	126	06h	DMSO	0uM	light --> heavy	mature	0			cell extract
DAP	IPI00018117.3	U-87 MG	5		126	06h	DMSO	0uM	light --> heavy	mature	0			cell extract
HERC4	IPI00333067.3	U-87 MG	15		126	06h	DMSO	0uM	light --> heavy	mature	0			cell extract
TARS	IPI00908949.1	U-87 MG	17		126	06h	DMSO	0uM	light --> heavy	mature	0			cell extract
CIRH1A	IPI00239815.9	U-87 MG	6		126	06h	DMSO	0uM	light --> heavy	mature	0			cell extract
PDLIM7	IPI00023122.1	U-87 MG	10		126	06h	DMSO	0uM	light --> heavy	mature	0			cell extract
VPS72	IPI00844510.2	U-87 MG	3		126	06h	DMSO	0uM	light --> heavy	mature	0			cell extract
PCBP2	IPI00796337.1	U-87 MG	5		126	06h	DMSO	0uM	light --> heavy	mature	0			cell extract
UNC119B	IPI00414629.2	U-87 MG	3		126	06h	DMSO	0uM	light --> heavy	mature	0			cell extract
MSH2	IPI00017303.1	U-87 MG	19		126	06h	DMSO	0uM	light --> heavy	mature	0			cell extract
ILKAP	IPI00006164.4	U-87 MG	7	PHOSPHATASE	126	06h	DMSO	0uM	light --> heavy	mature	0			cell extract
FOXRED1	IPI00549357.3	U-87 MG	2	OXIDOREDUCTASE	126	06h	DMSO	0uM	light --> heavy	mature	0			cell extract
SPP1	IPI00021000.1	U-87 MG	2		126	06h	DMSO	0uM	light --> heavy	mature	0			cell extract
N4BP1	IPI00005667.4	U-87 MG	4		126	06h	DMSO	0uM	light --> heavy	mature	0			cell extract
TIMM44	IPI00306516.1	U-87 MG	15		126	06h	DMSO	0uM	light --> heavy	mature	0			cell extract
DDT	IPI00878984.1	U-87 MG	3		126	06h	DMSO	0uM	light --> heavy	mature	0			cell extract
SMAP2	IPI00102856.3	U-87 MG	7		126	06h	DMSO	0uM	light --> heavy	mature	0			cell extract
STAU2	IPI00300789.1	U-87 MG	8		126	06h	DMSO	0uM	light --> heavy	mature	0			cell extract
DENND2C	IPI00025178.3	U-87 MG	5		126	06h	DMSO	0uM	light --> heavy	mature	0			cell extract
PCNP	IPI00291608.4	U-87 MG	7		126	06h	DMSO	0uM	light --> heavy	mature	0			cell extract
KPNB1	IPI00001639.2	U-87 MG	23		126	06h	DMSO	0uM	light --> heavy	mature	0			cell extract
DDX1	IPI00293655.3	U-87 MG	25		126	06h	DMSO	0uM	light --> heavy	mature	0			cell extract
LRRC8A	IPI00002070.6	U-87 MG	5		126	06h	DMSO	0uM	light --> heavy	mature	0			cell extract
IPO9	IPI00185146.5	U-87 MG	9		126	06h	DMSO	0uM	light --> heavy	mature	0			cell extract
ZNF787	IPI00056880.7	U-87 MG	2		126	06h	DMSO	0uM	light --> heavy	mature	0			cell extract
ATP2B4	IPI00012490.1	U-87 MG	14		126	06h	DMSO	0uM	light --> heavy	mature	0			cell extract
IDS	IPI00026104.1	U-87 MG	2		126	06h	DMSO	0uM	light --> heavy	mature	0			cell extract
UPP1	IPI00004406.1	U-87 MG	10		126	06h	DMSO	0uM	light --> heavy	mature	0			cell extract
APPL2	IPI00172513.4	U-87 MG	7		126	06h	DMSO	0uM	light --> heavy	mature	0			cell extract
UBAP2	IPI00171127.1	U-87 MG	10		126	06h	DMSO	0uM	light --> heavy	mature	0			cell extract
IQGAP1	IPI00009342.1	U-87 MG	50		126	06h	DMSO	0uM	light --> heavy	mature	0			cell extract
EPC2	IPI00141118.6	U-87 MG	4		126	06h	DMSO	0uM	light --> heavy	mature	0			cell extract
ABHD14B	IPI00063827.1	U-87 MG	3	PROTEASE	126	06h	DMSO	0uM	light --> heavy	mature	0			cell extract
ARHGEF7	IPI00449909.1	U-87 MG	7		126	06h	DMSO	0uM	light --> heavy	mature	0			cell extract
C20ORF27	IPI00552634.1	U-87 MG	2		126	06h	DMSO	0uM	light --> heavy	mature	0			cell extract
EHMT2	IPI00893814.1	U-87 MG	5		126	06h	DMSO	0uM	light --> heavy	mature	0			cell extract
GPS1	IPI00300386.7	U-87 MG	13		126	06h	DMSO	0uM	light --> heavy	mature	0			cell extract
PRPS2	IPI00718888.1	U-87 MG	3		126	06h	DMSO	0uM	light --> heavy	mature	0			cell extract
HNRNPUL2	IPI00456887.2	U-87 MG	26		126	06h	DMSO	0uM	light --> heavy	mature	0			cell extract
AGPAT5	IPI00028491.4	U-87 MG	6		126	06h	DMSO	0uM	light --> heavy	mature	0			cell extract
TMEM201	IPI00644438.1	U-87 MG	3		126	06h	DMSO	0uM	light --> heavy	mature	0			cell extract
LGALS8	IPI00165587.3	U-87 MG	3		126	06h	DMSO	0uM	light --> heavy	mature	0			cell extract
UBA2	IPI00023234.3	U-87 MG	10		126	06h	DMSO	0uM	light --> heavy	mature	0			cell extract
LRSAM1	IPI00300805.4	U-87 MG	11		126	06h	DMSO	0uM	light --> heavy	mature	0			cell extract
COG8	IPI00140201.4	U-87 MG	6		126	06h	DMSO	0uM	light --> heavy	mature	0			cell extract
GANAB	IPI00383581.4	U-87 MG	29		126	06h	DMSO	0uM	light --> heavy	mature	0			cell extract
CAPNS1	IPI00025084.3	U-87 MG	7		126	06h	DMSO	0uM	light --> heavy	mature	0			cell extract
VDAC1	IPI00216308.5	U-87 MG	12		126	06h	DMSO	0uM	light --> heavy	mature	0			cell extract
EPS15	IPI00292134.6	U-87 MG	12		126	06h	DMSO	0uM	light --> heavy	mature	0			cell extract
BRAP	IPI00792737.2	U-87 MG	3		126	06h	DMSO	0uM	light --> heavy	mature	0			cell extract
PPA2	IPI00470502.2	U-87 MG	6		126	06h	DMSO	0uM	light --> heavy	mature	0			cell extract
BRCA2	IPI00412408.1	U-87 MG	2		126	06h	DMSO	0uM	light --> heavy	mature	0			cell extract
HMGN1	IPI00658097.1	U-87 MG	6		126	06h	DMSO	0uM	light --> heavy	mature	0			cell extract
UBE4A	IPI00028957.2	U-87 MG	6		126	06h	DMSO	0uM	light --> heavy	mature	0			cell extract
DIAPH3	IPI00871704.1	U-87 MG	10		126	06h	DMSO	0uM	light --> heavy	mature	0			cell extract
GBA	IPI00021807.2	U-87 MG	11		126	06h	DMSO	0uM	light --> heavy	mature	0			cell extract
DTX3L	IPI00152503.1	U-87 MG	6		126	06h	DMSO	0uM	light --> heavy	mature	0			cell extract
PI4K2A	IPI00020124.1	U-87 MG	9	KINASE	126	06h	DMSO	0uM	light --> heavy	mature	0			cell extract
RSL1D1	IPI00008708.5	U-87 MG	18		126	06h	DMSO	0uM	light --> heavy	mature	0			cell extract
KIAA1429	IPI00036742.6	U-87 MG	9		126	06h	DMSO	0uM	light --> heavy	mature	0			cell extract
DHRS7	IPI00470418.1	U-87 MG	5	OXIDOREDUCTASE	126	06h	DMSO	0uM	light --> heavy	mature	0			cell extract
MRPL1	IPI00549381.5	U-87 MG	8		126	06h	DMSO	0uM	light --> heavy	mature	0			cell extract
MYST2	IPI00180764.3	U-87 MG	4	HAT	126	06h	DMSO	0uM	light --> heavy	mature	0			cell extract
CAPZB	IPI00218782.3	U-87 MG	13		126	06h	DMSO	0uM	light --> heavy	mature	0			cell extract
ATP13A3	IPI00847139.1	U-87 MG	4		126	06h	DMSO	0uM	light --> heavy	mature	0			cell extract
MCM2	IPI00184330.5	U-87 MG	29		126	06h	DMSO	0uM	light --> heavy	mature	0			cell extract
TMEM65	IPI00375577.1	U-87 MG	3		126	06h	DMSO	0uM	light --> heavy	mature	0			cell extract
ANKRD50	IPI00221285.5	U-87 MG	3		126	06h	DMSO	0uM	light --> heavy	mature	0			cell extract
FAM45A	IPI00410631.4	U-87 MG	2		126	06h	DMSO	0uM	light --> heavy	mature	0			cell extract
NDUFS1	IPI00604664.5	U-87 MG	19	OXIDOREDUCTASE	126	06h	DMSO	0uM	light --> heavy	mature	0			cell extract
C18ORF21	IPI00647192.1	U-87 MG	4		126	06h	DMSO	0uM	light --> heavy	mature	0			cell extract
IDE	IPI00220373.5	U-87 MG	16	PROTEASE	126	06h	DMSO	0uM	light --> heavy	mature	0			cell extract
AGPS	IPI00010349.1	U-87 MG	20		126	06h	DMSO	0uM	light --> heavy	mature	0			cell extract
CKAP4	IPI00141318.2	U-87 MG	30		126	06h	DMSO	0uM	light --> heavy	mature	0			cell extract
TMPO	IPI00216230.3	U-87 MG	15		126	06h	DMSO	0uM	light --> heavy	mature	0			cell extract
CBWD6	IPI00645737.1	U-87 MG	3		126	06h	DMSO	0uM	light --> heavy	mature	0			cell extract
DLG1	IPI00218729.3	U-87 MG	15		126	06h	DMSO	0uM	light --> heavy	mature	0			cell extract
RRP1B	IPI00290952.6	U-87 MG	18		126	06h	DMSO	0uM	light --> heavy	mature	0			cell extract
DNM2	IPI00033022.2	U-87 MG	9		126	06h	DMSO	0uM	light --> heavy	mature	0			cell extract
ARCN1	IPI00298520.3	U-87 MG	20		126	06h	DMSO	0uM	light --> heavy	mature	0			cell extract
FBXO5	IPI00016633.3	U-87 MG	2		126	06h	DMSO	0uM	light --> heavy	mature	0			cell extract
UBR1	IPI00217405.1	U-87 MG	8		126	06h	DMSO	0uM	light --> heavy	mature	0			cell extract
ENSA	IPI00410177.2	U-87 MG	3		126	06h	DMSO	0uM	light --> heavy	mature	0			cell extract
GNAS	IPI00871191.1	U-87 MG	4		126	06h	DMSO	0uM	light --> heavy	mature	0			cell extract
SLFN5	IPI00433279.3	U-87 MG	10		126	06h	DMSO	0uM	light --> heavy	mature	0			cell extract
ch-TOG	IPI00028275.2	U-87 MG	52		126	06h	DMSO	0uM	light --> heavy	mature	0			cell extract
SRPR	IPI00385267.4	U-87 MG	22		126	06h	DMSO	0uM	light --> heavy	mature	0			cell extract
DNM1L	IPI00235412.6	U-87 MG	14		126	06h	DMSO	0uM	light --> heavy	mature	0			cell extract
NDUFV3	IPI00291016.8	U-87 MG	10		126	06h	DMSO	0uM	light --> heavy	mature	0			cell extract
MTA1	IPI00012773.1	U-87 MG	10		126	06h	DMSO	0uM	light --> heavy	mature	0			cell extract
PDHX	IPI00298423.3	U-87 MG	6		126	06h	DMSO	0uM	light --> heavy	mature	0			cell extract
PBRM1	IPI00384176.1	U-87 MG	22	BROMO	126	06h	DMSO	0uM	light --> heavy	mature	0			cell extract
GPSN2	IPI00644037.1	U-87 MG	8	OXIDOREDUCTASE	126	06h	DMSO	0uM	light --> heavy	mature	0			cell extract
RANGAP1	IPI00294879.1	U-87 MG	22		126	06h	DMSO	0uM	light --> heavy	mature	0			cell extract
TRMT11	IPI00470606.3	U-87 MG	4	MT	126	06h	DMSO	0uM	light --> heavy	mature	0			cell extract
ACTR5	IPI00292787.6	U-87 MG	4		126	06h	DMSO	0uM	light --> heavy	mature	0			cell extract
CDC37	IPI00013122.1	U-87 MG	11		126	06h	DMSO	0uM	light --> heavy	mature	0			cell extract
HS1BP3	IPI00328868.3	U-87 MG	6		126	06h	DMSO	0uM	light --> heavy	mature	0			cell extract
HNRNPA3	IPI00419373.1	U-87 MG	20		126	06h	DMSO	0uM	light --> heavy	mature	0			cell extract
C10ORF12	IPI00166933.1	U-87 MG	4		126	06h	DMSO	0uM	light --> heavy	mature	0			cell extract
LRWD1	IPI00069309.5	U-87 MG	3		126	06h	DMSO	0uM	light --> heavy	mature	0			cell extract
PVRL2	IPI00022661.3	U-87 MG	3		126	06h	DMSO	0uM	light --> heavy	mature	0			cell extract
SLC30A1	IPI00002483.4	U-87 MG	5		126	06h	DMSO	0uM	light --> heavy	mature	0			cell extract
NCDN	IPI00889000.1	U-87 MG	10		126	06h	DMSO	0uM	light --> heavy	mature	0			cell extract
BAZ1A	IPI00412415.2	U-87 MG	10	BROMO	126	06h	DMSO	0uM	light --> heavy	mature	0			cell extract
RUFY2	IPI00760675.1	U-87 MG	14		126	06h	DMSO	0uM	light --> heavy	mature	0			cell extract
ABCF3	IPI00465160.4	U-87 MG	13		126	06h	DMSO	0uM	light --> heavy	mature	0			cell extract
LAP3	IPI00419237.3	U-87 MG	16	PROTEASE	126	06h	DMSO	0uM	light --> heavy	mature	0			cell extract
DNAJC8	IPI00003438.2	U-87 MG	8		126	06h	DMSO	0uM	light --> heavy	mature	0			cell extract
MRPS36	IPI00874047.1	U-87 MG	4		126	06h	DMSO	0uM	light --> heavy	mature	0			cell extract
NSUN2	IPI00306369.3	U-87 MG	14	MT	126	06h	DMSO	0uM	light --> heavy	mature	0			cell extract
SARM1	IPI00448630.1	U-87 MG	6		126	06h	DMSO	0uM	light --> heavy	mature	0			cell extract
SYAP1	IPI00059242.3	U-87 MG	7		126	06h	DMSO	0uM	light --> heavy	mature	0			cell extract
KIAA0564	IPI00900366.1	U-87 MG	28		126	06h	DMSO	0uM	light --> heavy	mature	0			cell extract
FAM115A	IPI00871728.3	U-87 MG	2		126	06h	DMSO	0uM	light --> heavy	mature	0			cell extract
NAB1	IPI00336119.4	U-87 MG	7		126	06h	DMSO	0uM	light --> heavy	mature	0			cell extract
DIDO1	IPI00619921.3	U-87 MG	30		126	06h	DMSO	0uM	light --> heavy	mature	0			cell extract
PAXIP1	IPI00894296.1	U-87 MG	3		126	06h	DMSO	0uM	light --> heavy	mature	0			cell extract
MAP1A	IPI00020356.4	U-87 MG	70		126	06h	DMSO	0uM	light --> heavy	mature	0			cell extract
SLC25A20	IPI00013957.1	U-87 MG	3		126	06h	DMSO	0uM	light --> heavy	mature	0			cell extract
PSMD3	IPI00011603.2	U-87 MG	17		126	06h	DMSO	0uM	light --> heavy	mature	0			cell extract
PPP5C	IPI00019812.1	U-87 MG	11	PHOSPHATASE	126	06h	DMSO	0uM	light --> heavy	mature	0			cell extract
CCT5	IPI00010720.1	U-87 MG	35		126	06h	DMSO	0uM	light --> heavy	mature	0			cell extract
METTL7B	IPI00090807.6	U-87 MG	2	MT	126	06h	DMSO	0uM	light --> heavy	mature	0			cell extract
SKIV2L2	IPI00647217.2	U-87 MG	23		126	06h	DMSO	0uM	light --> heavy	mature	0			cell extract
TOMM20	IPI00016676.1	U-87 MG	3		126	06h	DMSO	0uM	light --> heavy	mature	0			cell extract
DDX42	IPI00409671.3	U-87 MG	22		126	06h	DMSO	0uM	light --> heavy	mature	0			cell extract
CUL3	IPI00014312.1	U-87 MG	16		126	06h	DMSO	0uM	light --> heavy	mature	0			cell extract
KIAA0368	IPI00157790.7	U-87 MG	22		126	06h	DMSO	0uM	light --> heavy	mature	0			cell extract
ACADM	IPI00513827.3	U-87 MG	9	OXIDOREDUCTASE	126	06h	DMSO	0uM	light --> heavy	mature	0			cell extract
JARID1C	IPI00013185.8	U-87 MG	7	OXIDOREDUCTASE	126	06h	DMSO	0uM	light --> heavy	mature	0			cell extract
PFDN5	IPI00015361.1	U-87 MG	7		126	06h	DMSO	0uM	light --> heavy	mature	0			cell extract
CHMP5	IPI00100796.4	U-87 MG	7		126	06h	DMSO	0uM	light --> heavy	mature	0			cell extract
NAPG	IPI00293817.3	U-87 MG	13		126	06h	DMSO	0uM	light --> heavy	mature	0			cell extract
HIBCH	IPI00874185.1	U-87 MG	11		126	06h	DMSO	0uM	light --> heavy	mature	0			cell extract
TM9SF3	IPI00030847.3	U-87 MG	4		126	06h	DMSO	0uM	light --> heavy	mature	0			cell extract
ORC2L	IPI00013216.1	U-87 MG	7		126	06h	DMSO	0uM	light --> heavy	mature	0			cell extract
AMPD3	IPI00411384.2	U-87 MG	2		126	06h	DMSO	0uM	light --> heavy	mature	0			cell extract
RPL15	IPI00550032.1	U-87 MG	8		126	06h	DMSO	0uM	light --> heavy	mature	0			cell extract
TFIP11	IPI00015924.1	U-87 MG	7		126	06h	DMSO	0uM	light --> heavy	mature	0			cell extract
HECTD1	IPI00328911.2	U-87 MG	25		126	06h	DMSO	0uM	light --> heavy	mature	0			cell extract
RRBP1	IPI00856098.1	U-87 MG	67		126	06h	DMSO	0uM	light --> heavy	mature	0			cell extract
LSM14B	IPI00032635.1	U-87 MG	9		126	06h	DMSO	0uM	light --> heavy	mature	0			cell extract
PRKAB1	IPI00220409.3	U-87 MG	3		126	06h	DMSO	0uM	light --> heavy	mature	0			cell extract
SCRN1	IPI00289862.4	U-87 MG	12	PROTEASE	126	06h	DMSO	0uM	light --> heavy	mature	0			cell extract
MYL6B	IPI00909366.1	U-87 MG	6		126	06h	DMSO	0uM	light --> heavy	mature	0			cell extract
MYCBP2	IPI00289776.3	U-87 MG	35		126	06h	DMSO	0uM	light --> heavy	mature	0			cell extract
NNT	IPI00337541.3	U-87 MG	12	OXIDOREDUCTASE	126	06h	DMSO	0uM	light --> heavy	mature	0			cell extract
DPF2	IPI00023322.1	U-87 MG	9		126	06h	DMSO	0uM	light --> heavy	mature	0			cell extract
FYCO1	IPI00001580.4	U-87 MG	23		126	06h	DMSO	0uM	light --> heavy	mature	0			cell extract
RAB27A	IPI00016381.2	U-87 MG	2		126	06h	DMSO	0uM	light --> heavy	mature	0			cell extract
LEMD2	IPI00168336.1	U-87 MG	7		126	06h	DMSO	0uM	light --> heavy	mature	0			cell extract
CUL4B	IPI00480142.2	U-87 MG	13		126	06h	DMSO	0uM	light --> heavy	mature	0			cell extract
DCTN1	IPI00872359.1	U-87 MG	31		126	06h	DMSO	0uM	light --> heavy	mature	0			cell extract
RBM8A	IPI00001757.1	U-87 MG	7		126	06h	DMSO	0uM	light --> heavy	mature	0			cell extract
XAB2	IPI00163084.3	U-87 MG	13		126	06h	DMSO	0uM	light --> heavy	mature	0			cell extract
GSK3A	IPI00292228.1	U-87 MG	2	KINASE	126	06h	DMSO	0uM	light --> heavy	mature	0			cell extract
ALDH3B1	IPI00018031.1	U-87 MG	2	OXIDOREDUCTASE	126	06h	DMSO	0uM	light --> heavy	mature	0			cell extract
RIC8A	IPI00100106.1	U-87 MG	7		126	06h	DMSO	0uM	light --> heavy	mature	0			cell extract
BPNT1	IPI00410215.6	U-87 MG	6		126	06h	DMSO	0uM	light --> heavy	mature	0			cell extract
RNMTL1	IPI00335589.5	U-87 MG	4	MT	126	06h	DMSO	0uM	light --> heavy	mature	0			cell extract
NBN	IPI00299463.1	U-87 MG	9		126	06h	DMSO	0uM	light --> heavy	mature	0			cell extract
PLA2G15	IPI00301459.2	U-87 MG	2		126	06h	DMSO	0uM	light --> heavy	mature	0			cell extract
NIP7	IPI00007175.3	U-87 MG	4		126	06h	DMSO	0uM	light --> heavy	mature	0			cell extract
ATP6V1D	IPI00001568.1	U-87 MG	9		126	06h	DMSO	0uM	light --> heavy	mature	0			cell extract
DRG1	IPI00031836.3	U-87 MG	8		126	06h	DMSO	0uM	light --> heavy	mature	0			cell extract
RRAGA	IPI00105620.2	U-87 MG	5		126	06h	DMSO	0uM	light --> heavy	mature	0			cell extract
NSMAF	IPI00328260.3	U-87 MG	3		126	06h	DMSO	0uM	light --> heavy	mature	0			cell extract
YWHAB	IPI00216318.5	U-87 MG	5		126	06h	DMSO	0uM	light --> heavy	mature	0			cell extract
VCP	IPI00022774.3	U-87 MG	41		126	06h	DMSO	0uM	light --> heavy	mature	0			cell extract
GUK1	IPI00514926.2	U-87 MG	2		126	06h	DMSO	0uM	light --> heavy	mature	0			cell extract
CHUK	IPI00005104.1	U-87 MG	4	KINASE	126	06h	DMSO	0uM	light --> heavy	mature	0			cell extract
C17ORF56	IPI00043327.5	U-87 MG	3		126	06h	DMSO	0uM	light --> heavy	mature	0			cell extract
ARHGEF1	IPI00433169.2	U-87 MG	12		126	06h	DMSO	0uM	light --> heavy	mature	0			cell extract
NAG	IPI00333913.8	U-87 MG	25		126	06h	DMSO	0uM	light --> heavy	mature	0			cell extract
AHCTF1	IPI00217957.4	U-87 MG	16		126	06h	DMSO	0uM	light --> heavy	mature	0			cell extract
ARS2	IPI00375144.5	U-87 MG	21		126	06h	DMSO	0uM	light --> heavy	mature	0			cell extract
SIPA1L1	IPI00413362.1	U-87 MG	15		126	06h	DMSO	0uM	light --> heavy	mature	0			cell extract
EARS2	IPI00384707.2	U-87 MG	5		126	06h	DMSO	0uM	light --> heavy	mature	0			cell extract
NARG1L	IPI00167368.2	U-87 MG	4		126	06h	DMSO	0uM	light --> heavy	mature	0			cell extract
ACBD3	IPI00009315.6	U-87 MG	12		126	06h	DMSO	0uM	light --> heavy	mature	0			cell extract
INPP5F	IPI00480159.1	U-87 MG	7		126	06h	DMSO	0uM	light --> heavy	mature	0			cell extract
RBM39	IPI00163505.2	U-87 MG	13		126	06h	DMSO	0uM	light --> heavy	mature	0			cell extract
KIAA0907	IPI00401900.1	U-87 MG	2		126	06h	DMSO	0uM	light --> heavy	mature	0			cell extract
SGPP1	IPI00306840.2	U-87 MG	8		126	06h	DMSO	0uM	light --> heavy	mature	0			cell extract
PNPLA8	IPI00784076.1	U-87 MG	4		126	06h	DMSO	0uM	light --> heavy	mature	0			cell extract
TM9SF2	IPI00018415.1	U-87 MG	8		126	06h	DMSO	0uM	light --> heavy	mature	0			cell extract
BAT2	IPI00894143.1	U-87 MG	20		126	06h	DMSO	0uM	light --> heavy	mature	0			cell extract
ARIH2	IPI00007304.1	U-87 MG	4		126	06h	DMSO	0uM	light --> heavy	mature	0			cell extract
WBSCR16	IPI00305992.4	U-87 MG	4		126	06h	DMSO	0uM	light --> heavy	mature	0			cell extract
PTPRG	IPI00873341.1	U-87 MG	3	PHOSPHATASE	126	06h	DMSO	0uM	light --> heavy	mature	0			cell extract
SGK269	IPI00737545.3	U-87 MG	10	KINASE	126	06h	DMSO	0uM	light --> heavy	mature	0			cell extract
GPS2	IPI00012301.1	U-87 MG	2		126	06h	DMSO	0uM	light --> heavy	mature	0			cell extract
BRD4	IPI00440727.1	U-87 MG	7	KINASE, BROMO	126	06h	DMSO	0uM	light --> heavy	mature	0			cell extract
PAPSS2	IPI00220873.1	U-87 MG	13		126	06h	DMSO	0uM	light --> heavy	mature	0			cell extract
ALAD	IPI00442121.3	U-87 MG	5		126	06h	DMSO	0uM	light --> heavy	mature	0			cell extract
DENND4C	IPI00746398.1	U-87 MG	4		126	06h	DMSO	0uM	light --> heavy	mature	0			cell extract
TBC1D10B	IPI00878181.2	U-87 MG	3		126	06h	DMSO	0uM	light --> heavy	mature	0			cell extract
GCLM	IPI00010090.1	U-87 MG	3		126	06h	DMSO	0uM	light --> heavy	mature	0			cell extract
TRIM24	IPI00005184.1	U-87 MG	4	KINASE, BROMO	126	06h	DMSO	0uM	light --> heavy	mature	0			cell extract
NMNAT1	IPI00009726.4	U-87 MG	3		126	06h	DMSO	0uM	light --> heavy	mature	0			cell extract
KRR1	IPI00156032.6	U-87 MG	6		126	06h	DMSO	0uM	light --> heavy	mature	0			cell extract
SPIN1	IPI00550655.4	U-87 MG	5		126	06h	DMSO	0uM	light --> heavy	mature	0			cell extract
CTPS	IPI00290142.5	U-87 MG	14		126	06h	DMSO	0uM	light --> heavy	mature	0			cell extract
SLC27A1	IPI00442344.4	U-87 MG	4		126	06h	DMSO	0uM	light --> heavy	mature	0			cell extract
MRPL12	IPI00005537.2	U-87 MG	2		126	06h	DMSO	0uM	light --> heavy	mature	0			cell extract
ARHGEF11	IPI00377085.1	U-87 MG	6		126	06h	DMSO	0uM	light --> heavy	mature	0			cell extract
MOCS3	IPI00004489.1	U-87 MG	4		126	06h	DMSO	0uM	light --> heavy	mature	0			cell extract
ADNP	IPI00022215.1	U-87 MG	17		126	06h	DMSO	0uM	light --> heavy	mature	0			cell extract
TMEM192	IPI00855873.1	U-87 MG	2		126	06h	DMSO	0uM	light --> heavy	mature	0			cell extract
UBXN1	IPI00396563.2	U-87 MG	10		126	06h	DMSO	0uM	light --> heavy	mature	0			cell extract
UQCRH	IPI00296022.1	U-87 MG	2		126	06h	DMSO	0uM	light --> heavy	mature	0			cell extract
STK24	IPI00872754.1	U-87 MG	5	KINASE	126	06h	DMSO	0uM	light --> heavy	mature	0			cell extract
C21ORF70	IPI00027898.3	U-87 MG	3		126	06h	DMSO	0uM	light --> heavy	mature	0			cell extract
TMSB10	IPI00220827.5	U-87 MG	2		126	06h	DMSO	0uM	light --> heavy	mature	0			cell extract
WDR1	IPI00873622.2	U-87 MG	19		126	06h	DMSO	0uM	light --> heavy	mature	0			cell extract
RUNX2	IPI00640084.1	U-87 MG	2		126	06h	DMSO	0uM	light --> heavy	mature	0			cell extract
PPP2R5E	IPI00556528.1	U-87 MG	3		126	06h	DMSO	0uM	light --> heavy	mature	0			cell extract
PNPLA6	IPI00640818.2	U-87 MG	17		126	06h	DMSO	0uM	light --> heavy	mature	0			cell extract
PROCR	IPI00009276.2	U-87 MG	3		126	06h	DMSO	0uM	light --> heavy	mature	0			cell extract
TRMU	IPI00026555.1	U-87 MG	5		126	06h	DMSO	0uM	light --> heavy	mature	0			cell extract
FARSA	IPI00031820.3	U-87 MG	11		126	06h	DMSO	0uM	light --> heavy	mature	0			cell extract
TUBB2C	IPI00007752.1	U-87 MG	2		126	06h	DMSO	0uM	light --> heavy	mature	0			cell extract
RFX5	IPI00009303.1	U-87 MG	3		126	06h	DMSO	0uM	light --> heavy	mature	0			cell extract
LRRC41	IPI00397575.3	U-87 MG	4		126	06h	DMSO	0uM	light --> heavy	mature	0			cell extract
HMOX2	IPI00026824.2	U-87 MG	11	OXIDOREDUCTASE	126	06h	DMSO	0uM	light --> heavy	mature	0			cell extract
KIF15	IPI00024975.2	U-87 MG	28		126	06h	DMSO	0uM	light --> heavy	mature	0			cell extract
LMO7	IPI00409590.1	U-87 MG	24		126	06h	DMSO	0uM	light --> heavy	mature	0			cell extract
NEDD4	IPI00009322.2	U-87 MG	3		126	06h	DMSO	0uM	light --> heavy	mature	0			cell extract
WASL	IPI00011676.2	U-87 MG	6		126	06h	DMSO	0uM	light --> heavy	mature	0			cell extract
DST	IPI00816460.2	U-87 MG	3		126	06h	DMSO	0uM	light --> heavy	mature	0			cell extract
TMEM111	IPI00020472.1	U-87 MG	4		126	06h	DMSO	0uM	light --> heavy	mature	0			cell extract
RBM17	IPI00176706.1	U-87 MG	7		126	06h	DMSO	0uM	light --> heavy	mature	0			cell extract
C6ORF125	IPI00031617.3	U-87 MG	5		126	06h	DMSO	0uM	light --> heavy	mature	0			cell extract
ADRM1	IPI00033030.2	U-87 MG	8		126	06h	DMSO	0uM	light --> heavy	mature	0			cell extract
TNRC6A	IPI00395878.2	U-87 MG	7		126	06h	DMSO	0uM	light --> heavy	mature	0			cell extract
AHCYL2	IPI00101645.3	U-87 MG	4		126	06h	DMSO	0uM	light --> heavy	mature	0			cell extract
SF1	IPI00386114.1	U-87 MG	7		126	06h	DMSO	0uM	light --> heavy	mature	0			cell extract
LONP1	IPI00005158.1	U-87 MG	22	PROTEASE	126	06h	DMSO	0uM	light --> heavy	mature	0			cell extract
TBC1D13	IPI00647082.1	U-87 MG	10		126	06h	DMSO	0uM	light --> heavy	mature	0			cell extract
JAM3	IPI00152850.2	U-87 MG	5		126	06h	DMSO	0uM	light --> heavy	mature	0			cell extract
COMMD8	IPI00016447.5	U-87 MG	3		126	06h	DMSO	0uM	light --> heavy	mature	0			cell extract
DHX29	IPI00217413.3	U-87 MG	25		126	06h	DMSO	0uM	light --> heavy	mature	0			cell extract
CYTSA	IPI00178072.7	U-87 MG	14		126	06h	DMSO	0uM	light --> heavy	mature	0			cell extract
DYNC1LI2	IPI00011592.3	U-87 MG	8		126	06h	DMSO	0uM	light --> heavy	mature	0			cell extract
TMEM115	IPI00170517.1	U-87 MG	3		126	06h	DMSO	0uM	light --> heavy	mature	0			cell extract
PROSC	IPI00016346.1	U-87 MG	2		126	06h	DMSO	0uM	light --> heavy	mature	0			cell extract
SMTN	IPI00909085.1	U-87 MG	24		126	06h	DMSO	0uM	light --> heavy	mature	0			cell extract
CNOT1	IPI00166010.6	U-87 MG	35		126	06h	DMSO	0uM	light --> heavy	mature	0			cell extract
MRPS34	IPI00658155.1	U-87 MG	4		126	06h	DMSO	0uM	light --> heavy	mature	0			cell extract
PKM2	IPI00479186.6	U-87 MG	52		126	06h	DMSO	0uM	light --> heavy	mature	0			cell extract
FAM62B	IPI00827920.1	U-87 MG	15		126	06h	DMSO	0uM	light --> heavy	mature	0			cell extract
PTPN1	IPI00297261.3	U-87 MG	15	PHOSPHATASE	126	06h	DMSO	0uM	light --> heavy	mature	0			cell extract
ENTPD4	IPI00294839.6	U-87 MG	13	OXIDOREDUCTASE	126	06h	DMSO	0uM	light --> heavy	mature	0			cell extract
UTRN	IPI00009329.2	U-87 MG	65		126	06h	DMSO	0uM	light --> heavy	mature	0			cell extract
C9ORF46	IPI00307547.1	U-87 MG	4		126	06h	DMSO	0uM	light --> heavy	mature	0			cell extract
DCPS	IPI00335385.4	U-87 MG	6		126	06h	DMSO	0uM	light --> heavy	mature	0			cell extract
BMP1	IPI00009054.1	U-87 MG	2	PROTEASE	126	06h	DMSO	0uM	light --> heavy	mature	0			cell extract
SPIRE1	IPI00171145.7	U-87 MG	4		126	06h	DMSO	0uM	light --> heavy	mature	0			cell extract
PXN	IPI00220031.1	U-87 MG	15		126	06h	DMSO	0uM	light --> heavy	mature	0			cell extract
MRPS22	IPI00013146.1	U-87 MG	6		126	06h	DMSO	0uM	light --> heavy	mature	0			cell extract
RANGRF	IPI00025081.2	U-87 MG	3		126	06h	DMSO	0uM	light --> heavy	mature	0			cell extract
ALDH1L2	IPI00298308.7	U-87 MG	14	OXIDOREDUCTASE	126	06h	DMSO	0uM	light --> heavy	mature	0			cell extract
RAPGEF1	IPI00332841.3	U-87 MG	5		126	06h	DMSO	0uM	light --> heavy	mature	0			cell extract
PSIP1	IPI00028122.1	U-87 MG	12		126	06h	DMSO	0uM	light --> heavy	mature	0			cell extract
NCAM1	IPI00795918.1	U-87 MG	11		126	06h	DMSO	0uM	light --> heavy	mature	0			cell extract
PATL1	IPI00885108.1	U-87 MG	8		126	06h	DMSO	0uM	light --> heavy	mature	0			cell extract
FKSG27	IPI00103925.2	U-87 MG	9		126	06h	DMSO	0uM	light --> heavy	mature	0			cell extract
NOLC1	IPI00216654.2	U-87 MG	16		126	06h	DMSO	0uM	light --> heavy	mature	0			cell extract
ORC3L	IPI00374747.5	U-87 MG	2		126	06h	DMSO	0uM	light --> heavy	mature	0			cell extract
SMARCD1	IPI00062599.3	U-87 MG	4		126	06h	DMSO	0uM	light --> heavy	mature	0			cell extract
GPT2	IPI00152432.2	U-87 MG	3		126	06h	DMSO	0uM	light --> heavy	mature	0			cell extract
EEA1	IPI00329536.1	U-87 MG	53		126	06h	DMSO	0uM	light --> heavy	mature	0			cell extract
WDR19	IPI00396243.6	U-87 MG	2		126	06h	DMSO	0uM	light --> heavy	mature	0			cell extract
SNX12	IPI00438170.3	U-87 MG	7		126	06h	DMSO	0uM	light --> heavy	mature	0			cell extract
WDR5	IPI00005492.2	U-87 MG	6		126	06h	DMSO	0uM	light --> heavy	mature	0			cell extract
EEF1D	IPI00642971.3	U-87 MG	20		126	06h	DMSO	0uM	light --> heavy	mature	0			cell extract
LACTB2	IPI00006952.3	U-87 MG	3		126	06h	DMSO	0uM	light --> heavy	mature	0			cell extract
SNAP25	IPI00010470.3	U-87 MG	3		126	06h	DMSO	0uM	light --> heavy	mature	0			cell extract
TAF2	IPI00328144.6	U-87 MG	3	PROTEASE	126	06h	DMSO	0uM	light --> heavy	mature	0			cell extract
DYM	IPI00296211.6	U-87 MG	4		126	06h	DMSO	0uM	light --> heavy	mature	0			cell extract
HIST1H4A	IPI00453473.6	U-87 MG	12		126	06h	DMSO	0uM	light --> heavy	mature	0			cell extract
NPEPL1	IPI00556430.1	U-87 MG	8	PROTEASE	126	06h	DMSO	0uM	light --> heavy	mature	0			cell extract
OPA1	IPI00107753.2	U-87 MG	33		126	06h	DMSO	0uM	light --> heavy	mature	0			cell extract
TJP1	IPI00216219.3	U-87 MG	28		126	06h	DMSO	0uM	light --> heavy	mature	0			cell extract
AIDA	IPI00303602.1	U-87 MG	4		126	06h	DMSO	0uM	light --> heavy	mature	0			cell extract
CKAP2L	IPI00328291.3	U-87 MG	3		126	06h	DMSO	0uM	light --> heavy	mature	0			cell extract
EIF3D	IPI00006181.1	U-87 MG	16		126	06h	DMSO	0uM	light --> heavy	mature	0			cell extract
MTCP1	IPI00446798.1	U-87 MG	3		126	06h	DMSO	0uM	light --> heavy	mature	0			cell extract
UBE2G1	IPI00873435.1	U-87 MG	3		126	06h	DMSO	0uM	light --> heavy	mature	0			cell extract
PYGB	IPI00004358.4	U-87 MG	24		126	06h	DMSO	0uM	light --> heavy	mature	0			cell extract
PPM1F	IPI00291412.1	U-87 MG	3	PHOSPHATASE	126	06h	DMSO	0uM	light --> heavy	mature	0			cell extract
MYO9B	IPI00336047.5	U-87 MG	23		126	06h	DMSO	0uM	light --> heavy	mature	0			cell extract
TCF20	IPI00159322.4	U-87 MG	10		126	06h	DMSO	0uM	light --> heavy	mature	0			cell extract
SHC1	IPI00021326.4	U-87 MG	5		126	06h	DMSO	0uM	light --> heavy	mature	0			cell extract
HSPA4	IPI00002966.2	U-87 MG	37		126	06h	DMSO	0uM	light --> heavy	mature	0			cell extract
CCDC14	IPI00396060.5	U-87 MG	4		126	06h	DMSO	0uM	light --> heavy	mature	0			cell extract
COX19	IPI00413436.2	U-87 MG	2		126	06h	DMSO	0uM	light --> heavy	mature	0			cell extract
NSDHL	IPI00019407.1	U-87 MG	14	OXIDOREDUCTASE	126	06h	DMSO	0uM	light --> heavy	mature	0			cell extract
FAM82B	IPI00329696.1	U-87 MG	4		126	06h	DMSO	0uM	light --> heavy	mature	0			cell extract
RPL35A	IPI00029731.8	U-87 MG	9		126	06h	DMSO	0uM	light --> heavy	mature	0			cell extract
HRSP12	IPI00005038.1	U-87 MG	5		126	06h	DMSO	0uM	light --> heavy	mature	0			cell extract
PREPL	IPI00442171.4	U-87 MG	7	PROTEASE	126	06h	DMSO	0uM	light --> heavy	mature	0			cell extract
RABL5	IPI00009700.4	U-87 MG	3		126	06h	DMSO	0uM	light --> heavy	mature	0			cell extract
CAMKK1	IPI00792960.2	U-87 MG	3	KINASE	126	06h	DMSO	0uM	light --> heavy	mature	0			cell extract
MRPS10	IPI00061245.4	U-87 MG	3		126	06h	DMSO	0uM	light --> heavy	mature	0			cell extract
HIST1H1A	IPI00217469.3	U-87 MG	3		126	06h	DMSO	0uM	light --> heavy	mature	0			cell extract
C2ORF56	IPI00412670.1	U-87 MG	3	MT	126	06h	DMSO	0uM	light --> heavy	mature	0			cell extract
TTYH3	IPI00749429.1	U-87 MG	3		126	06h	DMSO	0uM	light --> heavy	mature	0			cell extract
VAT1L	IPI00030578.2	U-87 MG	11	OXIDOREDUCTASE	126	06h	DMSO	0uM	light --> heavy	mature	0			cell extract
CRAT	IPI00016457.5	U-87 MG	6		126	06h	DMSO	0uM	light --> heavy	mature	0			cell extract
UFM1	IPI00010207.1	U-87 MG	3		126	06h	DMSO	0uM	light --> heavy	mature	0			cell extract
KCTD10	IPI00011209.8	U-87 MG	9		126	06h	DMSO	0uM	light --> heavy	mature	0			cell extract
MED12	IPI00004068.2	U-87 MG	9		126	06h	DMSO	0uM	light --> heavy	mature	0			cell extract
HMMR	IPI00337772.4	U-87 MG	15		126	06h	DMSO	0uM	light --> heavy	mature	0			cell extract
WTAP	IPI00220302.1	U-87 MG	5		126	06h	DMSO	0uM	light --> heavy	mature	0			cell extract
ARID2	IPI00470537.2	U-87 MG	3		126	06h	DMSO	0uM	light --> heavy	mature	0			cell extract
IPO7	IPI00007402.3	U-87 MG	15		126	06h	DMSO	0uM	light --> heavy	mature	0			cell extract
CHD1	IPI00297851.1	U-87 MG	12		126	06h	DMSO	0uM	light --> heavy	mature	0			cell extract
GMEB1	IPI00008601.3	U-87 MG	2		126	06h	DMSO	0uM	light --> heavy	mature	0			cell extract
SCO1	IPI00027233.3	U-87 MG	3		126	06h	DMSO	0uM	light --> heavy	mature	0			cell extract
ZCCHC6	IPI00604491.1	U-87 MG	24		126	06h	DMSO	0uM	light --> heavy	mature	0			cell extract
VPS18	IPI00001985.2	U-87 MG	15		126	06h	DMSO	0uM	light --> heavy	mature	0			cell extract
ZFP106	IPI00782966.1	U-87 MG	3		126	06h	DMSO	0uM	light --> heavy	mature	0			cell extract
TCF25	IPI00023205.2	U-87 MG	7		126	06h	DMSO	0uM	light --> heavy	mature	0			cell extract
SMNDC1	IPI00025176.1	U-87 MG	6		126	06h	DMSO	0uM	light --> heavy	mature	0			cell extract
C12ORF10	IPI00029444.1	U-87 MG	6		126	06h	DMSO	0uM	light --> heavy	mature	0			cell extract
SYMPK	IPI00023344.2	U-87 MG	16		126	06h	DMSO	0uM	light --> heavy	mature	0			cell extract
ATRIP	IPI00103517.1	U-87 MG	5		126	06h	DMSO	0uM	light --> heavy	mature	0			cell extract
NDUFA9	IPI00003968.1	U-87 MG	3		126	06h	DMSO	0uM	light --> heavy	mature	0			cell extract
MRPL9	IPI00307409.6	U-87 MG	5		126	06h	DMSO	0uM	light --> heavy	mature	0			cell extract
DNAJC13	IPI00307259.11	U-87 MG	42		126	06h	DMSO	0uM	light --> heavy	mature	0			cell extract
HGS	IPI00006176.3	U-87 MG	14		126	06h	DMSO	0uM	light --> heavy	mature	0			cell extract
CPD	IPI00027078.3	U-87 MG	21	PROTEASE	126	06h	DMSO	0uM	light --> heavy	mature	0			cell extract
ARMCX3	IPI00009906.5	U-87 MG	6		126	06h	DMSO	0uM	light --> heavy	mature	0			cell extract
AK3	IPI00465256.4	U-87 MG	10		126	06h	DMSO	0uM	light --> heavy	mature	0			cell extract
ACOT2	IPI00220906.5	U-87 MG	10	PROTEASE	126	06h	DMSO	0uM	light --> heavy	mature	0			cell extract
RPL28	IPI00910727.1	U-87 MG	6		126	06h	DMSO	0uM	light --> heavy	mature	0			cell extract
SURF6	IPI00026606.2	U-87 MG	9		126	06h	DMSO	0uM	light --> heavy	mature	0			cell extract
USP15	IPI00000728.3	U-87 MG	13	PROTEASE	126	06h	DMSO	0uM	light --> heavy	mature	0			cell extract
CASP4	IPI00027725.1	U-87 MG	4	PROTEASE	126	06h	DMSO	0uM	light --> heavy	mature	0			cell extract
DHDDS	IPI00514787.5	U-87 MG	2		126	06h	DMSO	0uM	light --> heavy	mature	0			cell extract
PLXNA1	IPI00552671.2	U-87 MG	5		126	06h	DMSO	0uM	light --> heavy	mature	0			cell extract
VTI1B	IPI00063784.3	U-87 MG	3		126	06h	DMSO	0uM	light --> heavy	mature	0			cell extract
STK10	IPI00304742.5	U-87 MG	18	KINASE	126	06h	DMSO	0uM	light --> heavy	mature	0			cell extract
AK1	IPI00640817.1	U-87 MG	10		126	06h	DMSO	0uM	light --> heavy	mature	0			cell extract
SIN3B	IPI00464980.3	U-87 MG	2		126	06h	DMSO	0uM	light --> heavy	mature	0			cell extract
MYO1B	IPI00376344.3	U-87 MG	21		126	06h	DMSO	0uM	light --> heavy	mature	0			cell extract
TCOF1	IPI00815713.1	U-87 MG	35		126	06h	DMSO	0uM	light --> heavy	mature	0			cell extract
VPS26B	IPI00059264.3	U-87 MG	5		126	06h	DMSO	0uM	light --> heavy	mature	0			cell extract
PRKAA1	IPI00410287.3	U-87 MG	13	KINASE	126	06h	DMSO	0uM	light --> heavy	mature	0			cell extract
MRPL14	IPI00418290.1	U-87 MG	3		126	06h	DMSO	0uM	light --> heavy	mature	0			cell extract
SH3KBP1	IPI00873875.1	U-87 MG	10		126	06h	DMSO	0uM	light --> heavy	mature	0			cell extract
SRP54	IPI00009822.1	U-87 MG	16		126	06h	DMSO	0uM	light --> heavy	mature	0			cell extract
INTS7	IPI00743871.2	U-87 MG	5		126	06h	DMSO	0uM	light --> heavy	mature	0			cell extract
USP47	IPI00607554.1	U-87 MG	17	PROTEASE	126	06h	DMSO	0uM	light --> heavy	mature	0			cell extract
TRIM28	IPI00438229.2	U-87 MG	21	BROMO	126	06h	DMSO	0uM	light --> heavy	mature	0			cell extract
LMNB2	IPI00009771.6	U-87 MG	23		126	06h	DMSO	0uM	light --> heavy	mature	0			cell extract
CTPS2	IPI00645702.1	U-87 MG	3		126	06h	DMSO	0uM	light --> heavy	mature	0			cell extract
EIF4A1	IPI00025491.1	U-87 MG	9		126	06h	DMSO	0uM	light --> heavy	mature	0			cell extract
ELP2	IPI00642369.2	U-87 MG	2		126	06h	DMSO	0uM	light --> heavy	mature	0			cell extract
CCDC72	IPI00006378.3	U-87 MG	3		126	06h	DMSO	0uM	light --> heavy	mature	0			cell extract
NCAPH2	IPI00853120.1	U-87 MG	5		126	06h	DMSO	0uM	light --> heavy	mature	0			cell extract
MAP7D1	IPI00654605.1	U-87 MG	16		126	06h	DMSO	0uM	light --> heavy	mature	0			cell extract
RTCD1	IPI00221327.1	U-87 MG	10		126	06h	DMSO	0uM	light --> heavy	mature	0			cell extract
RAVER1	IPI00217661.4	U-87 MG	7		126	06h	DMSO	0uM	light --> heavy	mature	0			cell extract
CCDC109A	IPI00171573.2	U-87 MG	5		126	06h	DMSO	0uM	light --> heavy	mature	0			cell extract
PARVA	IPI00018963.3	U-87 MG	6		126	06h	DMSO	0uM	light --> heavy	mature	0			cell extract
KIN	IPI00017580.1	U-87 MG	4		126	06h	DMSO	0uM	light --> heavy	mature	0			cell extract
SCAF1	IPI00303343.7	U-87 MG	9		126	06h	DMSO	0uM	light --> heavy	mature	0			cell extract
CNN3	IPI00873410.1	U-87 MG	5		126	06h	DMSO	0uM	light --> heavy	mature	0			cell extract
MRPL40	IPI00099871.1	U-87 MG	6		126	06h	DMSO	0uM	light --> heavy	mature	0			cell extract
IGF2BP3	IPI00658000.2	U-87 MG	17		126	06h	DMSO	0uM	light --> heavy	mature	0			cell extract
KHSRP	IPI00479786.5	U-87 MG	27		126	06h	DMSO	0uM	light --> heavy	mature	0			cell extract
LOC100133930	IPI00887749.1	U-87 MG	3	OXIDOREDUCTASE	126	06h	DMSO	0uM	light --> heavy	mature	0			cell extract
BCKDHB	IPI00011276.1	U-87 MG	5	OXIDOREDUCTASE	126	06h	DMSO	0uM	light --> heavy	mature	0			cell extract
WDTC1	IPI00186384.3	U-87 MG	3		126	06h	DMSO	0uM	light --> heavy	mature	0			cell extract
DHX8	IPI00031508.1	U-87 MG	2		126	06h	DMSO	0uM	light --> heavy	mature	0			cell extract
TFCP2	IPI00037599.3	U-87 MG	2		126	06h	DMSO	0uM	light --> heavy	mature	0			cell extract
NDUFV2	IPI00646556.1	U-87 MG	4	OXIDOREDUCTASE	126	06h	DMSO	0uM	light --> heavy	mature	0			cell extract
DGKZ	IPI00013835.4	U-87 MG	3		126	06h	DMSO	0uM	light --> heavy	mature	0			cell extract
STOML2	IPI00334190.4	U-87 MG	8		126	06h	DMSO	0uM	light --> heavy	mature	0			cell extract
HSPA1A	IPI00304925.5	U-87 MG	22		126	06h	DMSO	0uM	light --> heavy	mature	0			cell extract
DLGAP5	IPI00647892.1	U-87 MG	15		126	06h	DMSO	0uM	light --> heavy	mature	0			cell extract
KARS	IPI00307092.2	U-87 MG	19		126	06h	DMSO	0uM	light --> heavy	mature	0			cell extract
C19ORF29	IPI00022225.3	U-87 MG	4		126	06h	DMSO	0uM	light --> heavy	mature	0			cell extract
CDC123	IPI00005670.6	U-87 MG	3		126	06h	DMSO	0uM	light --> heavy	mature	0			cell extract
ACSL1	IPI00012728.1	U-87 MG	15		126	06h	DMSO	0uM	light --> heavy	mature	0			cell extract
PTMA	IPI00827535.1	U-87 MG	2		126	06h	DMSO	0uM	light --> heavy	mature	0			cell extract
TMEM57	IPI00296938.1	U-87 MG	6		126	06h	DMSO	0uM	light --> heavy	mature	0			cell extract
TRIO	IPI00657953.2	U-87 MG	43	KINASE	126	06h	DMSO	0uM	light --> heavy	mature	0			cell extract
SYPL1	IPI00009507.1	U-87 MG	3		126	06h	DMSO	0uM	light --> heavy	mature	0			cell extract
UGCGL1	IPI00024466.2	U-87 MG	25		126	06h	DMSO	0uM	light --> heavy	mature	0			cell extract
TRIM5	IPI00873422.1	U-87 MG	5		126	06h	DMSO	0uM	light --> heavy	mature	0			cell extract
ZMPSTE24	IPI00027180.1	U-87 MG	7	PROTEASE	126	06h	DMSO	0uM	light --> heavy	mature	0			cell extract
COPG	IPI00783982.1	U-87 MG	28		126	06h	DMSO	0uM	light --> heavy	mature	0			cell extract
FEN1	IPI00026215.1	U-87 MG	6		126	06h	DMSO	0uM	light --> heavy	mature	0			cell extract
RPN2	IPI00028635.4	U-87 MG	18		126	06h	DMSO	0uM	light --> heavy	mature	0			cell extract
GMNN	IPI00026309.3	U-87 MG	2		126	06h	DMSO	0uM	light --> heavy	mature	0			cell extract
ATP5E	IPI00215878.6	U-87 MG	3		126	06h	DMSO	0uM	light --> heavy	mature	0			cell extract
ZC3H15	IPI00000279.3	U-87 MG	14		126	06h	DMSO	0uM	light --> heavy	mature	0			cell extract
GNA13	IPI00290928.2	U-87 MG	8		126	06h	DMSO	0uM	light --> heavy	mature	0			cell extract
NOL6	IPI00152890.1	U-87 MG	15		126	06h	DMSO	0uM	light --> heavy	mature	0			cell extract
RNF181	IPI00292354.8	U-87 MG	8		126	06h	DMSO	0uM	light --> heavy	mature	0			cell extract
CCDC9	IPI00177642.8	U-87 MG	6		126	06h	DMSO	0uM	light --> heavy	mature	0			cell extract
RG9MTD1	IPI00099996.2	U-87 MG	11	MT	126	06h	DMSO	0uM	light --> heavy	mature	0			cell extract
SMARCA4	IPI00900269.1	U-87 MG	10	BROMO	126	06h	DMSO	0uM	light --> heavy	mature	0			cell extract
YEATS4	IPI00008536.3	U-87 MG	2		126	06h	DMSO	0uM	light --> heavy	mature	0			cell extract
PPT1	IPI00002412.1	U-87 MG	4		126	06h	DMSO	0uM	light --> heavy	mature	0			cell extract
EGLN1	IPI00004928.1	U-87 MG	6	OXIDOREDUCTASE	126	06h	DMSO	0uM	light --> heavy	mature	0			cell extract
DNTTIP1	IPI00057097.3	U-87 MG	7		126	06h	DMSO	0uM	light --> heavy	mature	0			cell extract
SMPD4	IPI00828125.1	U-87 MG	8		126	06h	DMSO	0uM	light --> heavy	mature	0			cell extract
NKRF	IPI00005675.3	U-87 MG	7		126	06h	DMSO	0uM	light --> heavy	mature	0			cell extract
MICAL2	IPI00183018.3	U-87 MG	11	OXIDOREDUCTASE	126	06h	DMSO	0uM	light --> heavy	mature	0			cell extract
IPO4	IPI00398009.2	U-87 MG	13		126	06h	DMSO	0uM	light --> heavy	mature	0			cell extract
TPP2	IPI00640197.1	U-87 MG	24	PROTEASE	126	06h	DMSO	0uM	light --> heavy	mature	0			cell extract
PHIP	IPI00291916.5	U-87 MG	7	BROMO	126	06h	DMSO	0uM	light --> heavy	mature	0			cell extract
COMMD3	IPI00015773.3	U-87 MG	6		126	06h	DMSO	0uM	light --> heavy	mature	0			cell extract
GAPVD1	IPI00292753.7	U-87 MG	21		126	06h	DMSO	0uM	light --> heavy	mature	0			cell extract
PML	IPI00022348.2	U-87 MG	17		126	06h	DMSO	0uM	light --> heavy	mature	0			cell extract
INPP4A	IPI00641812.2	U-87 MG	6		126	06h	DMSO	0uM	light --> heavy	mature	0			cell extract
ZHX3	IPI00432409.1	U-87 MG	5		126	06h	DMSO	0uM	light --> heavy	mature	0			cell extract
MAN1A1	IPI00439446.2	U-87 MG	5		126	06h	DMSO	0uM	light --> heavy	mature	0			cell extract
DNAJB12	IPI00014400.4	U-87 MG	7		126	06h	DMSO	0uM	light --> heavy	mature	0			cell extract
PRPF40B	IPI00465345.2	U-87 MG	2		126	06h	DMSO	0uM	light --> heavy	mature	0			cell extract
ATAD2	IPI00170548.1	U-87 MG	13	BROMO	126	06h	DMSO	0uM	light --> heavy	mature	0			cell extract
CYFIP1	IPI00903062.1	U-87 MG	9		126	06h	DMSO	0uM	light --> heavy	mature	0			cell extract
C3ORF63	IPI00790098.2	U-87 MG	14		126	06h	DMSO	0uM	light --> heavy	mature	0			cell extract
MSI2	IPI00073713.3	U-87 MG	2		126	06h	DMSO	0uM	light --> heavy	mature	0			cell extract
ARHGAP26	IPI00007913.1	U-87 MG	4		126	06h	DMSO	0uM	light --> heavy	mature	0			cell extract
KRI1	IPI00798034.2	U-87 MG	6		126	06h	DMSO	0uM	light --> heavy	mature	0			cell extract
TBC1D17	IPI00002957.1	U-87 MG	2		126	06h	DMSO	0uM	light --> heavy	mature	0			cell extract
SGOL2	IPI00657858.1	U-87 MG	2		126	06h	DMSO	0uM	light --> heavy	mature	0			cell extract
UBE3A	IPI00011609.4	U-87 MG	12		126	06h	DMSO	0uM	light --> heavy	mature	0			cell extract
ABCD3	IPI00908804.1	U-87 MG	8		126	06h	DMSO	0uM	light --> heavy	mature	0			cell extract
IARS	IPI00644127.1	U-87 MG	28		126	06h	DMSO	0uM	light --> heavy	mature	0			cell extract
PES1	IPI00003768.1	U-87 MG	11		126	06h	DMSO	0uM	light --> heavy	mature	0			cell extract
CAPG	IPI00027341.1	U-87 MG	11		126	06h	DMSO	0uM	light --> heavy	mature	0			cell extract
PSME2	IPI00384051.6	U-87 MG	9		126	06h	DMSO	0uM	light --> heavy	mature	0			cell extract
SLC25A19	IPI00028068.3	U-87 MG	2		126	06h	DMSO	0uM	light --> heavy	mature	0			cell extract
RBPJ	IPI00030177.2	U-87 MG	5		126	06h	DMSO	0uM	light --> heavy	mature	0			cell extract
UNC84A	IPI00844303.1	U-87 MG	10		126	06h	DMSO	0uM	light --> heavy	mature	0			cell extract
ATP6AP1	IPI00784119.1	U-87 MG	5		126	06h	DMSO	0uM	light --> heavy	mature	0			cell extract
BNIP3L	IPI00028419.2	U-87 MG	3		126	06h	DMSO	0uM	light --> heavy	mature	0			cell extract
ALG13	IPI00020512.1	U-87 MG	5	PROTEASE	126	06h	DMSO	0uM	light --> heavy	mature	0			cell extract
SAP30	IPI00022019.1	U-87 MG	2		126	06h	DMSO	0uM	light --> heavy	mature	0			cell extract
ABCE1	IPI00303207.3	U-87 MG	14		126	06h	DMSO	0uM	light --> heavy	mature	0			cell extract
CFDP1	IPI00007306.1	U-87 MG	5		126	06h	DMSO	0uM	light --> heavy	mature	0			cell extract
CSK	IPI00013212.1	U-87 MG	9	KINASE	126	06h	DMSO	0uM	light --> heavy	mature	0			cell extract
CD55	IPI00216550.2	U-87 MG	3		126	06h	DMSO	0uM	light --> heavy	mature	0			cell extract
PSMA7	IPI00024175.3	U-87 MG	10	PROTEASE	126	06h	DMSO	0uM	light --> heavy	mature	0			cell extract
ABCB8	IPI00019022.2	U-87 MG	8		126	06h	DMSO	0uM	light --> heavy	mature	0			cell extract
KIAA0754	IPI00737871.2	U-87 MG	11		126	06h	DMSO	0uM	light --> heavy	mature	0			cell extract
PRPF3	IPI00005861.1	U-87 MG	10		126	06h	DMSO	0uM	light --> heavy	mature	0			cell extract
PSAT1	IPI00001734.3	U-87 MG	16		126	06h	DMSO	0uM	light --> heavy	mature	0			cell extract
KIF2A	IPI00848334.1	U-87 MG	14		126	06h	DMSO	0uM	light --> heavy	mature	0			cell extract
FZD6	IPI00020228.2	U-87 MG	2		126	06h	DMSO	0uM	light --> heavy	mature	0			cell extract
ASMTL	IPI00479385.4	U-87 MG	6	MT	126	06h	DMSO	0uM	light --> heavy	mature	0			cell extract
PALM2	IPI00073769.2	U-87 MG	3		126	06h	DMSO	0uM	light --> heavy	mature	0			cell extract
STXBP5	IPI00171407.4	U-87 MG	2		126	06h	DMSO	0uM	light --> heavy	mature	0			cell extract
RAC1	IPI00219675.1	U-87 MG	5		126	06h	DMSO	0uM	light --> heavy	mature	0			cell extract
ATF7IP	IPI00795654.4	U-87 MG	4		126	06h	DMSO	0uM	light --> heavy	mature	0			cell extract
ITPRIP	IPI00028262.1	U-87 MG	8		126	06h	DMSO	0uM	light --> heavy	mature	0			cell extract
MPG	IPI00295497.2	U-87 MG	4		126	06h	DMSO	0uM	light --> heavy	mature	0			cell extract
EZR	IPI00872684.1	U-87 MG	20		126	06h	DMSO	0uM	light --> heavy	mature	0			cell extract
NEDD4L	IPI00304945.1	U-87 MG	4		126	06h	DMSO	0uM	light --> heavy	mature	0			cell extract
ARMC6	IPI00020196.5	U-87 MG	4		126	06h	DMSO	0uM	light --> heavy	mature	0			cell extract
HECTD3	IPI00456642.3	U-87 MG	6		126	06h	DMSO	0uM	light --> heavy	mature	0			cell extract
PARN	IPI00294744.7	U-87 MG	17		126	06h	DMSO	0uM	light --> heavy	mature	0			cell extract
ZNF800	IPI00396098.1	U-87 MG	13		126	06h	DMSO	0uM	light --> heavy	mature	0			cell extract
FAM91A1	IPI00152671.7	U-87 MG	15		126	06h	DMSO	0uM	light --> heavy	mature	0			cell extract
DARS2	IPI00100460.2	U-87 MG	3		126	06h	DMSO	0uM	light --> heavy	mature	0			cell extract
CLSPN	IPI00879588.1	U-87 MG	2		126	06h	DMSO	0uM	light --> heavy	mature	0			cell extract
CASP3	IPI00292140.4	U-87 MG	4	PROTEASE	126	06h	DMSO	0uM	light --> heavy	mature	0			cell extract
PAK4	IPI00014068.1	U-87 MG	9	KINASE	126	06h	DMSO	0uM	light --> heavy	mature	0			cell extract
NDUFA7	IPI00452731.6	U-87 MG	2		126	06h	DMSO	0uM	light --> heavy	mature	0			cell extract
YES1	IPI00013981.4	U-87 MG	2	KINASE	126	06h	DMSO	0uM	light --> heavy	mature	0			cell extract
SARS	IPI00514587.1	U-87 MG	16		126	06h	DMSO	0uM	light --> heavy	mature	0			cell extract
HERC5	IPI00896511.1	U-87 MG	4		126	06h	DMSO	0uM	light --> heavy	mature	0			cell extract
AGL	IPI00328318.7	U-87 MG	18		126	06h	DMSO	0uM	light --> heavy	mature	0			cell extract
PGM3	IPI00030116.2	U-87 MG	11		126	06h	DMSO	0uM	light --> heavy	mature	0			cell extract
TRIP11	IPI00003515.1	U-87 MG	43		126	06h	DMSO	0uM	light --> heavy	mature	0			cell extract
OSBPL2	IPI00014137.3	U-87 MG	2		126	06h	DMSO	0uM	light --> heavy	mature	0			cell extract
IRF3	IPI00291901.1	U-87 MG	3		126	06h	DMSO	0uM	light --> heavy	mature	0			cell extract
ASCC2	IPI00549736.3	U-87 MG	4		126	06h	DMSO	0uM	light --> heavy	mature	0			cell extract
KIAA1632	IPI00400765.2	U-87 MG	3		126	06h	DMSO	0uM	light --> heavy	mature	0			cell extract
MRPL47	IPI00030820.2	U-87 MG	6		126	06h	DMSO	0uM	light --> heavy	mature	0			cell extract
PLEKHA2	IPI00455835.1	U-87 MG	5		126	06h	DMSO	0uM	light --> heavy	mature	0			cell extract
CNBP	IPI00895806.1	U-87 MG	8		126	06h	DMSO	0uM	light --> heavy	mature	0			cell extract
FAM175B	IPI00299517.3	U-87 MG	7		126	06h	DMSO	0uM	light --> heavy	mature	0			cell extract
NGLY1	IPI00074605.2	U-87 MG	3		126	06h	DMSO	0uM	light --> heavy	mature	0			cell extract
CYLD	IPI00106663.2	U-87 MG	2	PROTEASE	126	06h	DMSO	0uM	light --> heavy	mature	0			cell extract
PFDN6	IPI00005657.1	U-87 MG	8		126	06h	DMSO	0uM	light --> heavy	mature	0			cell extract
ATP2B1	IPI00021695.1	U-87 MG	14		126	06h	DMSO	0uM	light --> heavy	mature	0			cell extract
ANKRD17	IPI00784020.1	U-87 MG	13		126	06h	DMSO	0uM	light --> heavy	mature	0			cell extract
PPP3CB	IPI00027809.2	U-87 MG	4	PHOSPHATASE	126	06h	DMSO	0uM	light --> heavy	mature	0			cell extract
TMF1	IPI00010586.2	U-87 MG	22		126	06h	DMSO	0uM	light --> heavy	mature	0			cell extract
C10ORF119	IPI00478758.2	U-87 MG	6		126	06h	DMSO	0uM	light --> heavy	mature	0			cell extract
ARMET	IPI00328748.4	U-87 MG	8		126	06h	DMSO	0uM	light --> heavy	mature	0			cell extract
RABGAP1	IPI00016702.4	U-87 MG	12		126	06h	DMSO	0uM	light --> heavy	mature	0			cell extract
SRPX	IPI00289795.1	U-87 MG	3		126	06h	DMSO	0uM	light --> heavy	mature	0			cell extract
GATAD2A	IPI00478128.2	U-87 MG	11		126	06h	DMSO	0uM	light --> heavy	mature	0			cell extract
CFL2	IPI00413344.3	U-87 MG	3		126	06h	DMSO	0uM	light --> heavy	mature	0			cell extract
CDC2L1	IPI00215999.1	U-87 MG	20	KINASE	126	06h	DMSO	0uM	light --> heavy	mature	0			cell extract
TTLL12	IPI00029048.2	U-87 MG	5		126	06h	DMSO	0uM	light --> heavy	mature	0			cell extract
GRN	IPI00296713.4	U-87 MG	8		126	06h	DMSO	0uM	light --> heavy	mature	0			cell extract
MOSPD2	IPI00169283.1	U-87 MG	7		126	06h	DMSO	0uM	light --> heavy	mature	0			cell extract
GMDS	IPI00030207.1	U-87 MG	6		126	06h	DMSO	0uM	light --> heavy	mature	0			cell extract
MTHFD1	IPI00794900.1	U-87 MG	36	OXIDOREDUCTASE	126	06h	DMSO	0uM	light --> heavy	mature	0			cell extract
APOOL	IPI00394809.1	U-87 MG	7		126	06h	DMSO	0uM	light --> heavy	mature	0			cell extract
ZC3HAV1	IPI00410067.1	U-87 MG	23	PARP	126	06h	DMSO	0uM	light --> heavy	mature	0			cell extract
RNGTT	IPI00000104.1	U-87 MG	9		126	06h	DMSO	0uM	light --> heavy	mature	0			cell extract
RABGAP1L	IPI00477388.5	U-87 MG	4		126	06h	DMSO	0uM	light --> heavy	mature	0			cell extract
PPP6C	IPI00890743.1	U-87 MG	7	PHOSPHATASE	126	06h	DMSO	0uM	light --> heavy	mature	0			cell extract
PLA2G4A	IPI00026108.1	U-87 MG	8		126	06h	DMSO	0uM	light --> heavy	mature	0			cell extract
SNRPB	IPI00329512.3	U-87 MG	9		126	06h	DMSO	0uM	light --> heavy	mature	0			cell extract
GGT1	IPI00018901.2	U-87 MG	2	PROTEASE	126	06h	DMSO	0uM	light --> heavy	mature	0			cell extract
NHS	IPI00375220.1	U-87 MG	6		126	06h	DMSO	0uM	light --> heavy	mature	0			cell extract
SNAPC4	IPI00158992.2	U-87 MG	3		126	06h	DMSO	0uM	light --> heavy	mature	0			cell extract
SMARCC1	IPI00234252.3	U-87 MG	14		126	06h	DMSO	0uM	light --> heavy	mature	0			cell extract
SEC24D	IPI00218288.6	U-87 MG	14		126	06h	DMSO	0uM	light --> heavy	mature	0			cell extract
SELM	IPI00103471.3	U-87 MG	3		126	06h	DMSO	0uM	light --> heavy	mature	0			cell extract
CDCA8	IPI00303099.2	U-87 MG	6		126	06h	DMSO	0uM	light --> heavy	mature	0			cell extract
ST13	IPI00032826.1	U-87 MG	14		126	06h	DMSO	0uM	light --> heavy	mature	0			cell extract
PPFIBP1	IPI00397366.4	U-87 MG	22		126	06h	DMSO	0uM	light --> heavy	mature	0			cell extract
LAGE3	IPI00032314.2	U-87 MG	3		126	06h	DMSO	0uM	light --> heavy	mature	0			cell extract
HOOK2	IPI00002432.3	U-87 MG	2		126	06h	DMSO	0uM	light --> heavy	mature	0			cell extract
CLINT1	IPI00291930.5	U-87 MG	11		126	06h	DMSO	0uM	light --> heavy	mature	0			cell extract
RCL1	IPI00294229.6	U-87 MG	7		126	06h	DMSO	0uM	light --> heavy	mature	0			cell extract
DHRS4	IPI00106913.4	U-87 MG	4	OXIDOREDUCTASE	126	06h	DMSO	0uM	light --> heavy	mature	0			cell extract
C15ORF23	IPI00294680.5	U-87 MG	3		126	06h	DMSO	0uM	light --> heavy	mature	0			cell extract
RPL17	IPI00478208.2	U-87 MG	7		126	06h	DMSO	0uM	light --> heavy	mature	0			cell extract
GLS	IPI00289159.3	U-87 MG	21		126	06h	DMSO	0uM	light --> heavy	mature	0			cell extract
RAB43	IPI00329441.1	U-87 MG	4		126	06h	DMSO	0uM	light --> heavy	mature	0			cell extract
EXOC1	IPI00019427.4	U-87 MG	13		126	06h	DMSO	0uM	light --> heavy	mature	0			cell extract
MED15	IPI00107693.4	U-87 MG	7		126	06h	DMSO	0uM	light --> heavy	mature	0			cell extract
BAG2	IPI00000643.1	U-87 MG	11		126	06h	DMSO	0uM	light --> heavy	mature	0			cell extract
CHD3	IPI00465222.2	U-87 MG	4		126	06h	DMSO	0uM	light --> heavy	mature	0			cell extract
THYN1	IPI00383163.5	U-87 MG	7		126	06h	DMSO	0uM	light --> heavy	mature	0			cell extract
PTGS2	IPI00018109.1	U-87 MG	3	OXIDOREDUCTASE	126	06h	DMSO	0uM	light --> heavy	mature	0			cell extract
GYS1	IPI00303868.1	U-87 MG	9		126	06h	DMSO	0uM	light --> heavy	mature	0			cell extract
TLN2	IPI00219299.3	U-87 MG	6		126	06h	DMSO	0uM	light --> heavy	mature	0			cell extract
M11S1	IPI00783872.2	U-87 MG	16		126	06h	DMSO	0uM	light --> heavy	mature	0			cell extract
NRBF2	IPI00550575.2	U-87 MG	7		126	06h	DMSO	0uM	light --> heavy	mature	0			cell extract
RASA3	IPI00784114.2	U-87 MG	13		126	06h	DMSO	0uM	light --> heavy	mature	0			cell extract
GTPBP10	IPI00167638.4	U-87 MG	3		126	06h	DMSO	0uM	light --> heavy	mature	0			cell extract
PRKCA	IPI00385449.4	U-87 MG	10	KINASE	126	06h	DMSO	0uM	light --> heavy	mature	0			cell extract
FAM114A2	IPI00828172.1	U-87 MG	8		126	06h	DMSO	0uM	light --> heavy	mature	0			cell extract
C11ORF79	IPI00016443.1	U-87 MG	2		126	06h	DMSO	0uM	light --> heavy	mature	0			cell extract
RSPRY1	IPI00061267.2	U-87 MG	3		126	06h	DMSO	0uM	light --> heavy	mature	0			cell extract
MAP4	IPI00411375.3	U-87 MG	13		126	06h	DMSO	0uM	light --> heavy	mature	0			cell extract
KIAA1524	IPI00154283.4	U-87 MG	14		126	06h	DMSO	0uM	light --> heavy	mature	0			cell extract
SF3B2	IPI00221106.5	U-87 MG	34		126	06h	DMSO	0uM	light --> heavy	mature	0			cell extract
RPS19	IPI00215780.5	U-87 MG	7		126	06h	DMSO	0uM	light --> heavy	mature	0			cell extract
DOPEY2	IPI00294653.2	U-87 MG	8		126	06h	DMSO	0uM	light --> heavy	mature	0			cell extract
SFRS1	IPI00218591.2	U-87 MG	14		126	06h	DMSO	0uM	light --> heavy	mature	0			cell extract
GNPDA2	IPI00550894.4	U-87 MG	2		126	06h	DMSO	0uM	light --> heavy	mature	0			cell extract
CAP2	IPI00027342.1	U-87 MG	10		126	06h	DMSO	0uM	light --> heavy	mature	0			cell extract
KRIT1	IPI00418142.2	U-87 MG	8		126	06h	DMSO	0uM	light --> heavy	mature	0			cell extract
PPCDC	IPI00303962.3	U-87 MG	2		126	06h	DMSO	0uM	light --> heavy	mature	0			cell extract
DEK	IPI00871695.1	U-87 MG	10		126	06h	DMSO	0uM	light --> heavy	mature	0			cell extract
POP1	IPI00293331.3	U-87 MG	16		126	06h	DMSO	0uM	light --> heavy	mature	0			cell extract
KIAA1143	IPI00410618.4	U-87 MG	3		126	06h	DMSO	0uM	light --> heavy	mature	0			cell extract
CCDC51	IPI00153023.7	U-87 MG	7		126	06h	DMSO	0uM	light --> heavy	mature	0			cell extract
LARS2	IPI00014213.1	U-87 MG	11		126	06h	DMSO	0uM	light --> heavy	mature	0			cell extract
CDK7	IPI00000685.1	U-87 MG	3	KINASE	126	06h	DMSO	0uM	light --> heavy	mature	0			cell extract
PLEKHO2	IPI00332493.6	U-87 MG	6		126	06h	DMSO	0uM	light --> heavy	mature	0			cell extract
PPP1R7	IPI00033600.1	U-87 MG	10		126	06h	DMSO	0uM	light --> heavy	mature	0			cell extract
TXNDC9	IPI00022386.2	U-87 MG	3		126	06h	DMSO	0uM	light --> heavy	mature	0			cell extract
CROP	IPI00107745.3	U-87 MG	13		126	06h	DMSO	0uM	light --> heavy	mature	0			cell extract
CDV3	IPI00014197.2	U-87 MG	6		126	06h	DMSO	0uM	light --> heavy	mature	0			cell extract
MAP1B	IPI00008868.3	U-87 MG	57		126	06h	DMSO	0uM	light --> heavy	mature	0			cell extract
RAB8B	IPI00024282.1	U-87 MG	6		126	06h	DMSO	0uM	light --> heavy	mature	0			cell extract
AKAP8	IPI00014474.1	U-87 MG	12		126	06h	DMSO	0uM	light --> heavy	mature	0			cell extract
HNRNPC	IPI00477313.3	U-87 MG	12		126	06h	DMSO	0uM	light --> heavy	mature	0			cell extract
CCT3	IPI00553185.2	U-87 MG	30		126	06h	DMSO	0uM	light --> heavy	mature	0			cell extract
LBR	IPI00292135.1	U-87 MG	7		126	06h	DMSO	0uM	light --> heavy	mature	0			cell extract
NUB1	IPI00157365.2	U-87 MG	7		126	06h	DMSO	0uM	light --> heavy	mature	0			cell extract
WDR44	IPI00444371.3	U-87 MG	14		126	06h	DMSO	0uM	light --> heavy	mature	0			cell extract
C9ORF125	IPI00031619.1	U-87 MG	3		126	06h	DMSO	0uM	light --> heavy	mature	0			cell extract
CDK6	IPI00023529.1	U-87 MG	3	KINASE	126	06h	DMSO	0uM	light --> heavy	mature	0			cell extract
COG6	IPI00642611.7	U-87 MG	8		126	06h	DMSO	0uM	light --> heavy	mature	0			cell extract
RAB3B	IPI00300562.2	U-87 MG	4		126	06h	DMSO	0uM	light --> heavy	mature	0			cell extract
ACAT1	IPI00030363.1	U-87 MG	15		126	06h	DMSO	0uM	light --> heavy	mature	0			cell extract
CNPY3	IPI00551062.2	U-87 MG	5		126	06h	DMSO	0uM	light --> heavy	mature	0			cell extract
MSN	IPI00219365.3	U-87 MG	30		126	06h	DMSO	0uM	light --> heavy	mature	0			cell extract
PIGT	IPI00100030.1	U-87 MG	7		126	06h	DMSO	0uM	light --> heavy	mature	0			cell extract
NCOR1	IPI00410351.2	U-87 MG	12		126	06h	DMSO	0uM	light --> heavy	mature	0			cell extract
TEX2	IPI00217261.3	U-87 MG	10		126	06h	DMSO	0uM	light --> heavy	mature	0			cell extract
CRELD2	IPI00794252.1	U-87 MG	4		126	06h	DMSO	0uM	light --> heavy	mature	0			cell extract
DNAJC5	IPI00402231.1	U-87 MG	2		126	06h	DMSO	0uM	light --> heavy	mature	0			cell extract
MAGED2	IPI00009542.1	U-87 MG	12		126	06h	DMSO	0uM	light --> heavy	mature	0			cell extract
SLTM	IPI00792743.1	U-87 MG	20		126	06h	DMSO	0uM	light --> heavy	mature	0			cell extract
ATP6V1C1	IPI00007814.3	U-87 MG	14		126	06h	DMSO	0uM	light --> heavy	mature	0			cell extract
C19ORF61	IPI00012669.2	U-87 MG	4		126	06h	DMSO	0uM	light --> heavy	mature	0			cell extract
TP53RK	IPI00290305.3	U-87 MG	4	KINASE	126	06h	DMSO	0uM	light --> heavy	mature	0			cell extract
CCND1	IPI00028098.1	U-87 MG	6		126	06h	DMSO	0uM	light --> heavy	mature	0			cell extract
NPC1	IPI00005107.2	U-87 MG	12		126	06h	DMSO	0uM	light --> heavy	mature	0			cell extract
DNASE2	IPI00010348.1	U-87 MG	2		126	06h	DMSO	0uM	light --> heavy	mature	0			cell extract
LPP	IPI00023704.1	U-87 MG	6		126	06h	DMSO	0uM	light --> heavy	mature	0			cell extract
NECAP1	IPI00170916.1	U-87 MG	3		126	06h	DMSO	0uM	light --> heavy	mature	0			cell extract
AKT2	IPI00012870.1	U-87 MG	3	KINASE	126	06h	DMSO	0uM	light --> heavy	mature	0			cell extract
XRN1	IPI00657805.1	U-87 MG	12		126	06h	DMSO	0uM	light --> heavy	mature	0			cell extract
MTRF1	IPI00909024.1	U-87 MG	2		126	06h	DMSO	0uM	light --> heavy	mature	0			cell extract
C6ORF203	IPI00915263.1	U-87 MG	3		126	06h	DMSO	0uM	light --> heavy	mature	0			cell extract
KLC1	IPI00337460.3	U-87 MG	17		126	06h	DMSO	0uM	light --> heavy	mature	0			cell extract
NUP133	IPI00291200.2	U-87 MG	11		126	06h	DMSO	0uM	light --> heavy	mature	0			cell extract
MRPL51	IPI00607627.3	U-87 MG	2		126	06h	DMSO	0uM	light --> heavy	mature	0			cell extract
PDIA3	IPI00025252.1	U-87 MG	33		126	06h	DMSO	0uM	light --> heavy	mature	0			cell extract
TMPO	IPI00030131.3	U-87 MG	7		126	06h	DMSO	0uM	light --> heavy	mature	0			cell extract
EEF1G	IPI00000875.7	U-87 MG	20		126	06h	DMSO	0uM	light --> heavy	mature	0			cell extract
GARS	IPI00783097.3	U-87 MG	22		126	06h	DMSO	0uM	light --> heavy	mature	0			cell extract
C14ORF4	IPI00019205.1	U-87 MG	7		126	06h	DMSO	0uM	light --> heavy	mature	0			cell extract
AP3M2	IPI00022883.1	U-87 MG	3		126	06h	DMSO	0uM	light --> heavy	mature	0			cell extract
DIS3	IPI00746351.2	U-87 MG	24		126	06h	DMSO	0uM	light --> heavy	mature	0			cell extract
MECP2	IPI00645192.3	U-87 MG	9		126	06h	DMSO	0uM	light --> heavy	mature	0			cell extract
PDCD5	IPI00908931.1	U-87 MG	9		126	06h	DMSO	0uM	light --> heavy	mature	0			cell extract
GLG1	IPI00414717.1	U-87 MG	27		126	06h	DMSO	0uM	light --> heavy	mature	0			cell extract
BMP2K	IPI00337426.1	U-87 MG	3	KINASE	126	06h	DMSO	0uM	light --> heavy	mature	0			cell extract
MTHFD2	IPI00011307.4	U-87 MG	8	OXIDOREDUCTASE	126	06h	DMSO	0uM	light --> heavy	mature	0			cell extract
GART	IPI00025273.1	U-87 MG	31		126	06h	DMSO	0uM	light --> heavy	mature	0			cell extract
C3ORF10	IPI00816044.1	U-87 MG	3		126	06h	DMSO	0uM	light --> heavy	mature	0			cell extract
GOPC	IPI00186721.2	U-87 MG	9		126	06h	DMSO	0uM	light --> heavy	mature	0			cell extract
DDX28	IPI00020050.5	U-87 MG	2		126	06h	DMSO	0uM	light --> heavy	mature	0			cell extract
SIPA1L3	IPI00297254.4	U-87 MG	10		126	06h	DMSO	0uM	light --> heavy	mature	0			cell extract
SRRM2	IPI00782992.3	U-87 MG	27		126	06h	DMSO	0uM	light --> heavy	mature	0			cell extract
SNRPE	IPI00029266.1	U-87 MG	2		126	06h	DMSO	0uM	light --> heavy	mature	0			cell extract
DCK	IPI00020454.1	U-87 MG	6		126	06h	DMSO	0uM	light --> heavy	mature	0			cell extract
RAE1	IPI00019733.1	U-87 MG	8		126	06h	DMSO	0uM	light --> heavy	mature	0			cell extract
SEC23IP	IPI00026969.4	U-87 MG	17		126	06h	DMSO	0uM	light --> heavy	mature	0			cell extract
FN1	IPI00855785.1	U-87 MG	35		126	06h	DMSO	0uM	light --> heavy	mature	0			cell extract
EXOC6B	IPI00852806.1	U-87 MG	9		126	06h	DMSO	0uM	light --> heavy	mature	0			cell extract
HSP90AA1	IPI00382470.3	U-87 MG	27		126	06h	DMSO	0uM	light --> heavy	mature	0			cell extract
CALCOCO1	IPI00011232.3	U-87 MG	6		126	06h	DMSO	0uM	light --> heavy	mature	0			cell extract
MTMR3	IPI00185018.7	U-87 MG	5	PHOSPHATASE	126	06h	DMSO	0uM	light --> heavy	mature	0			cell extract
SMC1A	IPI00291939.1	U-87 MG	46		126	06h	DMSO	0uM	light --> heavy	mature	0			cell extract
RSRC2	IPI00419791.3	U-87 MG	4		126	06h	DMSO	0uM	light --> heavy	mature	0			cell extract
CALCOCO2	IPI00910883.1	U-87 MG	9		126	06h	DMSO	0uM	light --> heavy	mature	0			cell extract
UBE2C	IPI00013002.1	U-87 MG	4		126	06h	DMSO	0uM	light --> heavy	mature	0			cell extract
NISCH	IPI00032187.5	U-87 MG	4		126	06h	DMSO	0uM	light --> heavy	mature	0			cell extract
DHPS	IPI00026829.1	U-87 MG	3		126	06h	DMSO	0uM	light --> heavy	mature	0			cell extract
LAMP1	IPI00884105.2	U-87 MG	5		126	06h	DMSO	0uM	light --> heavy	mature	0			cell extract
VAPB	IPI00006211.4	U-87 MG	13		126	06h	DMSO	0uM	light --> heavy	mature	0			cell extract
GTF2H1	IPI00030380.1	U-87 MG	5		126	06h	DMSO	0uM	light --> heavy	mature	0			cell extract
POLE	IPI00744598.2	U-87 MG	17		126	06h	DMSO	0uM	light --> heavy	mature	0			cell extract
SRPK2	IPI00871157.1	U-87 MG	6	KINASE	126	06h	DMSO	0uM	light --> heavy	mature	0			cell extract
FANCI	IPI00306518.3	U-87 MG	8		126	06h	DMSO	0uM	light --> heavy	mature	0			cell extract
DUSP12	IPI00009210.1	U-87 MG	3	PHOSPHATASE	126	06h	DMSO	0uM	light --> heavy	mature	0			cell extract
CECR5	IPI00011511.1	U-87 MG	4		126	06h	DMSO	0uM	light --> heavy	mature	0			cell extract
BCLAF1	IPI00006079.1	U-87 MG	15		126	06h	DMSO	0uM	light --> heavy	mature	0			cell extract
SCRN2	IPI00062266.5	U-87 MG	2	PROTEASE	126	06h	DMSO	0uM	light --> heavy	mature	0			cell extract
CORO1C	IPI00867509.1	U-87 MG	17		126	06h	DMSO	0uM	light --> heavy	mature	0			cell extract
RALY	IPI00011268.2	U-87 MG	15		126	06h	DMSO	0uM	light --> heavy	mature	0			cell extract
TTC4	IPI00514593.1	U-87 MG	7		126	06h	DMSO	0uM	light --> heavy	mature	0			cell extract
RHOA	IPI00478231.2	U-87 MG	8		126	06h	DMSO	0uM	light --> heavy	mature	0			cell extract
NDUFA2	IPI00219381.5	U-87 MG	2		126	06h	DMSO	0uM	light --> heavy	mature	0			cell extract
ERGIC1	IPI00874235.1	U-87 MG	4		126	06h	DMSO	0uM	light --> heavy	mature	0			cell extract
TP53BP2	IPI00873482.1	U-87 MG	4		126	06h	DMSO	0uM	light --> heavy	mature	0			cell extract
RPS6KA4	IPI00022536.1	U-87 MG	6	KINASE	126	06h	DMSO	0uM	light --> heavy	mature	0			cell extract
FAM65A	IPI00641076.4	U-87 MG	12		126	06h	DMSO	0uM	light --> heavy	mature	0			cell extract
DBNL	IPI00101968.3	U-87 MG	11		126	06h	DMSO	0uM	light --> heavy	mature	0			cell extract
HISPPD1	IPI00908639.1	U-87 MG	5		126	06h	DMSO	0uM	light --> heavy	mature	0			cell extract
ABCF2	IPI00068506.1	U-87 MG	23		126	06h	DMSO	0uM	light --> heavy	mature	0			cell extract
FLNC	IPI00178352.5	U-87 MG	105		126	06h	DMSO	0uM	light --> heavy	mature	0			cell extract
STARD3NL	IPI00012434.1	U-87 MG	3		126	06h	DMSO	0uM	light --> heavy	mature	0			cell extract
VTI1A	IPI00852968.1	U-87 MG	5		126	06h	DMSO	0uM	light --> heavy	mature	0			cell extract
C1QBP	IPI00014230.1	U-87 MG	5		126	06h	DMSO	0uM	light --> heavy	mature	0			cell extract
PSMC1	IPI00011126.6	U-87 MG	17		126	06h	DMSO	0uM	light --> heavy	mature	0			cell extract
EIF2S3	IPI00297982.7	U-87 MG	10		126	06h	DMSO	0uM	light --> heavy	mature	0			cell extract
MGC52424	IPI00177509.4	U-87 MG	2		126	06h	DMSO	0uM	light --> heavy	mature	0			cell extract
SPTBN1	IPI00871932.1	U-87 MG	72		126	06h	DMSO	0uM	light --> heavy	mature	0			cell extract
ZNF828	IPI00064212.2	U-87 MG	13		126	06h	DMSO	0uM	light --> heavy	mature	0			cell extract
GTF2F1	IPI00017450.2	U-87 MG	10		126	06h	DMSO	0uM	light --> heavy	mature	0			cell extract
NPLOC4	IPI00001676.9	U-87 MG	13		126	06h	DMSO	0uM	light --> heavy	mature	0			cell extract
NUP50	IPI00026940.2	U-87 MG	9		126	06h	DMSO	0uM	light --> heavy	mature	0			cell extract
BICD1	IPI00018368.2	U-87 MG	4		126	06h	DMSO	0uM	light --> heavy	mature	0			cell extract
EIF3G	IPI00290460.3	U-87 MG	12		126	06h	DMSO	0uM	light --> heavy	mature	0			cell extract
BUB1	IPI00783305.1	U-87 MG	4	KINASE	126	06h	DMSO	0uM	light --> heavy	mature	0			cell extract
METTL11A	IPI00549389.3	U-87 MG	5	MT	126	06h	DMSO	0uM	light --> heavy	mature	0			cell extract
KLF16	IPI00011115.1	U-87 MG	4		126	06h	DMSO	0uM	light --> heavy	mature	0			cell extract
MAGT1	IPI00301202.9	U-87 MG	5		126	06h	DMSO	0uM	light --> heavy	mature	0			cell extract
TRIM21	IPI00018971.8	U-87 MG	6		126	06h	DMSO	0uM	light --> heavy	mature	0			cell extract
DCLK1	IPI00004560.1	U-87 MG	3	KINASE	126	06h	DMSO	0uM	light --> heavy	mature	0			cell extract
TBC1D15	IPI00154645.7	U-87 MG	4		126	06h	DMSO	0uM	light --> heavy	mature	0			cell extract
WDR46	IPI00640040.1	U-87 MG	9		126	06h	DMSO	0uM	light --> heavy	mature	0			cell extract
PPWD1	IPI00149650.3	U-87 MG	10		126	06h	DMSO	0uM	light --> heavy	mature	0			cell extract
PPIH	IPI00007346.1	U-87 MG	7		126	06h	DMSO	0uM	light --> heavy	mature	0			cell extract
RAD54L2	IPI00294787.4	U-87 MG	4		126	06h	DMSO	0uM	light --> heavy	mature	0			cell extract
MRPL3	IPI00795627.2	U-87 MG	4		126	06h	DMSO	0uM	light --> heavy	mature	0			cell extract
ARFGAP3	IPI00299263.5	U-87 MG	12		126	06h	DMSO	0uM	light --> heavy	mature	0			cell extract
MAGI1	IPI00470759.1	U-87 MG	7		126	06h	DMSO	0uM	light --> heavy	mature	0			cell extract
STMN1	IPI00479997.4	U-87 MG	8		126	06h	DMSO	0uM	light --> heavy	mature	0			cell extract
OSBPL1A	IPI00075080.2	U-87 MG	8		126	06h	DMSO	0uM	light --> heavy	mature	0			cell extract
OGFOD1	IPI00170429.3	U-87 MG	5	OXIDOREDUCTASE	126	06h	DMSO	0uM	light --> heavy	mature	0			cell extract
TBC1D5	IPI00910882.1	U-87 MG	18		126	06h	DMSO	0uM	light --> heavy	mature	0			cell extract
SMG7	IPI00657821.1	U-87 MG	2		126	06h	DMSO	0uM	light --> heavy	mature	0			cell extract
FUNDC2	IPI00552881.1	U-87 MG	3		126	06h	DMSO	0uM	light --> heavy	mature	0			cell extract
FAM50A	IPI00871385.3	U-87 MG	11		126	06h	DMSO	0uM	light --> heavy	mature	0			cell extract
RBMS1	IPI00102991.2	U-87 MG	5		126	06h	DMSO	0uM	light --> heavy	mature	0			cell extract
YWHAZ	IPI00879359.1	U-87 MG	13		126	06h	DMSO	0uM	light --> heavy	mature	0			cell extract
NOP14	IPI00022613.4	U-87 MG	12		126	06h	DMSO	0uM	light --> heavy	mature	0			cell extract
C12ORF30	IPI00025890.4	U-87 MG	8		126	06h	DMSO	0uM	light --> heavy	mature	0			cell extract
TACC2	IPI00643465.2	U-87 MG	4		126	06h	DMSO	0uM	light --> heavy	mature	0			cell extract
MAP4K4	IPI00604647.1	U-87 MG	10	KINASE	126	06h	DMSO	0uM	light --> heavy	mature	0			cell extract
EIF3C	IPI00646839.1	U-87 MG	30		126	06h	DMSO	0uM	light --> heavy	mature	0			cell extract
NEU1	IPI00029817.1	U-87 MG	3		126	06h	DMSO	0uM	light --> heavy	mature	0			cell extract
RING1	IPI00641330.1	U-87 MG	4		126	06h	DMSO	0uM	light --> heavy	mature	0			cell extract
HGF	IPI00025767.1	U-87 MG	2	PROTEASE	126	06h	DMSO	0uM	light --> heavy	mature	0			cell extract
THG1L	IPI00016559.6	U-87 MG	2		126	06h	DMSO	0uM	light --> heavy	mature	0			cell extract
TEX264	IPI00796519.1	U-87 MG	5		126	06h	DMSO	0uM	light --> heavy	mature	0			cell extract
COL12A1	IPI00329573.9	U-87 MG	4		126	06h	DMSO	0uM	light --> heavy	mature	0			cell extract
PDPR	IPI00168407.3	U-87 MG	8		126	06h	DMSO	0uM	light --> heavy	mature	0			cell extract
MYH9	IPI00019502.3	U-87 MG	109		126	06h	DMSO	0uM	light --> heavy	mature	0			cell extract
ALCAM	IPI00015102.2	U-87 MG	7		126	06h	DMSO	0uM	light --> heavy	mature	0			cell extract
WDR61	IPI00019269.3	U-87 MG	2		126	06h	DMSO	0uM	light --> heavy	mature	0			cell extract
UGP2	IPI00873223.2	U-87 MG	18		126	06h	DMSO	0uM	light --> heavy	mature	0			cell extract
PPM1B	IPI00026612.1	U-87 MG	2	PHOSPHATASE	126	06h	DMSO	0uM	light --> heavy	mature	0			cell extract
KIF7	IPI00394856.7	U-87 MG	11		126	06h	DMSO	0uM	light --> heavy	mature	0			cell extract
NUPL1	IPI00107122.1	U-87 MG	4		126	06h	DMSO	0uM	light --> heavy	mature	0			cell extract
C1ORF27	IPI00386043.6	U-87 MG	6		126	06h	DMSO	0uM	light --> heavy	mature	0			cell extract
PITRM1	IPI00787827.1	U-87 MG	31	PROTEASE	126	06h	DMSO	0uM	light --> heavy	mature	0			cell extract
MAT2B	IPI00002324.6	U-87 MG	6		126	06h	DMSO	0uM	light --> heavy	mature	0			cell extract
LGALS3BP	IPI00023673.1	U-87 MG	4		126	06h	DMSO	0uM	light --> heavy	mature	0			cell extract
UPF3B	IPI00023409.1	U-87 MG	10		126	06h	DMSO	0uM	light --> heavy	mature	0			cell extract
TMEM30A	IPI00019381.4	U-87 MG	4		126	06h	DMSO	0uM	light --> heavy	mature	0			cell extract
NFU1	IPI00455153.2	U-87 MG	3		126	06h	DMSO	0uM	light --> heavy	mature	0			cell extract
PPIL4	IPI00642862.1	U-87 MG	12		126	06h	DMSO	0uM	light --> heavy	mature	0			cell extract
OSGEPL1	IPI00007110.4	U-87 MG	4		126	06h	DMSO	0uM	light --> heavy	mature	0			cell extract
AZI1	IPI00298883.7	U-87 MG	16		126	06h	DMSO	0uM	light --> heavy	mature	0			cell extract
DPYD	IPI00029772.2	U-87 MG	11	OXIDOREDUCTASE	126	06h	DMSO	0uM	light --> heavy	mature	0			cell extract
BAT1	IPI00641829.5	U-87 MG	10		126	06h	DMSO	0uM	light --> heavy	mature	0			cell extract
POLDIP3	IPI00440688.4	U-87 MG	5		126	06h	DMSO	0uM	light --> heavy	mature	0			cell extract
PI4KB	IPI00641770.1	U-87 MG	2	KINASE	126	06h	DMSO	0uM	light --> heavy	mature	0			cell extract
AFTPH	IPI00554740.1	U-87 MG	2		126	06h	DMSO	0uM	light --> heavy	mature	0			cell extract
UMPS	IPI00003923.1	U-87 MG	12		126	06h	DMSO	0uM	light --> heavy	mature	0			cell extract
UBFD1	IPI00005194.1	U-87 MG	4		126	06h	DMSO	0uM	light --> heavy	mature	0			cell extract
EP400	IPI00167535.6	U-87 MG	8		126	06h	DMSO	0uM	light --> heavy	mature	0			cell extract
TOMM40	IPI00014053.3	U-87 MG	6		126	06h	DMSO	0uM	light --> heavy	mature	0			cell extract
FAM103A1	IPI00027798.1	U-87 MG	2		126	06h	DMSO	0uM	light --> heavy	mature	0			cell extract
SAE1	IPI00033130.3	U-87 MG	12		126	06h	DMSO	0uM	light --> heavy	mature	0			cell extract
ZC3H18	IPI00908725.1	U-87 MG	12		126	06h	DMSO	0uM	light --> heavy	mature	0			cell extract
ARPP-19	IPI00792984.1	U-87 MG	3		126	06h	DMSO	0uM	light --> heavy	mature	0			cell extract
TXNIP	IPI00007956.4	U-87 MG	2		126	06h	DMSO	0uM	light --> heavy	mature	0			cell extract
XRCC4	IPI00007672.1	U-87 MG	4		126	06h	DMSO	0uM	light --> heavy	mature	0			cell extract
CLTC	IPI00024067.4	U-87 MG	54		126	06h	DMSO	0uM	light --> heavy	mature	0			cell extract
PTPRJ	IPI00290328.3	U-87 MG	2	PHOSPHATASE	126	06h	DMSO	0uM	light --> heavy	mature	0			cell extract
RRAGC	IPI00300585.4	U-87 MG	7		126	06h	DMSO	0uM	light --> heavy	mature	0			cell extract
MICAL1	IPI00157757.6	U-87 MG	6	OXIDOREDUCTASE	126	06h	DMSO	0uM	light --> heavy	mature	0			cell extract
MTX3	IPI00646857.3	U-87 MG	5		126	06h	DMSO	0uM	light --> heavy	mature	0			cell extract
MAN2B1	IPI00012989.2	U-87 MG	7		126	06h	DMSO	0uM	light --> heavy	mature	0			cell extract
PJA2	IPI00006557.8	U-87 MG	4		126	06h	DMSO	0uM	light --> heavy	mature	0			cell extract
SDCBP	IPI00479018.2	U-87 MG	6		126	06h	DMSO	0uM	light --> heavy	mature	0			cell extract
FAM54B	IPI00071826.3	U-87 MG	2		126	06h	DMSO	0uM	light --> heavy	mature	0			cell extract
NEK9	IPI00301609.8	U-87 MG	13	KINASE	126	06h	DMSO	0uM	light --> heavy	mature	0			cell extract
PTK2	IPI00413961.3	U-87 MG	15	KINASE	126	06h	DMSO	0uM	light --> heavy	mature	0			cell extract
FEM1B	IPI00033419.2	U-87 MG	4		126	06h	DMSO	0uM	light --> heavy	mature	0			cell extract
TGS1	IPI00291376.4	U-87 MG	2	MT	126	06h	DMSO	0uM	light --> heavy	mature	0			cell extract
ACSL4	IPI00029737.1	U-87 MG	18		126	06h	DMSO	0uM	light --> heavy	mature	0			cell extract
PPP3CC	IPI00872489.2	U-87 MG	4	PHOSPHATASE	126	06h	DMSO	0uM	light --> heavy	mature	0			cell extract
PIK3CA	IPI00031386.2	U-87 MG	2	KINASE	126	06h	DMSO	0uM	light --> heavy	mature	0			cell extract
TAF12	IPI00002806.1	U-87 MG	2		126	06h	DMSO	0uM	light --> heavy	mature	0			cell extract
PPIG	IPI00006298.1	U-87 MG	9		126	06h	DMSO	0uM	light --> heavy	mature	0			cell extract
COPS8	IPI00009480.1	U-87 MG	3		126	06h	DMSO	0uM	light --> heavy	mature	0			cell extract
PRKAG1	IPI00473047.2	U-87 MG	3		126	06h	DMSO	0uM	light --> heavy	mature	0			cell extract
ITSN2	IPI00414027.3	U-87 MG	11		126	06h	DMSO	0uM	light --> heavy	mature	0			cell extract
TPCN1	IPI00164366.4	U-87 MG	3		126	06h	DMSO	0uM	light --> heavy	mature	0			cell extract
CHMP6	IPI00305423.6	U-87 MG	4		126	06h	DMSO	0uM	light --> heavy	mature	0			cell extract
RWDD1	IPI00034010.3	U-87 MG	5		126	06h	DMSO	0uM	light --> heavy	mature	0			cell extract
NAT13	IPI00018627.3	U-87 MG	8		126	06h	DMSO	0uM	light --> heavy	mature	0			cell extract
SON	IPI00218624.1	U-87 MG	33		126	06h	DMSO	0uM	light --> heavy	mature	0			cell extract
RNF114	IPI00032955.1	U-87 MG	5		126	06h	DMSO	0uM	light --> heavy	mature	0			cell extract
FLJ11151	IPI00305010.3	U-87 MG	2		126	06h	DMSO	0uM	light --> heavy	mature	0			cell extract
EIF4A2	IPI00409717.1	U-87 MG	5		126	06h	DMSO	0uM	light --> heavy	mature	0			cell extract
MRPS30	IPI00010278.6	U-87 MG	4		126	06h	DMSO	0uM	light --> heavy	mature	0			cell extract
PRNP	IPI00382843.1	U-87 MG	5		126	06h	DMSO	0uM	light --> heavy	mature	0			cell extract
CEP192	IPI00456708.3	U-87 MG	2		126	06h	DMSO	0uM	light --> heavy	mature	0			cell extract
USP7	IPI00003965.5	U-87 MG	27	PROTEASE	126	06h	DMSO	0uM	light --> heavy	mature	0			cell extract
DCTN2	IPI00220503.9	U-87 MG	14		126	06h	DMSO	0uM	light --> heavy	mature	0			cell extract
CNP	IPI00306667.5	U-87 MG	15		126	06h	DMSO	0uM	light --> heavy	mature	0			cell extract
SDHA	IPI00217143.3	U-87 MG	2		126	06h	DMSO	0uM	light --> heavy	mature	0			cell extract
PPP2R5B	IPI00014980.1	U-87 MG	3		126	06h	DMSO	0uM	light --> heavy	mature	0			cell extract
TBCD	IPI00030774.2	U-87 MG	8		126	06h	DMSO	0uM	light --> heavy	mature	0			cell extract
ZNF646	IPI00644311.2	U-87 MG	2		126	06h	DMSO	0uM	light --> heavy	mature	0			cell extract
DAZAP1	IPI00165230.1	U-87 MG	8		126	06h	DMSO	0uM	light --> heavy	mature	0			cell extract
YIPF5	IPI00748093.2	U-87 MG	2		126	06h	DMSO	0uM	light --> heavy	mature	0			cell extract
NDRG3	IPI00644290.1	U-87 MG	7	PROTEASE	126	06h	DMSO	0uM	light --> heavy	mature	0			cell extract
EML2	IPI00015944.3	U-87 MG	2		126	06h	DMSO	0uM	light --> heavy	mature	0			cell extract
TAPT1	IPI00166468.2	U-87 MG	3		126	06h	DMSO	0uM	light --> heavy	mature	0			cell extract
P4HA1	IPI00218682.1	U-87 MG	12	OXIDOREDUCTASE	126	06h	DMSO	0uM	light --> heavy	mature	0			cell extract
HMGB3	IPI00217477.5	U-87 MG	6		126	06h	DMSO	0uM	light --> heavy	mature	0			cell extract
HELLS	IPI00844388.1	U-87 MG	21		126	06h	DMSO	0uM	light --> heavy	mature	0			cell extract
UNG	IPI00011069.1	U-87 MG	6		126	06h	DMSO	0uM	light --> heavy	mature	0			cell extract
FAM49B	IPI00303318.2	U-87 MG	2		126	06h	DMSO	0uM	light --> heavy	mature	0			cell extract
SIN3A	IPI00170596.1	U-87 MG	17		126	06h	DMSO	0uM	light --> heavy	mature	0			cell extract
FHOD1	IPI00001730.3	U-87 MG	19		126	06h	DMSO	0uM	light --> heavy	mature	0			cell extract
LRRFIP2	IPI00007277.2	U-87 MG	8		126	06h	DMSO	0uM	light --> heavy	mature	0			cell extract
PLEKHG4	IPI00025442.2	U-87 MG	3		126	06h	DMSO	0uM	light --> heavy	mature	0			cell extract
UAP1L1	IPI00477962.3	U-87 MG	10		126	06h	DMSO	0uM	light --> heavy	mature	0			cell extract
TOP2B	IPI00027280.2	U-87 MG	23		126	06h	DMSO	0uM	light --> heavy	mature	0			cell extract
RPL18A	IPI00472864.2	U-87 MG	9		126	06h	DMSO	0uM	light --> heavy	mature	0			cell extract
QPRT	IPI00872692.1	U-87 MG	6		126	06h	DMSO	0uM	light --> heavy	mature	0			cell extract
YAP1	IPI00216919.1	U-87 MG	5		126	06h	DMSO	0uM	light --> heavy	mature	0			cell extract
BLVRA	IPI00294158.1	U-87 MG	10	OXIDOREDUCTASE	126	06h	DMSO	0uM	light --> heavy	mature	0			cell extract
ELF2	IPI00607557.1	U-87 MG	3		126	06h	DMSO	0uM	light --> heavy	mature	0			cell extract
MARK3	IPI00183118.4	U-87 MG	8	KINASE	126	06h	DMSO	0uM	light --> heavy	mature	0			cell extract
CCNB2	IPI00028266.1	U-87 MG	2		126	06h	DMSO	0uM	light --> heavy	mature	0			cell extract
LIG3	IPI00029081.3	U-87 MG	6		126	06h	DMSO	0uM	light --> heavy	mature	0			cell extract
OPTN	IPI00304189.5	U-87 MG	17		126	06h	DMSO	0uM	light --> heavy	mature	0			cell extract
KIRREL	IPI00470361.1	U-87 MG	5		126	06h	DMSO	0uM	light --> heavy	mature	0			cell extract
SUCLA2	IPI00464979.4	U-87 MG	10		126	06h	DMSO	0uM	light --> heavy	mature	0			cell extract
TXNDC17	IPI00646689.1	U-87 MG	5		126	06h	DMSO	0uM	light --> heavy	mature	0			cell extract
HSP90B1	IPI00027230.3	U-87 MG	48		126	06h	DMSO	0uM	light --> heavy	mature	0			cell extract
AP2B1	IPI00784366.1	U-87 MG	9		126	06h	DMSO	0uM	light --> heavy	mature	0			cell extract
ILF3	IPI00418313.3	U-87 MG	27		126	06h	DMSO	0uM	light --> heavy	mature	0			cell extract
SCP2	IPI00026105.1	U-87 MG	11		126	06h	DMSO	0uM	light --> heavy	mature	0			cell extract
RNF219	IPI00465370.2	U-87 MG	14		126	06h	DMSO	0uM	light --> heavy	mature	0			cell extract
ROCK1	IPI00022542.1	U-87 MG	34	KINASE	126	06h	DMSO	0uM	light --> heavy	mature	0			cell extract
ENOSF1	IPI00418794.1	U-87 MG	5		126	06h	DMSO	0uM	light --> heavy	mature	0			cell extract
SRBD1	IPI00171087.7	U-87 MG	7		126	06h	DMSO	0uM	light --> heavy	mature	0			cell extract
NGRN	IPI00651737.2	U-87 MG	3		126	06h	DMSO	0uM	light --> heavy	mature	0			cell extract
PIH1D1	IPI00550995.2	U-87 MG	3		126	06h	DMSO	0uM	light --> heavy	mature	0			cell extract
IFI16	IPI00003443.3	U-87 MG	21		126	06h	DMSO	0uM	light --> heavy	mature	0			cell extract
RBM12B	IPI00871780.1	U-87 MG	17		126	06h	DMSO	0uM	light --> heavy	mature	0			cell extract
QARS	IPI00026665.2	U-87 MG	22		126	06h	DMSO	0uM	light --> heavy	mature	0			cell extract
RAB3GAP	IPI00014235.3	U-87 MG	24		126	06h	DMSO	0uM	light --> heavy	mature	0			cell extract
HLTF	IPI00339381.3	U-87 MG	17		126	06h	DMSO	0uM	light --> heavy	mature	0			cell extract
RNF123	IPI00783374.2	U-87 MG	2		126	06h	DMSO	0uM	light --> heavy	mature	0			cell extract
KIAA0319L	IPI00472754.2	U-87 MG	5		126	06h	DMSO	0uM	light --> heavy	mature	0			cell extract
ERCC5	IPI00477535.6	U-87 MG	7		126	06h	DMSO	0uM	light --> heavy	mature	0			cell extract
EIF3H	IPI00647650.3	U-87 MG	9	PROTEASE	126	06h	DMSO	0uM	light --> heavy	mature	0			cell extract
CDC42BPA	IPI00903296.1	U-87 MG	11	KINASE	126	06h	DMSO	0uM	light --> heavy	mature	0			cell extract
PDS5B	IPI00240812.6	U-87 MG	11		126	06h	DMSO	0uM	light --> heavy	mature	0			cell extract
DNAJB6	IPI00024523.2	U-87 MG	4		126	06h	DMSO	0uM	light --> heavy	mature	0			cell extract
C19ORF43	IPI00031526.3	U-87 MG	6		126	06h	DMSO	0uM	light --> heavy	mature	0			cell extract
ZFR	IPI00784224.1	U-87 MG	21		126	06h	DMSO	0uM	light --> heavy	mature	0			cell extract
APPL1	IPI00015836.1	U-87 MG	11		126	06h	DMSO	0uM	light --> heavy	mature	0			cell extract
ARHGAP1	IPI00020567.2	U-87 MG	10		126	06h	DMSO	0uM	light --> heavy	mature	0			cell extract
COPB1	IPI00295851.4	U-87 MG	28		126	06h	DMSO	0uM	light --> heavy	mature	0			cell extract
CCT6A	IPI00027626.3	U-87 MG	25		126	06h	DMSO	0uM	light --> heavy	mature	0			cell extract
RMND1	IPI00329591.3	U-87 MG	4		126	06h	DMSO	0uM	light --> heavy	mature	0			cell extract
MGAT4B	IPI00744230.2	U-87 MG	4		126	06h	DMSO	0uM	light --> heavy	mature	0			cell extract
AK2	IPI00215901.1	U-87 MG	15		126	06h	DMSO	0uM	light --> heavy	mature	0			cell extract
LRRFIP1	IPI00785113.1	U-87 MG	16		126	06h	DMSO	0uM	light --> heavy	mature	0			cell extract
ECHDC1	IPI00513761.2	U-87 MG	8		126	06h	DMSO	0uM	light --> heavy	mature	0			cell extract
RUVBL1	IPI00021187.4	U-87 MG	17		126	06h	DMSO	0uM	light --> heavy	mature	0			cell extract
VPS13C	IPI00465428.2	U-87 MG	33		126	06h	DMSO	0uM	light --> heavy	mature	0			cell extract
DOHH	IPI00171856.1	U-87 MG	6	OXIDOREDUCTASE	126	06h	DMSO	0uM	light --> heavy	mature	0			cell extract
NUP153	IPI00910194.1	U-87 MG	25		126	06h	DMSO	0uM	light --> heavy	mature	0			cell extract
IGSF8	IPI00056478.1	U-87 MG	3		126	06h	DMSO	0uM	light --> heavy	mature	0			cell extract
NT5E	IPI00009456.1	U-87 MG	20		126	06h	DMSO	0uM	light --> heavy	mature	0			cell extract
MAPK3	IPI00018195.3	U-87 MG	5	KINASE	126	06h	DMSO	0uM	light --> heavy	mature	0			cell extract
PTGES3	IPI00789101.1	U-87 MG	5		126	06h	DMSO	0uM	light --> heavy	mature	0			cell extract
OSBP2	IPI00442146.2	U-87 MG	2		126	06h	DMSO	0uM	light --> heavy	mature	0			cell extract
PIGS	IPI00465308.3	U-87 MG	3		126	06h	DMSO	0uM	light --> heavy	mature	0			cell extract
POLA2	IPI00290272.2	U-87 MG	5		126	06h	DMSO	0uM	light --> heavy	mature	0			cell extract
IDH2	IPI00011107.2	U-87 MG	17	OXIDOREDUCTASE	126	06h	DMSO	0uM	light --> heavy	mature	0			cell extract
AP1GBP1	IPI00444646.4	U-87 MG	8		126	06h	DMSO	0uM	light --> heavy	mature	0			cell extract
RTF1	IPI00303832.6	U-87 MG	11		126	06h	DMSO	0uM	light --> heavy	mature	0			cell extract
TATDN1	IPI00795107.1	U-87 MG	11		126	06h	DMSO	0uM	light --> heavy	mature	0			cell extract
ATAD1	IPI00171445.1	U-87 MG	8		126	06h	DMSO	0uM	light --> heavy	mature	0			cell extract
EIF4ENIF1	IPI00291800.1	U-87 MG	4		126	06h	DMSO	0uM	light --> heavy	mature	0			cell extract
ADSS	IPI00026833.4	U-87 MG	9		126	06h	DMSO	0uM	light --> heavy	mature	0			cell extract
SH3BP4	IPI00005030.5	U-87 MG	11		126	06h	DMSO	0uM	light --> heavy	mature	0			cell extract
LUZP6	IPI00179589.4	U-87 MG	2		126	06h	DMSO	0uM	light --> heavy	mature	0			cell extract
ACTR8	IPI00025646.5	U-87 MG	7		126	06h	DMSO	0uM	light --> heavy	mature	0			cell extract
HIST1H1B	IPI00217468.3	U-87 MG	12		126	06h	DMSO	0uM	light --> heavy	mature	0			cell extract
PSMA2	IPI00219622.3	U-87 MG	8	PROTEASE	126	06h	DMSO	0uM	light --> heavy	mature	0			cell extract
GALM	IPI00060200.3	U-87 MG	2		126	06h	DMSO	0uM	light --> heavy	mature	0			cell extract
REPS1	IPI00337530.4	U-87 MG	4		126	06h	DMSO	0uM	light --> heavy	mature	0			cell extract
VIM	IPI00418471.6	U-87 MG	56		126	06h	DMSO	0uM	light --> heavy	mature	0			cell extract
DCTN3	IPI00027014.1	U-87 MG	3		126	06h	DMSO	0uM	light --> heavy	mature	0			cell extract
SQRDL	IPI00009634.1	U-87 MG	18	OXIDOREDUCTASE	126	06h	DMSO	0uM	light --> heavy	mature	0			cell extract
HIST1H1D	IPI00217466.3	U-87 MG	9		126	06h	DMSO	0uM	light --> heavy	mature	0			cell extract
C1ORF55	IPI00167998.3	U-87 MG	4		126	06h	DMSO	0uM	light --> heavy	mature	0			cell extract
MRPS31	IPI00294242.2	U-87 MG	8		126	06h	DMSO	0uM	light --> heavy	mature	0			cell extract
EIF6	IPI00010105.1	U-87 MG	7		126	06h	DMSO	0uM	light --> heavy	mature	0			cell extract
GSTP1	IPI00219757.13	U-87 MG	3		126	06h	DMSO	0uM	light --> heavy	mature	0			cell extract
MYD88	IPI00001062.7	U-87 MG	4		126	06h	DMSO	0uM	light --> heavy	mature	0			cell extract
THOC5	IPI00299417.3	U-87 MG	9		126	06h	DMSO	0uM	light --> heavy	mature	0			cell extract
CHMP1A	IPI00382452.1	U-87 MG	6		126	06h	DMSO	0uM	light --> heavy	mature	0			cell extract
AMBRA1	IPI00177605.6	U-87 MG	3		126	06h	DMSO	0uM	light --> heavy	mature	0			cell extract
HSPA12A	IPI00011932.8	U-87 MG	5		126	06h	DMSO	0uM	light --> heavy	mature	0			cell extract
WDR42A	IPI00290071.2	U-87 MG	3		126	06h	DMSO	0uM	light --> heavy	mature	0			cell extract
MRPL19	IPI00027096.2	U-87 MG	5		126	06h	DMSO	0uM	light --> heavy	mature	0			cell extract
ZFAND1	IPI00291064.4	U-87 MG	3		126	06h	DMSO	0uM	light --> heavy	mature	0			cell extract
PODXL	IPI00604773.1	U-87 MG	2		126	06h	DMSO	0uM	light --> heavy	mature	0			cell extract
AGAP3	IPI00163185.8	U-87 MG	2		126	06h	DMSO	0uM	light --> heavy	mature	0			cell extract
CWC22	IPI00177381.8	U-87 MG	9		126	06h	DMSO	0uM	light --> heavy	mature	0			cell extract
LAMP2	IPI00216172.2	U-87 MG	5		126	06h	DMSO	0uM	light --> heavy	mature	0			cell extract
CASKIN2	IPI00103516.1	U-87 MG	2		126	06h	DMSO	0uM	light --> heavy	mature	0			cell extract
CBR1	IPI00295386.7	U-87 MG	11	OXIDOREDUCTASE	126	06h	DMSO	0uM	light --> heavy	mature	0			cell extract
RB1CC1	IPI00783392.2	U-87 MG	15		126	06h	DMSO	0uM	light --> heavy	mature	0			cell extract
CBX5	IPI00024662.1	U-87 MG	9		126	06h	DMSO	0uM	light --> heavy	mature	0			cell extract
LSM3	IPI00219229.3	U-87 MG	2		126	06h	DMSO	0uM	light --> heavy	mature	0			cell extract
HP1BP3	IPI00642238.4	U-87 MG	15		126	06h	DMSO	0uM	light --> heavy	mature	0			cell extract
GCDH	IPI00024317.1	U-87 MG	9	OXIDOREDUCTASE	126	06h	DMSO	0uM	light --> heavy	mature	0			cell extract
MRPS25	IPI00013167.1	U-87 MG	3		126	06h	DMSO	0uM	light --> heavy	mature	0			cell extract
COPZ1	IPI00032851.1	U-87 MG	5		126	06h	DMSO	0uM	light --> heavy	mature	0			cell extract
EWSR1	IPI00009841.5	U-87 MG	2		126	06h	DMSO	0uM	light --> heavy	mature	0			cell extract
RAD1	IPI00003647.1	U-87 MG	3		126	06h	DMSO	0uM	light --> heavy	mature	0			cell extract
TRIP12	IPI00032342.4	U-87 MG	38		126	06h	DMSO	0uM	light --> heavy	mature	0			cell extract
GLIPR1	IPI00296936.3	U-87 MG	2		126	06h	DMSO	0uM	light --> heavy	mature	0			cell extract
PRIM1	IPI00027704.5	U-87 MG	5		126	06h	DMSO	0uM	light --> heavy	mature	0			cell extract
USP39	IPI00419844.3	U-87 MG	8	PROTEASE	126	06h	DMSO	0uM	light --> heavy	mature	0			cell extract
CLTA	IPI00014587.1	U-87 MG	7		126	06h	DMSO	0uM	light --> heavy	mature	0			cell extract
EIF4EBP1	IPI00002569.3	U-87 MG	2		126	06h	DMSO	0uM	light --> heavy	mature	0			cell extract
GTSE1	IPI00160901.4	U-87 MG	6		126	06h	DMSO	0uM	light --> heavy	mature	0			cell extract
IFT172	IPI00410096.1	U-87 MG	4		126	06h	DMSO	0uM	light --> heavy	mature	0			cell extract
PGLS	IPI00029997.1	U-87 MG	3		126	06h	DMSO	0uM	light --> heavy	mature	0			cell extract
ZNF638	IPI00470596.3	U-87 MG	29		126	06h	DMSO	0uM	light --> heavy	mature	0			cell extract
LCLAT1	IPI00419643.1	U-87 MG	4		126	06h	DMSO	0uM	light --> heavy	mature	0			cell extract
ARGLU1	IPI00478834.3	U-87 MG	8		126	06h	DMSO	0uM	light --> heavy	mature	0			cell extract
RECQL	IPI00178431.12	U-87 MG	20		126	06h	DMSO	0uM	light --> heavy	mature	0			cell extract
ACOT9	IPI00646015.1	U-87 MG	7		126	06h	DMSO	0uM	light --> heavy	mature	0			cell extract
ANKZF1	IPI00335437.7	U-87 MG	10		126	06h	DMSO	0uM	light --> heavy	mature	0			cell extract
FRYL	IPI00739940.4	U-87 MG	18		126	06h	DMSO	0uM	light --> heavy	mature	0			cell extract
GNE	IPI00896504.1	U-87 MG	13		126	06h	DMSO	0uM	light --> heavy	mature	0			cell extract
HSPB8	IPI00007264.1	U-87 MG	4	KINASE	126	06h	DMSO	0uM	light --> heavy	mature	0			cell extract
PPP2R4	IPI00893197.1	U-87 MG	9		126	06h	DMSO	0uM	light --> heavy	mature	0			cell extract
M6PR	IPI00025049.1	U-87 MG	9		126	06h	DMSO	0uM	light --> heavy	mature	0			cell extract
SSFA2	IPI00400812.5	U-87 MG	14		126	06h	DMSO	0uM	light --> heavy	mature	0			cell extract
POLA1	IPI00647655.1	U-87 MG	17		126	06h	DMSO	0uM	light --> heavy	mature	0			cell extract
ATP5F1	IPI00029133.4	U-87 MG	9		126	06h	DMSO	0uM	light --> heavy	mature	0			cell extract
RSF1	IPI00290652.4	U-87 MG	12		126	06h	DMSO	0uM	light --> heavy	mature	0			cell extract
VPS13A	IPI00873376.1	U-87 MG	17		126	06h	DMSO	0uM	light --> heavy	mature	0			cell extract
ANKHD1-EIF4EBP3	IPI00217442.2	U-87 MG	12		126	06h	DMSO	0uM	light --> heavy	mature	0			cell extract
HOOK3	IPI00031768.1	U-87 MG	19		126	06h	DMSO	0uM	light --> heavy	mature	0			cell extract
MAP2K2	IPI00003783.1	U-87 MG	9	KINASE	126	06h	DMSO	0uM	light --> heavy	mature	0			cell extract
2019-09-11	IPI00019376.6	U-87 MG	4		126	06h	DMSO	0uM	light --> heavy	mature	0			cell extract
RPL5	IPI00000494.6	U-87 MG	18		126	06h	DMSO	0uM	light --> heavy	mature	0			cell extract
CAST	IPI00761160.1	U-87 MG	32		126	06h	DMSO	0uM	light --> heavy	mature	0			cell extract
PARVB	IPI00382605.2	U-87 MG	5		126	06h	DMSO	0uM	light --> heavy	mature	0			cell extract
CDC23	IPI00005822.2	U-87 MG	6		126	06h	DMSO	0uM	light --> heavy	mature	0			cell extract
COTL1	IPI00017704.3	U-87 MG	5		126	06h	DMSO	0uM	light --> heavy	mature	0			cell extract
SEC24A	IPI00873472.1	U-87 MG	8		126	06h	DMSO	0uM	light --> heavy	mature	0			cell extract
MED4	IPI00556494.3	U-87 MG	3		126	06h	DMSO	0uM	light --> heavy	mature	0			cell extract
MTERFD2	IPI00376346.5	U-87 MG	3		126	06h	DMSO	0uM	light --> heavy	mature	0			cell extract
SGTA	IPI00013949.1	U-87 MG	8		126	06h	DMSO	0uM	light --> heavy	mature	0			cell extract
FOXK2	IPI00006029.2	U-87 MG	4		126	06h	DMSO	0uM	light --> heavy	mature	0			cell extract
BSDC1	IPI00018026.3	U-87 MG	3		126	06h	DMSO	0uM	light --> heavy	mature	0			cell extract
RAD50	IPI00549205.1	U-87 MG	33		126	06h	DMSO	0uM	light --> heavy	mature	0			cell extract
ESD	IPI00411706.1	U-87 MG	7	PROTEASE	126	06h	DMSO	0uM	light --> heavy	mature	0			cell extract
SHMT2	IPI00789370.1	U-87 MG	20		126	06h	DMSO	0uM	light --> heavy	mature	0			cell extract
LOXL3	IPI00011385.1	U-87 MG	2	OXIDOREDUCTASE	126	06h	DMSO	0uM	light --> heavy	mature	0			cell extract
HK1	IPI00903226.1	U-87 MG	33		126	06h	DMSO	0uM	light --> heavy	mature	0			cell extract
DDX10	IPI00297900.4	U-87 MG	8		126	06h	DMSO	0uM	light --> heavy	mature	0			cell extract
PCYOX1	IPI00384280.5	U-87 MG	9	OXIDOREDUCTASE	126	06h	DMSO	0uM	light --> heavy	mature	0			cell extract
ANTXR2	IPI00375552.3	U-87 MG	4		126	06h	DMSO	0uM	light --> heavy	mature	0			cell extract
UPF2	IPI00300504.5	U-87 MG	12		126	06h	DMSO	0uM	light --> heavy	mature	0			cell extract
TXLNA	IPI00470779.2	U-87 MG	19		126	06h	DMSO	0uM	light --> heavy	mature	0			cell extract
PSME1	IPI00748256.2	U-87 MG	10		126	06h	DMSO	0uM	light --> heavy	mature	0			cell extract
C11ORF67	IPI00100775.1	U-87 MG	2		126	06h	DMSO	0uM	light --> heavy	mature	0			cell extract
TSFM	IPI00216260.1	U-87 MG	6		126	06h	DMSO	0uM	light --> heavy	mature	0			cell extract
SPCS2	IPI00472939.2	U-87 MG	8		126	06h	DMSO	0uM	light --> heavy	mature	0			cell extract
GAPDH	IPI00788737.1	U-87 MG	9	OXIDOREDUCTASE	126	06h	DMSO	0uM	light --> heavy	mature	0			cell extract
OBSL1	IPI00893234.1	U-87 MG	3		126	06h	DMSO	0uM	light --> heavy	mature	0			cell extract
EXOC7	IPI00103064.4	U-87 MG	13		126	06h	DMSO	0uM	light --> heavy	mature	0			cell extract
C1ORF163	IPI00303753.5	U-87 MG	2		126	06h	DMSO	0uM	light --> heavy	mature	0			cell extract
C15ORF38	IPI00915991.1	U-87 MG	5		126	06h	DMSO	0uM	light --> heavy	mature	0			cell extract
DHX37	IPI00217630.1	U-87 MG	15		126	06h	DMSO	0uM	light --> heavy	mature	0			cell extract
PSMB9	IPI00000787.1	U-87 MG	3	PROTEASE	126	06h	DMSO	0uM	light --> heavy	mature	0			cell extract
PLEKHG2	IPI00303373.6	U-87 MG	3		126	06h	DMSO	0uM	light --> heavy	mature	0			cell extract
ILK	IPI00013219.1	U-87 MG	18	KINASE	126	06h	DMSO	0uM	light --> heavy	mature	0			cell extract
SBF1	IPI00218397.3	U-87 MG	7		126	06h	DMSO	0uM	light --> heavy	mature	0			cell extract
WDR51A	IPI00171440.2	U-87 MG	4		126	06h	DMSO	0uM	light --> heavy	mature	0			cell extract
ZMYND8	IPI00418316.5	U-87 MG	8	BROMO	126	06h	DMSO	0uM	light --> heavy	mature	0			cell extract
FMNL3	IPI00847544.1	U-87 MG	10		126	06h	DMSO	0uM	light --> heavy	mature	0			cell extract
DHX16	IPI00297178.6	U-87 MG	8		126	06h	DMSO	0uM	light --> heavy	mature	0			cell extract
AFG3L2	IPI00001091.4	U-87 MG	19	PROTEASE	126	06h	DMSO	0uM	light --> heavy	mature	0			cell extract
ANXA5	IPI00329801.12	U-87 MG	16		126	06h	DMSO	0uM	light --> heavy	mature	0			cell extract
MDN1	IPI00167941.1	U-87 MG	28		126	06h	DMSO	0uM	light --> heavy	mature	0			cell extract
RBPMS	IPI00908913.1	U-87 MG	4		126	06h	DMSO	0uM	light --> heavy	mature	0			cell extract
STX5	IPI00744834.2	U-87 MG	8		126	06h	DMSO	0uM	light --> heavy	mature	0			cell extract
ATR	IPI00412298.3	U-87 MG	10	KINASE	126	06h	DMSO	0uM	light --> heavy	mature	0			cell extract
SFRS6	IPI00012345.2	U-87 MG	7		126	06h	DMSO	0uM	light --> heavy	mature	0			cell extract
FAM18B2	IPI00101298.2	U-87 MG	2		126	06h	DMSO	0uM	light --> heavy	mature	0			cell extract
LETM1	IPI00017592.1	U-87 MG	12		126	06h	DMSO	0uM	light --> heavy	mature	0			cell extract
PPIE	IPI00514173.1	U-87 MG	7		126	06h	DMSO	0uM	light --> heavy	mature	0			cell extract
B4GALT7	IPI00002792.1	U-87 MG	2		126	06h	DMSO	0uM	light --> heavy	mature	0			cell extract
GGNBP2	IPI00016284.1	U-87 MG	2		126	06h	DMSO	0uM	light --> heavy	mature	0			cell extract
KIAA0913	IPI00876920.1	U-87 MG	3		126	06h	DMSO	0uM	light --> heavy	mature	0			cell extract
CLASP2	IPI00871686.1	U-87 MG	18		126	06h	DMSO	0uM	light --> heavy	mature	0			cell extract
SUB1	IPI00221222.7	U-87 MG	6		126	06h	DMSO	0uM	light --> heavy	mature	0			cell extract
MRPL13	IPI00022403.1	U-87 MG	4		126	06h	DMSO	0uM	light --> heavy	mature	0			cell extract
KIF4A	IPI00178150.5	U-87 MG	29		126	06h	DMSO	0uM	light --> heavy	mature	0			cell extract
BRD3	IPI00014266.1	U-87 MG	6	KINASE, BROMO	126	06h	DMSO	0uM	light --> heavy	mature	0			cell extract
DARS	IPI00216951.2	U-87 MG	24		126	06h	DMSO	0uM	light --> heavy	mature	0			cell extract
TBC1D22A	IPI00011032.4	U-87 MG	2		126	06h	DMSO	0uM	light --> heavy	mature	0			cell extract
SNX6	IPI00298111.7	U-87 MG	12		126	06h	DMSO	0uM	light --> heavy	mature	0			cell extract
SRC	IPI00328867.6	U-87 MG	3	KINASE	126	06h	DMSO	0uM	light --> heavy	mature	0			cell extract
RPL7A	IPI00397676.4	U-87 MG	14		126	06h	DMSO	0uM	light --> heavy	mature	0			cell extract
CDH13	IPI00024046.1	U-87 MG	12		126	06h	DMSO	0uM	light --> heavy	mature	0			cell extract
TFB2M	IPI00034069.1	U-87 MG	7	MT	126	06h	DMSO	0uM	light --> heavy	mature	0			cell extract
IKBKG	IPI00641117.2	U-87 MG	11		126	06h	DMSO	0uM	light --> heavy	mature	0			cell extract
DBN1	IPI00794221.1	U-87 MG	14		126	06h	DMSO	0uM	light --> heavy	mature	0			cell extract
ZMYM3	IPI00641109.1	U-87 MG	5		126	06h	DMSO	0uM	light --> heavy	mature	0			cell extract
NCKAP1	IPI00409684.2	U-87 MG	19		126	06h	DMSO	0uM	light --> heavy	mature	0			cell extract
PURB	IPI00045051.3	U-87 MG	6		126	06h	DMSO	0uM	light --> heavy	mature	0			cell extract
CUGBP1	IPI00853009.1	U-87 MG	13		126	06h	DMSO	0uM	light --> heavy	mature	0			cell extract
ADD1	IPI00220158.1	U-87 MG	13		126	06h	DMSO	0uM	light --> heavy	mature	0			cell extract
SUMF2	IPI00334514.2	U-87 MG	3		126	06h	DMSO	0uM	light --> heavy	mature	0			cell extract
RDX	IPI00017367.6	U-87 MG	17		126	06h	DMSO	0uM	light --> heavy	mature	0			cell extract
INTS3	IPI00792312.1	U-87 MG	12		126	06h	DMSO	0uM	light --> heavy	mature	0			cell extract
RBM26	IPI00166555.3	U-87 MG	13		126	06h	DMSO	0uM	light --> heavy	mature	0			cell extract
CLCN3	IPI00398349.2	U-87 MG	4		126	06h	DMSO	0uM	light --> heavy	mature	0			cell extract
HOMER1	IPI00003566.3	U-87 MG	4		126	06h	DMSO	0uM	light --> heavy	mature	0			cell extract
ATP1A1	IPI00006482.1	U-87 MG	22		126	06h	DMSO	0uM	light --> heavy	mature	0			cell extract
POLR2A	IPI00031627.3	U-87 MG	30		126	06h	DMSO	0uM	light --> heavy	mature	0			cell extract
EIF4E2	IPI00744211.2	U-87 MG	2		126	06h	DMSO	0uM	light --> heavy	mature	0			cell extract
DDX24	IPI00006987.1	U-87 MG	18		126	06h	DMSO	0uM	light --> heavy	mature	0			cell extract
WDR26	IPI00414197.3	U-87 MG	7		126	06h	DMSO	0uM	light --> heavy	mature	0			cell extract
COASY	IPI00909064.1	U-87 MG	5		126	06h	DMSO	0uM	light --> heavy	mature	0			cell extract
SFPQ	IPI00010740.1	U-87 MG	27		126	06h	DMSO	0uM	light --> heavy	mature	0			cell extract
PHKG2	IPI00012891.1	U-87 MG	5	KINASE	126	06h	DMSO	0uM	light --> heavy	mature	0			cell extract
SLC5A3	IPI00296311.1	U-87 MG	2		126	06h	DMSO	0uM	light --> heavy	mature	0			cell extract
CCDC101	IPI00061680.1	U-87 MG	5		126	06h	DMSO	0uM	light --> heavy	mature	0			cell extract
C10ORF4	IPI00429178.4	U-87 MG	3		126	06h	DMSO	0uM	light --> heavy	mature	0			cell extract
C7ORF28A	IPI00477526.2	U-87 MG	4		126	06h	DMSO	0uM	light --> heavy	mature	0			cell extract
ACIN1	IPI00007334.1	U-87 MG	20		126	06h	DMSO	0uM	light --> heavy	mature	0			cell extract
KATNA1	IPI00013075.1	U-87 MG	6		126	06h	DMSO	0uM	light --> heavy	mature	0			cell extract
SRGAP1	IPI00376259.1	U-87 MG	5		126	06h	DMSO	0uM	light --> heavy	mature	0			cell extract
CSGLCA-T	IPI00018606.4	U-87 MG	9		126	06h	DMSO	0uM	light --> heavy	mature	0			cell extract
TOMM70A	IPI00015602.1	U-87 MG	16		126	06h	DMSO	0uM	light --> heavy	mature	0			cell extract
PRMT7	IPI00004567.1	U-87 MG	5		126	06h	DMSO	0uM	light --> heavy	mature	0			cell extract
DDX55	IPI00185361.5	U-87 MG	6		126	06h	DMSO	0uM	light --> heavy	mature	0			cell extract
AP2A2	IPI00016621.7	U-87 MG	16		126	06h	DMSO	0uM	light --> heavy	mature	0			cell extract
WDR82	IPI00152695.2	U-87 MG	4		126	06h	DMSO	0uM	light --> heavy	mature	0			cell extract
TANC2	IPI00894531.1	U-87 MG	7		126	06h	DMSO	0uM	light --> heavy	mature	0			cell extract
RFC5	IPI00031514.1	U-87 MG	7		126	06h	DMSO	0uM	light --> heavy	mature	0			cell extract
SESTD1	IPI00329002.4	U-87 MG	4		126	06h	DMSO	0uM	light --> heavy	mature	0			cell extract
GABARAPL2	IPI00026358.3	U-87 MG	3		126	06h	DMSO	0uM	light --> heavy	mature	0			cell extract
C4ORF43	IPI00019962.3	U-87 MG	4		126	06h	DMSO	0uM	light --> heavy	mature	0			cell extract
TRAF3IP1	IPI00154813.1	U-87 MG	3		126	06h	DMSO	0uM	light --> heavy	mature	0			cell extract
DCAKD	IPI00291417.2	U-87 MG	2		126	06h	DMSO	0uM	light --> heavy	mature	0			cell extract
LOC100129028	IPI00888660.1	U-87 MG	2		126	06h	DMSO	0uM	light --> heavy	mature	0			cell extract
PAF1	IPI00300333.4	U-87 MG	12		126	06h	DMSO	0uM	light --> heavy	mature	0			cell extract
ZNF385D	IPI00003003.1	U-87 MG	2		126	06h	DMSO	0uM	light --> heavy	mature	0			cell extract
KIAA0430	IPI00792904.1	U-87 MG	4		126	06h	DMSO	0uM	light --> heavy	mature	0			cell extract
HERPUD1	IPI00014171.1	U-87 MG	2		126	06h	DMSO	0uM	light --> heavy	mature	0			cell extract
ADAL	IPI00783550.2	U-87 MG	4		126	06h	DMSO	0uM	light --> heavy	mature	0			cell extract
EIF2B1	IPI00221300.2	U-87 MG	6		126	06h	DMSO	0uM	light --> heavy	mature	0			cell extract
CDKN2AIP	IPI00020991.2	U-87 MG	7		126	06h	DMSO	0uM	light --> heavy	mature	0			cell extract
PUM1	IPI00032355.3	U-87 MG	12		126	06h	DMSO	0uM	light --> heavy	mature	0			cell extract
AARS2	IPI00394788.4	U-87 MG	8		126	06h	DMSO	0uM	light --> heavy	mature	0			cell extract
PSMA3	IPI00419249.5	U-87 MG	10	PROTEASE	126	06h	DMSO	0uM	light --> heavy	mature	0			cell extract
QTRTD1	IPI00074010.4	U-87 MG	5		126	06h	DMSO	0uM	light --> heavy	mature	0			cell extract
TPD52L2	IPI00399265.2	U-87 MG	11		126	06h	DMSO	0uM	light --> heavy	mature	0			cell extract
ISY1	IPI00744858.1	U-87 MG	4		126	06h	DMSO	0uM	light --> heavy	mature	0			cell extract
COPS7B	IPI00009301.1	U-87 MG	8		126	06h	DMSO	0uM	light --> heavy	mature	0			cell extract
USP22	IPI00010365.4	U-87 MG	3	PROTEASE	126	06h	DMSO	0uM	light --> heavy	mature	0			cell extract
C16ORF61	IPI00024619.5	U-87 MG	2		126	06h	DMSO	0uM	light --> heavy	mature	0			cell extract
GINS4	IPI00031614.2	U-87 MG	3		126	06h	DMSO	0uM	light --> heavy	mature	0			cell extract
WAC	IPI00256605.5	U-87 MG	7		126	06h	DMSO	0uM	light --> heavy	mature	0			cell extract
PYCR2	IPI00470610.4	U-87 MG	6	OXIDOREDUCTASE	126	06h	DMSO	0uM	light --> heavy	mature	0			cell extract
EXOSC9	IPI00029697.3	U-87 MG	2		126	06h	DMSO	0uM	light --> heavy	mature	0			cell extract
FNDC3B	IPI00217490.5	U-87 MG	11		126	06h	DMSO	0uM	light --> heavy	mature	0			cell extract
PSMD1	IPI00299608.3	U-87 MG	30		126	06h	DMSO	0uM	light --> heavy	mature	0			cell extract
CIRBP	IPI00641579.1	U-87 MG	7		126	06h	DMSO	0uM	light --> heavy	mature	0			cell extract
GALK1	IPI00019383.2	U-87 MG	11		126	06h	DMSO	0uM	light --> heavy	mature	0			cell extract
ACACA	IPI00396015.5	U-87 MG	25		126	06h	DMSO	0uM	light --> heavy	mature	0			cell extract
CD9	IPI00215997.5	U-87 MG	3		126	06h	DMSO	0uM	light --> heavy	mature	0			cell extract
TPT1	IPI00009943.2	U-87 MG	5		126	06h	DMSO	0uM	light --> heavy	mature	0			cell extract
PHF20L1	IPI00853077.1	U-87 MG	2		126	06h	DMSO	0uM	light --> heavy	mature	0			cell extract
ACOX1	IPI00296907.4	U-87 MG	4	OXIDOREDUCTASE	126	06h	DMSO	0uM	light --> heavy	mature	0			cell extract
ACAA1	IPI00012828.3	U-87 MG	9		126	06h	DMSO	0uM	light --> heavy	mature	0			cell extract
GPX4	IPI00884192.1	U-87 MG	6	OXIDOREDUCTASE	126	06h	DMSO	0uM	light --> heavy	mature	0			cell extract
MAK16	IPI00332428.5	U-87 MG	5		126	06h	DMSO	0uM	light --> heavy	mature	0			cell extract
RUNX1	IPI00871743.1	U-87 MG	8		126	06h	DMSO	0uM	light --> heavy	mature	0			cell extract
LLGL1	IPI00105532.3	U-87 MG	14		126	06h	DMSO	0uM	light --> heavy	mature	0			cell extract
APP	IPI00006608.1	U-87 MG	7		126	06h	DMSO	0uM	light --> heavy	mature	0			cell extract
PTPN2	IPI00219695.3	U-87 MG	11	PHOSPHATASE	126	06h	DMSO	0uM	light --> heavy	mature	0			cell extract
SDF2L1	IPI00106642.4	U-87 MG	4		126	06h	DMSO	0uM	light --> heavy	mature	0			cell extract
ADAMTS1	IPI00005908.2	U-87 MG	3	PROTEASE	126	06h	DMSO	0uM	light --> heavy	mature	0			cell extract
PSMG2	IPI00644482.1	U-87 MG	4		126	06h	DMSO	0uM	light --> heavy	mature	0			cell extract
FDXR	IPI00911050.1	U-87 MG	12	OXIDOREDUCTASE	126	06h	DMSO	0uM	light --> heavy	mature	0			cell extract
GSTZ1	IPI00013809.1	U-87 MG	4		126	06h	DMSO	0uM	light --> heavy	mature	0			cell extract
C19ORF10	IPI00056357.3	U-87 MG	3		126	06h	DMSO	0uM	light --> heavy	mature	0			cell extract
PDIA6	IPI00299571.5	U-87 MG	14		126	06h	DMSO	0uM	light --> heavy	mature	0			cell extract
MMAB	IPI00029665.8	U-87 MG	4		126	06h	DMSO	0uM	light --> heavy	mature	0			cell extract
HUWE1	IPI00179298.5	U-87 MG	54		126	06h	DMSO	0uM	light --> heavy	mature	0			cell extract
SYNE1	IPI00749005.2	U-87 MG	32		126	06h	DMSO	0uM	light --> heavy	mature	0			cell extract
CMC1	IPI00376478.4	U-87 MG	2		126	06h	DMSO	0uM	light --> heavy	mature	0			cell extract
SCARB2	IPI00217766.3	U-87 MG	5		126	06h	DMSO	0uM	light --> heavy	mature	0			cell extract
TCERG1	IPI00247871.2	U-87 MG	23		126	06h	DMSO	0uM	light --> heavy	mature	0			cell extract
AP1M1	IPI00910088.1	U-87 MG	9		126	06h	DMSO	0uM	light --> heavy	mature	0			cell extract
HDGF2	IPI00013290.5	U-87 MG	12		126	06h	DMSO	0uM	light --> heavy	mature	0			cell extract
GOLGA1	IPI00031115.4	U-87 MG	13		126	06h	DMSO	0uM	light --> heavy	mature	0			cell extract
MCM3	IPI00013214.2	U-87 MG	23		126	06h	DMSO	0uM	light --> heavy	mature	0			cell extract
COIL	IPI00006442.1	U-87 MG	8		126	06h	DMSO	0uM	light --> heavy	mature	0			cell extract
C5ORF44	IPI00848035.1	U-87 MG	3		126	06h	DMSO	0uM	light --> heavy	mature	0			cell extract
SCRIB	IPI00410666.1	U-87 MG	15		126	06h	DMSO	0uM	light --> heavy	mature	0			cell extract
CALR	IPI00020599.1	U-87 MG	15		126	06h	DMSO	0uM	light --> heavy	mature	0			cell extract
SLC1A5	IPI00019472.4	U-87 MG	7		126	06h	DMSO	0uM	light --> heavy	mature	0			cell extract
RSBN1L	IPI00394815.4	U-87 MG	4		126	06h	DMSO	0uM	light --> heavy	mature	0			cell extract
PITPNM1	IPI00307758.7	U-87 MG	6		126	06h	DMSO	0uM	light --> heavy	mature	0			cell extract
RPL3	IPI00550021.4	U-87 MG	18		126	06h	DMSO	0uM	light --> heavy	mature	0			cell extract
ATG9A	IPI00916626.1	U-87 MG	3		126	06h	DMSO	0uM	light --> heavy	mature	0			cell extract
ALDH1B1	IPI00103467.4	U-87 MG	8	OXIDOREDUCTASE	126	06h	DMSO	0uM	light --> heavy	mature	0			cell extract
PPIL3	IPI00916822.1	U-87 MG	2		126	06h	DMSO	0uM	light --> heavy	mature	0			cell extract
MAPK1	IPI00003479.3	U-87 MG	10	KINASE	126	06h	DMSO	0uM	light --> heavy	mature	0			cell extract
POU2F2	IPI00888702.1	U-87 MG	2		126	06h	DMSO	0uM	light --> heavy	mature	0			cell extract
HMGXB4	IPI00455982.1	U-87 MG	2		126	06h	DMSO	0uM	light --> heavy	mature	0			cell extract
DHX30	IPI00411733.4	U-87 MG	24		126	06h	DMSO	0uM	light --> heavy	mature	0			cell extract
ASPSCR1	IPI00065276.2	U-87 MG	8		126	06h	DMSO	0uM	light --> heavy	mature	0			cell extract
SH3BGRL3	IPI00010402.2	U-87 MG	3		126	06h	DMSO	0uM	light --> heavy	mature	0			cell extract
N-PAC	IPI00000155.6	U-87 MG	3	OXIDOREDUCTASE	126	06h	DMSO	0uM	light --> heavy	mature	0			cell extract
ADI1	IPI00651738.1	U-87 MG	5	OXIDOREDUCTASE	126	06h	DMSO	0uM	light --> heavy	mature	0			cell extract
GRHPR	IPI00550682.1	U-87 MG	6	OXIDOREDUCTASE	126	06h	DMSO	0uM	light --> heavy	mature	0			cell extract
CTSC	IPI00022810.1	U-87 MG	3	PROTEASE	126	06h	DMSO	0uM	light --> heavy	mature	0			cell extract
DNM1	IPI00413140.4	U-87 MG	14		126	06h	DMSO	0uM	light --> heavy	mature	0			cell extract
SERINC1	IPI00413817.3	U-87 MG	2		126	06h	DMSO	0uM	light --> heavy	mature	0			cell extract
SEC31A	IPI00852741.1	U-87 MG	20		126	06h	DMSO	0uM	light --> heavy	mature	0			cell extract
R3HDM1	IPI00916703.1	U-87 MG	4		126	06h	DMSO	0uM	light --> heavy	mature	0			cell extract
RFT1	IPI00059368.2	U-87 MG	4		126	06h	DMSO	0uM	light --> heavy	mature	0			cell extract
MAD2L1	IPI00012369.1	U-87 MG	3		126	06h	DMSO	0uM	light --> heavy	mature	0			cell extract
THOC1	IPI00305374.5	U-87 MG	10		126	06h	DMSO	0uM	light --> heavy	mature	0			cell extract
KIF1B	IPI00411763.2	U-87 MG	4		126	06h	DMSO	0uM	light --> heavy	mature	0			cell extract
ZDHHC5	IPI00328272.2	U-87 MG	5		126	06h	DMSO	0uM	light --> heavy	mature	0			cell extract
TUSC2	IPI00027248.4	U-87 MG	2		126	06h	DMSO	0uM	light --> heavy	mature	0			cell extract
PRKAR1A	IPI00021831.1	U-87 MG	13		126	06h	DMSO	0uM	light --> heavy	mature	0			cell extract
EPN1	IPI00647389.1	U-87 MG	8		126	06h	DMSO	0uM	light --> heavy	mature	0			cell extract
KIF1B	IPI00397383.2	U-87 MG	3		126	06h	DMSO	0uM	light --> heavy	mature	0			cell extract
EXOC2	IPI00783559.1	U-87 MG	18		126	06h	DMSO	0uM	light --> heavy	mature	0			cell extract
PRPS1	IPI00219616.7	U-87 MG	5		126	06h	DMSO	0uM	light --> heavy	mature	0			cell extract
IMPDH1	IPI00375527.4	U-87 MG	6	OXIDOREDUCTASE	126	06h	DMSO	0uM	light --> heavy	mature	0			cell extract
NUP107	IPI00028005.1	U-87 MG	11		126	06h	DMSO	0uM	light --> heavy	mature	0			cell extract
PDLIM5	IPI00007935.5	U-87 MG	14		126	06h	DMSO	0uM	light --> heavy	mature	0			cell extract
CSE1L	IPI00022744.5	U-87 MG	29		126	06h	DMSO	0uM	light --> heavy	mature	0			cell extract
HMBS	IPI00028160.1	U-87 MG	10		126	06h	DMSO	0uM	light --> heavy	mature	0			cell extract
LARP5	IPI00847241.2	U-87 MG	11		126	06h	DMSO	0uM	light --> heavy	mature	0			cell extract
INTS10	IPI00550272.3	U-87 MG	4		126	06h	DMSO	0uM	light --> heavy	mature	0			cell extract
RPL10A	IPI00827508.2	U-87 MG	7		126	06h	DMSO	0uM	light --> heavy	mature	0			cell extract
MPP2	IPI00793074.1	U-87 MG	4		126	06h	DMSO	0uM	light --> heavy	mature	0			cell extract
SMAD2	IPI00019548.1	U-87 MG	3		126	06h	DMSO	0uM	light --> heavy	mature	0			cell extract
UBE4B	IPI00005715.5	U-87 MG	12		126	06h	DMSO	0uM	light --> heavy	mature	0			cell extract
SFRS4	IPI00000015.2	U-87 MG	10		126	06h	DMSO	0uM	light --> heavy	mature	0			cell extract
NSFL1C	IPI00397571.1	U-87 MG	10		126	06h	DMSO	0uM	light --> heavy	mature	0			cell extract
SLC25A10	IPI00217277.1	U-87 MG	4		126	06h	DMSO	0uM	light --> heavy	mature	0			cell extract
KIDINS220	IPI00885055.1	U-87 MG	3		126	06h	DMSO	0uM	light --> heavy	mature	0			cell extract
TPR	IPI00742682.2	U-87 MG	71		126	06h	DMSO	0uM	light --> heavy	mature	0			cell extract
ZCCHC4	IPI00401051.3	U-87 MG	4	MT	126	06h	DMSO	0uM	light --> heavy	mature	0			cell extract
TBCA	IPI00872214.1	U-87 MG	8		126	06h	DMSO	0uM	light --> heavy	mature	0			cell extract
BAT3	IPI00645431.2	U-87 MG	16		126	06h	DMSO	0uM	light --> heavy	mature	0			cell extract
TLN1	IPI00298994.6	U-87 MG	95		126	06h	DMSO	0uM	light --> heavy	mature	0			cell extract
MAP2K1	IPI00219604.3	U-87 MG	5	KINASE	126	06h	DMSO	0uM	light --> heavy	mature	0			cell extract
BMS1	IPI00006099.1	U-87 MG	13		126	06h	DMSO	0uM	light --> heavy	mature	0			cell extract
SSSCA1	IPI00028412.1	U-87 MG	4		126	06h	DMSO	0uM	light --> heavy	mature	0			cell extract
RPL11	IPI00376798.3	U-87 MG	7		126	06h	DMSO	0uM	light --> heavy	mature	0			cell extract
ADO	IPI00045939.4	U-87 MG	3	OXIDOREDUCTASE	126	06h	DMSO	0uM	light --> heavy	mature	0			cell extract
RPS18	IPI00013296.3	U-87 MG	10		126	06h	DMSO	0uM	light --> heavy	mature	0			cell extract
CORO7	IPI00027996.1	U-87 MG	7		126	06h	DMSO	0uM	light --> heavy	mature	0			cell extract
MRPS18A	IPI00513805.3	U-87 MG	6		126	06h	DMSO	0uM	light --> heavy	mature	0			cell extract
KIAA0664	IPI00024425.5	U-87 MG	16		126	06h	DMSO	0uM	light --> heavy	mature	0			cell extract
WDFY2	IPI00073577.1	U-87 MG	2		126	06h	DMSO	0uM	light --> heavy	mature	0			cell extract
RNF126	IPI00745921.2	U-87 MG	2		126	06h	DMSO	0uM	light --> heavy	mature	0			cell extract
HIST2H2BA	IPI00646240.3	U-87 MG	10		126	06h	DMSO	0uM	light --> heavy	mature	0			cell extract
RSBN1	IPI00019999.2	U-87 MG	4		126	06h	DMSO	0uM	light --> heavy	mature	0			cell extract
ZNF609	IPI00307591.5	U-87 MG	8		126	06h	DMSO	0uM	light --> heavy	mature	0			cell extract
PTRH2	IPI00555597.2	U-87 MG	5		126	06h	DMSO	0uM	light --> heavy	mature	0			cell extract
WBP11	IPI00170786.1	U-87 MG	13		126	06h	DMSO	0uM	light --> heavy	mature	0			cell extract
DDX27	IPI00293078.1	U-87 MG	16		126	06h	DMSO	0uM	light --> heavy	mature	0			cell extract
ANP32E	IPI00165393.1	U-87 MG	4		126	06h	DMSO	0uM	light --> heavy	mature	0			cell extract
NUP205	IPI00783781.1	U-87 MG	29		126	06h	DMSO	0uM	light --> heavy	mature	0			cell extract
ZAK	IPI00329638.11	U-87 MG	16	KINASE	126	06h	DMSO	0uM	light --> heavy	mature	0			cell extract
C10ORF58	IPI00296190.4	U-87 MG	7		126	06h	DMSO	0uM	light --> heavy	mature	0			cell extract
ANXA11	IPI00414320.1	U-87 MG	14		126	06h	DMSO	0uM	light --> heavy	mature	0			cell extract
FSD1	IPI00305827.4	U-87 MG	3		126	06h	DMSO	0uM	light --> heavy	mature	0			cell extract
MPP5	IPI00174976.5	U-87 MG	7		126	06h	DMSO	0uM	light --> heavy	mature	0			cell extract
CXORF26	IPI00107104.1	U-87 MG	9		126	06h	DMSO	0uM	light --> heavy	mature	0			cell extract
KTN1	IPI00328753.1	U-87 MG	59		126	06h	DMSO	0uM	light --> heavy	mature	0			cell extract
SART1	IPI00021417.3	U-87 MG	16		126	06h	DMSO	0uM	light --> heavy	mature	0			cell extract
UBE2V2	IPI00019600.3	U-87 MG	3		126	06h	DMSO	0uM	light --> heavy	mature	0			cell extract
GSTK1	IPI00440703.1	U-87 MG	6		126	06h	DMSO	0uM	light --> heavy	mature	0			cell extract
NPTN	IPI00018311.1	U-87 MG	6		126	06h	DMSO	0uM	light --> heavy	mature	0			cell extract
GTF3C2	IPI00878252.1	U-87 MG	4		126	06h	DMSO	0uM	light --> heavy	mature	0			cell extract
HNRPA1L-2	IPI00215965.2	U-87 MG	17		126	06h	DMSO	0uM	light --> heavy	mature	0			cell extract
RAB2A	IPI00873632.1	U-87 MG	9		126	06h	DMSO	0uM	light --> heavy	mature	0			cell extract
IL13RA2	IPI00032199.1	U-87 MG	2		126	06h	DMSO	0uM	light --> heavy	mature	0			cell extract
WDR20	IPI00910280.1	U-87 MG	6		126	06h	DMSO	0uM	light --> heavy	mature	0			cell extract
BLVRB	IPI00219910.2	U-87 MG	11	OXIDOREDUCTASE	126	06h	DMSO	0uM	light --> heavy	mature	0			cell extract
HMGA1	IPI00179700.3	U-87 MG	7		126	06h	DMSO	0uM	light --> heavy	mature	0			cell extract
PTRH1	IPI00048572.5	U-87 MG	4		126	06h	DMSO	0uM	light --> heavy	mature	0			cell extract
PLEKHF2	IPI00002424.1	U-87 MG	2		126	06h	DMSO	0uM	light --> heavy	mature	0			cell extract
RPA3	IPI00017373.1	U-87 MG	2		126	06h	DMSO	0uM	light --> heavy	mature	0			cell extract
BAX	IPI00444945.2	U-87 MG	3		126	06h	DMSO	0uM	light --> heavy	mature	0			cell extract
ATAD3B	IPI00306048.5	U-87 MG	6		126	06h	DMSO	0uM	light --> heavy	mature	0			cell extract
SIRT1	IPI00016802.1	U-87 MG	6	Sirtuins	126	06h	DMSO	0uM	light --> heavy	mature	0			cell extract
COPG2	IPI00002557.1	U-87 MG	8		126	06h	DMSO	0uM	light --> heavy	mature	0			cell extract
STOML1	IPI00007806.1	U-87 MG	3		126	06h	DMSO	0uM	light --> heavy	mature	0			cell extract
POLR2D	IPI00007283.1	U-87 MG	3		126	06h	DMSO	0uM	light --> heavy	mature	0			cell extract
FH	IPI00296053.3	U-87 MG	16		126	06h	DMSO	0uM	light --> heavy	mature	0			cell extract
NAP1L4	IPI00017763.6	U-87 MG	10		126	06h	DMSO	0uM	light --> heavy	mature	0			cell extract
NFKB1	IPI00292537.3	U-87 MG	9		126	06h	DMSO	0uM	light --> heavy	mature	0			cell extract
OGDH	IPI00098902.4	U-87 MG	27	OXIDOREDUCTASE	126	06h	DMSO	0uM	light --> heavy	mature	0			cell extract
CSNK2A1	IPI00016613.2	U-87 MG	8	KINASE	126	06h	DMSO	0uM	light --> heavy	mature	0			cell extract
SLC12A9	IPI00387077.2	U-87 MG	4		126	06h	DMSO	0uM	light --> heavy	mature	0			cell extract
RGNEF	IPI00880094.3	U-87 MG	3		126	06h	DMSO	0uM	light --> heavy	mature	0			cell extract
CHMP2A	IPI00004416.1	U-87 MG	6		126	06h	DMSO	0uM	light --> heavy	mature	0			cell extract
CDK9	IPI00552413.2	U-87 MG	6	KINASE	126	06h	DMSO	0uM	light --> heavy	mature	0			cell extract
ELMO2	IPI00260090.3	U-87 MG	8		126	06h	DMSO	0uM	light --> heavy	mature	0			cell extract
WIBG	IPI00305092.7	U-87 MG	3		126	06h	DMSO	0uM	light --> heavy	mature	0			cell extract
CHM	IPI00028099.2	U-87 MG	3		126	06h	DMSO	0uM	light --> heavy	mature	0			cell extract
DMXL1	IPI00294728.1	U-87 MG	4		126	06h	DMSO	0uM	light --> heavy	mature	0			cell extract
FOSL2	IPI00011593.1	U-87 MG	3		126	06h	DMSO	0uM	light --> heavy	mature	0			cell extract
ACO2	IPI00790739.1	U-87 MG	19		126	06h	DMSO	0uM	light --> heavy	mature	0			cell extract
TBC1D2B	IPI00550733.6	U-87 MG	7		126	06h	DMSO	0uM	light --> heavy	mature	0			cell extract
HADHA	IPI00031522.2	U-87 MG	23	OXIDOREDUCTASE	126	06h	DMSO	0uM	light --> heavy	mature	0			cell extract
FSCN1	IPI00747810.2	U-87 MG	8		126	06h	DMSO	0uM	light --> heavy	mature	0			cell extract
ADAR	IPI00394668.2	U-87 MG	28		126	06h	DMSO	0uM	light --> heavy	mature	0			cell extract
WARS	IPI00295400.1	U-87 MG	13		126	06h	DMSO	0uM	light --> heavy	mature	0			cell extract
STX12	IPI00513853.2	U-87 MG	7		126	06h	DMSO	0uM	light --> heavy	mature	0			cell extract
TSPAN14	IPI00303059.3	U-87 MG	2		126	06h	DMSO	0uM	light --> heavy	mature	0			cell extract
PHACTR4	IPI00657967.2	U-87 MG	5		126	06h	DMSO	0uM	light --> heavy	mature	0			cell extract
GALNT1	IPI00025818.1	U-87 MG	4		126	06h	DMSO	0uM	light --> heavy	mature	0			cell extract
BXDC1	IPI00396329.1	U-87 MG	6		126	06h	DMSO	0uM	light --> heavy	mature	0			cell extract
CDCA5	IPI00879287.1	U-87 MG	6		126	06h	DMSO	0uM	light --> heavy	mature	0			cell extract
ZFC3H1	IPI00743894.2	U-87 MG	9		126	06h	DMSO	0uM	light --> heavy	mature	0			cell extract
NMT2	IPI00478260.1	U-87 MG	5		126	06h	DMSO	0uM	light --> heavy	mature	0			cell extract
LOC26010	IPI00023532.9	U-87 MG	20		126	06h	DMSO	0uM	light --> heavy	mature	0			cell extract
ATL2	IPI00169267.3	U-87 MG	6		126	06h	DMSO	0uM	light --> heavy	mature	0			cell extract
TBL3	IPI00383410.2	U-87 MG	12		126	06h	DMSO	0uM	light --> heavy	mature	0			cell extract
SNRPD2	IPI00017963.1	U-87 MG	8		126	06h	DMSO	0uM	light --> heavy	mature	0			cell extract
LANCL2	IPI00032995.1	U-87 MG	6		126	06h	DMSO	0uM	light --> heavy	mature	0			cell extract
EPRS	IPI00013452.9	U-87 MG	35		126	06h	DMSO	0uM	light --> heavy	mature	0			cell extract
SMARCAD1	IPI00008422.5	U-87 MG	4		126	06h	DMSO	0uM	light --> heavy	mature	0			cell extract
MIF	IPI00293276.10	U-87 MG	3		126	06h	DMSO	0uM	light --> heavy	mature	0			cell extract
NEDD1	IPI00791509.1	U-87 MG	3		126	06h	DMSO	0uM	light --> heavy	mature	0			cell extract
NDUFS4	IPI00011217.3	U-87 MG	3		126	06h	DMSO	0uM	light --> heavy	mature	0			cell extract
PAK2	IPI00419979.3	U-87 MG	8	KINASE	126	06h	DMSO	0uM	light --> heavy	mature	0			cell extract
UBA5	IPI00015736.3	U-87 MG	5		126	06h	DMSO	0uM	light --> heavy	mature	0			cell extract
HSDL2	IPI00414384.1	U-87 MG	10	OXIDOREDUCTASE	126	06h	DMSO	0uM	light --> heavy	mature	0			cell extract
NOMO2	IPI00465432.3	U-87 MG	16		126	06h	DMSO	0uM	light --> heavy	mature	0			cell extract
RBBP4	IPI00328319.8	U-87 MG	4		126	06h	DMSO	0uM	light --> heavy	mature	0			cell extract
SMCHD1	IPI00890837.1	U-87 MG	34		126	06h	DMSO	0uM	light --> heavy	mature	0			cell extract
GIT1	IPI00795611.1	U-87 MG	6		126	06h	DMSO	0uM	light --> heavy	mature	0			cell extract
DOCK5	IPI00792788.1	U-87 MG	11		126	06h	DMSO	0uM	light --> heavy	mature	0			cell extract
BRPF1	IPI00456620.1	U-87 MG	4	BROMO	126	06h	DMSO	0uM	light --> heavy	mature	0			cell extract
PHC2	IPI00876858.1	U-87 MG	3		126	06h	DMSO	0uM	light --> heavy	mature	0			cell extract
SH3BGR	IPI00026538.5	U-87 MG	3		126	06h	DMSO	0uM	light --> heavy	mature	0			cell extract
ARHGDIA	IPI00794402.1	U-87 MG	8		126	06h	DMSO	0uM	light --> heavy	mature	0			cell extract
TOP2A	IPI00879004.1	U-87 MG	30		126	06h	DMSO	0uM	light --> heavy	mature	0			cell extract
SUCLG2	IPI00096066.2	U-87 MG	19		126	06h	DMSO	0uM	light --> heavy	mature	0			cell extract
USP19	IPI00789672.1	U-87 MG	11	PROTEASE	126	06h	DMSO	0uM	light --> heavy	mature	0			cell extract
EIF5A	IPI00376005.2	U-87 MG	11		126	06h	DMSO	0uM	light --> heavy	mature	0			cell extract
ASL	IPI00872103.1	U-87 MG	10		126	06h	DMSO	0uM	light --> heavy	mature	0			cell extract
UTP14A	IPI00107113.3	U-87 MG	19		126	06h	DMSO	0uM	light --> heavy	mature	0			cell extract
GUSB	IPI00027745.4	U-87 MG	3		126	06h	DMSO	0uM	light --> heavy	mature	0			cell extract
2019-09-09	IPI00784614.1	U-87 MG	18		126	06h	DMSO	0uM	light --> heavy	mature	0			cell extract
P4HA2	IPI00003128.1	U-87 MG	15	OXIDOREDUCTASE	126	06h	DMSO	0uM	light --> heavy	mature	0			cell extract
MPHOSPH8	IPI00885104.1	U-87 MG	4		126	06h	DMSO	0uM	light --> heavy	mature	0			cell extract
MORF4L1	IPI00409675.1	U-87 MG	3		126	06h	DMSO	0uM	light --> heavy	mature	0			cell extract
RHOG	IPI00017342.1	U-87 MG	6		126	06h	DMSO	0uM	light --> heavy	mature	0			cell extract
RPS16	IPI00221092.8	U-87 MG	12		126	06h	DMSO	0uM	light --> heavy	mature	0			cell extract
FGF2	IPI00154603.3	U-87 MG	3		126	06h	DMSO	0uM	light --> heavy	mature	0			cell extract
SUZ12	IPI00299526.7	U-87 MG	3		126	06h	DMSO	0uM	light --> heavy	mature	0			cell extract
PRKACA	IPI00396630.3	U-87 MG	3	KINASE	126	06h	DMSO	0uM	light --> heavy	mature	0			cell extract
DNAJB5	IPI00910766.2	U-87 MG	2		126	06h	DMSO	0uM	light --> heavy	mature	0			cell extract
YRDC	IPI00384180.4	U-87 MG	3		126	06h	DMSO	0uM	light --> heavy	mature	0			cell extract
MYEF2	IPI00555833.1	U-87 MG	4		126	06h	DMSO	0uM	light --> heavy	mature	0			cell extract
SPAG9	IPI00745406.2	U-87 MG	23		126	06h	DMSO	0uM	light --> heavy	mature	0			cell extract
LEPREL2	IPI00217056.2	U-87 MG	13	OXIDOREDUCTASE	126	06h	DMSO	0uM	light --> heavy	mature	0			cell extract
SEC13	IPI00853598.1	U-87 MG	2		126	06h	DMSO	0uM	light --> heavy	mature	0			cell extract
SLC33A1	IPI00006205.1	U-87 MG	2		126	06h	DMSO	0uM	light --> heavy	mature	0			cell extract
PDE4DIP	IPI00376888.9	U-87 MG	14		126	06h	DMSO	0uM	light --> heavy	mature	0			cell extract
RDBP	IPI00000858.2	U-87 MG	6		126	06h	DMSO	0uM	light --> heavy	mature	0			cell extract
INTS1	IPI00740961.5	U-87 MG	14		126	06h	DMSO	0uM	light --> heavy	mature	0			cell extract
HNRPLL	IPI00103247.1	U-87 MG	9		126	06h	DMSO	0uM	light --> heavy	mature	0			cell extract
PCID2	IPI00100313.2	U-87 MG	13		126	06h	DMSO	0uM	light --> heavy	mature	0			cell extract
TXNRD2	IPI00220566.2	U-87 MG	8	OXIDOREDUCTASE	126	06h	DMSO	0uM	light --> heavy	mature	0			cell extract
GOT2	IPI00018206.3	U-87 MG	15		126	06h	DMSO	0uM	light --> heavy	mature	0			cell extract
CPNE1	IPI00894409.1	U-87 MG	9		126	06h	DMSO	0uM	light --> heavy	mature	0			cell extract
TKT	IPI00643920.3	U-87 MG	20		126	06h	DMSO	0uM	light --> heavy	mature	0			cell extract
METTL2B	IPI00853093.2	U-87 MG	7	MT	126	06h	DMSO	0uM	light --> heavy	mature	0			cell extract
IRAK1	IPI00293652.1	U-87 MG	4	KINASE	126	06h	DMSO	0uM	light --> heavy	mature	0			cell extract
USP14	IPI00872664.1	U-87 MG	21	PROTEASE	126	06h	DMSO	0uM	light --> heavy	mature	0			cell extract
MAPRE2	IPI00003420.1	U-87 MG	9		126	06h	DMSO	0uM	light --> heavy	mature	0			cell extract
SF3A1	IPI00017451.1	U-87 MG	18		126	06h	DMSO	0uM	light --> heavy	mature	0			cell extract
NFIX	IPI00218260.3	U-87 MG	3		126	06h	DMSO	0uM	light --> heavy	mature	0			cell extract
EHBP1	IPI00178187.3	U-87 MG	10		126	06h	DMSO	0uM	light --> heavy	mature	0			cell extract
STAM2	IPI00290542.1	U-87 MG	6		126	06h	DMSO	0uM	light --> heavy	mature	0			cell extract
OSBPL9	IPI00307359.5	U-87 MG	5		126	06h	DMSO	0uM	light --> heavy	mature	0			cell extract
NFKBIB	IPI00161119.3	U-87 MG	2		126	06h	DMSO	0uM	light --> heavy	mature	0			cell extract
CRYZL1	IPI00438923.3	U-87 MG	4	OXIDOREDUCTASE	126	06h	DMSO	0uM	light --> heavy	mature	0			cell extract
SC65	IPI00642798.1	U-87 MG	5		126	06h	DMSO	0uM	light --> heavy	mature	0			cell extract
DNAJC3	IPI00006713.1	U-87 MG	13		126	06h	DMSO	0uM	light --> heavy	mature	0			cell extract
PUF60	IPI00069750.2	U-87 MG	14		126	06h	DMSO	0uM	light --> heavy	mature	0			cell extract
EIF3J	IPI00290461.3	U-87 MG	7		126	06h	DMSO	0uM	light --> heavy	mature	0			cell extract
NPM1	IPI00549248.4	U-87 MG	16		126	06h	DMSO	0uM	light --> heavy	mature	0			cell extract
PDLIM2	IPI00396593.4	U-87 MG	4		126	06h	DMSO	0uM	light --> heavy	mature	0			cell extract
STAT6	IPI00030782.1	U-87 MG	4		126	06h	DMSO	0uM	light --> heavy	mature	0			cell extract
KIAA0467	IPI00883768.1	U-87 MG	2		126	06h	DMSO	0uM	light --> heavy	mature	0			cell extract
C1ORF38	IPI00514477.1	U-87 MG	3		126	06h	DMSO	0uM	light --> heavy	mature	0			cell extract
NUCB2	IPI00009123.1	U-87 MG	15		126	06h	DMSO	0uM	light --> heavy	mature	0			cell extract
C15ORF44	IPI00306017.3	U-87 MG	5		126	06h	DMSO	0uM	light --> heavy	mature	0			cell extract
AP2M1	IPI00909772.1	U-87 MG	12		126	06h	DMSO	0uM	light --> heavy	mature	0			cell extract
TNPO2	IPI00409698.1	U-87 MG	2		126	06h	DMSO	0uM	light --> heavy	mature	0			cell extract
MMS19	IPI00154451.9	U-87 MG	10		126	06h	DMSO	0uM	light --> heavy	mature	0			cell extract
UBL4A	IPI00552277.1	U-87 MG	3		126	06h	DMSO	0uM	light --> heavy	mature	0			cell extract
PGM1	IPI00217872.3	U-87 MG	20		126	06h	DMSO	0uM	light --> heavy	mature	0			cell extract
MED23	IPI00479534.4	U-87 MG	5		126	06h	DMSO	0uM	light --> heavy	mature	0			cell extract
ANKRD52	IPI00398957.5	U-87 MG	8		126	06h	DMSO	0uM	light --> heavy	mature	0			cell extract
WNT5A	IPI00795811.2	U-87 MG	4		126	06h	DMSO	0uM	light --> heavy	mature	0			cell extract
XPOT	IPI00306290.5	U-87 MG	11		126	06h	DMSO	0uM	light --> heavy	mature	0			cell extract
PRKDC	IPI00296337.2	U-87 MG	116	KINASE	126	06h	DMSO	0uM	light --> heavy	mature	0			cell extract
MRPL48	IPI00295066.4	U-87 MG	4		126	06h	DMSO	0uM	light --> heavy	mature	0			cell extract
GIGYF2	IPI00647635.3	U-87 MG	23		126	06h	DMSO	0uM	light --> heavy	mature	0			cell extract
KIF18A	IPI00171768.5	U-87 MG	2		126	06h	DMSO	0uM	light --> heavy	mature	0			cell extract
SLC12A2	IPI00022649.3	U-87 MG	10		126	06h	DMSO	0uM	light --> heavy	mature	0			cell extract
DUT	IPI00749113.2	U-87 MG	12		126	06h	DMSO	0uM	light --> heavy	mature	0			cell extract
TPM1	IPI00296039.7	U-87 MG	2		126	06h	DMSO	0uM	light --> heavy	mature	0			cell extract
NDUFAF1	IPI00032560.2	U-87 MG	4		126	06h	DMSO	0uM	light --> heavy	mature	0			cell extract
CD3EAP	IPI00012788.1	U-87 MG	4		126	06h	DMSO	0uM	light --> heavy	mature	0			cell extract
FLOT2	IPI00795979.1	U-87 MG	16		126	06h	DMSO	0uM	light --> heavy	mature	0			cell extract
ZCCHC8	IPI00556594.3	U-87 MG	7		126	06h	DMSO	0uM	light --> heavy	mature	0			cell extract
SV2A	IPI00644025.1	U-87 MG	3		126	06h	DMSO	0uM	light --> heavy	mature	0			cell extract
ODF2	IPI00640027.2	U-87 MG	3		126	06h	DMSO	0uM	light --> heavy	mature	0			cell extract
GADD45GIP1	IPI00552587.1	U-87 MG	4		126	06h	DMSO	0uM	light --> heavy	mature	0			cell extract
ZNHIT2	IPI00003318.1	U-87 MG	3		126	06h	DMSO	0uM	light --> heavy	mature	0			cell extract
FAM83D	IPI00480103.3	U-87 MG	3		126	06h	DMSO	0uM	light --> heavy	mature	0			cell extract
BRCC3	IPI00218992.4	U-87 MG	2	PROTEASE	126	06h	DMSO	0uM	light --> heavy	mature	0			cell extract
PLOD1	IPI00027192.6	U-87 MG	16	OXIDOREDUCTASE	126	06h	DMSO	0uM	light --> heavy	mature	0			cell extract
MINK1	IPI00166680.1	U-87 MG	5	KINASE	126	06h	DMSO	0uM	light --> heavy	mature	0			cell extract
NOP2	IPI00294891.5	U-87 MG	17	MT	126	06h	DMSO	0uM	light --> heavy	mature	0			cell extract
CLASP1	IPI00396279.3	U-87 MG	21		126	06h	DMSO	0uM	light --> heavy	mature	0			cell extract
THOC2	IPI00158615.7	U-87 MG	16		126	06h	DMSO	0uM	light --> heavy	mature	0			cell extract
THOC6	IPI00328985.1	U-87 MG	2		126	06h	DMSO	0uM	light --> heavy	mature	0			cell extract
PDIA4	IPI00009904.1	U-87 MG	37		126	06h	DMSO	0uM	light --> heavy	mature	0			cell extract
KIAA0174	IPI00386516.4	U-87 MG	4		126	06h	DMSO	0uM	light --> heavy	mature	0			cell extract
TXNDC15	IPI00151990.3	U-87 MG	3		126	06h	DMSO	0uM	light --> heavy	mature	0			cell extract
MRPS15	IPI00550037.3	U-87 MG	5		126	06h	DMSO	0uM	light --> heavy	mature	0			cell extract
NUP155	IPI00026625.1	U-87 MG	13		126	06h	DMSO	0uM	light --> heavy	mature	0			cell extract
LRP1	IPI00020557.1	U-87 MG	85		126	06h	DMSO	0uM	light --> heavy	mature	0			cell extract
MRCL3	IPI00604523.1	U-87 MG	2		126	06h	DMSO	0uM	light --> heavy	mature	0			cell extract
STK39	IPI00004363.1	U-87 MG	4	KINASE	126	06h	DMSO	0uM	light --> heavy	mature	0			cell extract
TSC2	IPI00028493.3	U-87 MG	12		126	06h	DMSO	0uM	light --> heavy	mature	0			cell extract
DUS2L	IPI00015804.1	U-87 MG	4	OXIDOREDUCTASE	126	06h	DMSO	0uM	light --> heavy	mature	0			cell extract
SORBS2	IPI00477577.2	U-87 MG	2		126	06h	DMSO	0uM	light --> heavy	mature	0			cell extract
RPL36	IPI00216237.5	U-87 MG	3		126	06h	DMSO	0uM	light --> heavy	mature	0			cell extract
VAC14	IPI00025160.2	U-87 MG	8		126	06h	DMSO	0uM	light --> heavy	mature	0			cell extract
PLCB3	IPI00010400.1	U-87 MG	24		126	06h	DMSO	0uM	light --> heavy	mature	0			cell extract
PAICS	IPI00217223.1	U-87 MG	19		126	06h	DMSO	0uM	light --> heavy	mature	0			cell extract
ERCC4	IPI00219179.6	U-87 MG	7		126	06h	DMSO	0uM	light --> heavy	mature	0			cell extract
RBM14	IPI00013174.2	U-87 MG	18		126	06h	DMSO	0uM	light --> heavy	mature	0			cell extract
APC	IPI00012391.3	U-87 MG	4		126	06h	DMSO	0uM	light --> heavy	mature	0			cell extract
PKMYT1	IPI00909627.1	U-87 MG	3	KINASE	126	06h	DMSO	0uM	light --> heavy	mature	0			cell extract
DNAJC16	IPI00006433.6	U-87 MG	3		126	06h	DMSO	0uM	light --> heavy	mature	0			cell extract
RPL31	IPI00917298.1	U-87 MG	8		126	06h	DMSO	0uM	light --> heavy	mature	0			cell extract
MAP4	IPI00396171.3	U-87 MG	25		126	06h	DMSO	0uM	light --> heavy	mature	0			cell extract
FAM96B	IPI00007024.1	U-87 MG	2		126	06h	DMSO	0uM	light --> heavy	mature	0			cell extract
CTNNA1	IPI00473136.3	U-87 MG	26		126	06h	DMSO	0uM	light --> heavy	mature	0			cell extract
INF2	IPI00878985.1	U-87 MG	26		126	06h	DMSO	0uM	light --> heavy	mature	0			cell extract
GGA1	IPI00384670.2	U-87 MG	4		126	06h	DMSO	0uM	light --> heavy	mature	0			cell extract
CSNK1G3	IPI00218437.2	U-87 MG	4	KINASE	126	06h	DMSO	0uM	light --> heavy	mature	0			cell extract
TUT1	IPI00010212.4	U-87 MG	3		126	06h	DMSO	0uM	light --> heavy	mature	0			cell extract
DHX36	IPI00027415.2	U-87 MG	14		126	06h	DMSO	0uM	light --> heavy	mature	0			cell extract
HMGB2	IPI00219097.4	U-87 MG	9		126	06h	DMSO	0uM	light --> heavy	mature	0			cell extract
CKAP2	IPI00071824.3	U-87 MG	12	PROTEASE	126	06h	DMSO	0uM	light --> heavy	mature	0			cell extract
PCK2	IPI00797038.1	U-87 MG	2		126	06h	DMSO	0uM	light --> heavy	mature	0			cell extract
B3GNT1	IPI00009997.1	U-87 MG	3		126	06h	DMSO	0uM	light --> heavy	mature	0			cell extract
PTCD1	IPI00171925.4	U-87 MG	8		126	06h	DMSO	0uM	light --> heavy	mature	0			cell extract
PEPD	IPI00257882.7	U-87 MG	10	PROTEASE	126	06h	DMSO	0uM	light --> heavy	mature	0			cell extract
DNAJC19	IPI00304306.5	U-87 MG	4		126	06h	DMSO	0uM	light --> heavy	mature	0			cell extract
PDCL3	IPI00031629.1	U-87 MG	2		126	06h	DMSO	0uM	light --> heavy	mature	0			cell extract
PPME1	IPI00412157.4	U-87 MG	7	PROTEASE	126	06h	DMSO	0uM	light --> heavy	mature	0			cell extract
TIMM17B	IPI00219833.2	U-87 MG	4		126	06h	DMSO	0uM	light --> heavy	mature	0			cell extract
ERAP1	IPI00165949.2	U-87 MG	13	PROTEASE	126	06h	DMSO	0uM	light --> heavy	mature	0			cell extract
ZNF207	IPI00792837.1	U-87 MG	5		126	06h	DMSO	0uM	light --> heavy	mature	0			cell extract
RAB4B	IPI00187143.1	U-87 MG	2		126	06h	DMSO	0uM	light --> heavy	mature	0			cell extract
SNX33	IPI00103013.2	U-87 MG	4		126	06h	DMSO	0uM	light --> heavy	mature	0			cell extract
XYLB	IPI00021107.5	U-87 MG	2		126	06h	DMSO	0uM	light --> heavy	mature	0			cell extract
ARAP1	IPI00828080.1	U-87 MG	9		126	06h	DMSO	0uM	light --> heavy	mature	0			cell extract
LMAN2L	IPI00218337.3	U-87 MG	6		126	06h	DMSO	0uM	light --> heavy	mature	0			cell extract
CA12	IPI00012895.3	U-87 MG	2		126	06h	DMSO	0uM	light --> heavy	mature	0			cell extract
VPS4A	IPI00411356.5	U-87 MG	10		126	06h	DMSO	0uM	light --> heavy	mature	0			cell extract
MTX1	IPI00013678.2	U-87 MG	5		126	06h	DMSO	0uM	light --> heavy	mature	0			cell extract
NECAP2	IPI00073436.3	U-87 MG	4		126	06h	DMSO	0uM	light --> heavy	mature	0			cell extract
VKORC1L1	IPI00166079.4	U-87 MG	4	OXIDOREDUCTASE	126	06h	DMSO	0uM	light --> heavy	mature	0			cell extract
PSMD2	IPI00012268.3	U-87 MG	37		126	06h	DMSO	0uM	light --> heavy	mature	0			cell extract
CRNKL1	IPI00177437.5	U-87 MG	6		126	06h	DMSO	0uM	light --> heavy	mature	0			cell extract
CIB1	IPI00018451.6	U-87 MG	3		126	06h	DMSO	0uM	light --> heavy	mature	0			cell extract
TMED5	IPI00294472.3	U-87 MG	4		126	06h	DMSO	0uM	light --> heavy	mature	0			cell extract
AQR	IPI00297572.5	U-87 MG	19		126	06h	DMSO	0uM	light --> heavy	mature	0			cell extract
NPEPPS	IPI00026216.4	U-87 MG	22	PROTEASE	126	06h	DMSO	0uM	light --> heavy	mature	0			cell extract
CYB5R3	IPI00328415.11	U-87 MG	12	OXIDOREDUCTASE	126	06h	DMSO	0uM	light --> heavy	mature	0			cell extract
ENG	IPI00017567.3	U-87 MG	4		126	06h	DMSO	0uM	light --> heavy	mature	0			cell extract
CTDP1	IPI00410256.1	U-87 MG	3	PHOSPHATASE	126	06h	DMSO	0uM	light --> heavy	mature	0			cell extract
UPF1	IPI00034049.1	U-87 MG	15		126	06h	DMSO	0uM	light --> heavy	mature	0			cell extract
RPS29	IPI00639942.2	U-87 MG	3		126	06h	DMSO	0uM	light --> heavy	mature	0			cell extract
ANKIB1	IPI00292914.4	U-87 MG	5		126	06h	DMSO	0uM	light --> heavy	mature	0			cell extract
ANP32B	IPI00007423.1	U-87 MG	4		126	06h	DMSO	0uM	light --> heavy	mature	0			cell extract
WDR45L	IPI00021329.3	U-87 MG	5		126	06h	DMSO	0uM	light --> heavy	mature	0			cell extract
PIP4K2C	IPI00152303.7	U-87 MG	8	KINASE	126	06h	DMSO	0uM	light --> heavy	mature	0			cell extract
NUDT2	IPI00221231.3	U-87 MG	3		126	06h	DMSO	0uM	light --> heavy	mature	0			cell extract
GYG1	IPI00180386.5	U-87 MG	3		126	06h	DMSO	0uM	light --> heavy	mature	0			cell extract
PSMD5	IPI00002134.4	U-87 MG	7		126	06h	DMSO	0uM	light --> heavy	mature	0			cell extract
TIMM13	IPI00001589.1	U-87 MG	3		126	06h	DMSO	0uM	light --> heavy	mature	0			cell extract
SFRS2IP	IPI00746412.2	U-87 MG	14		126	06h	DMSO	0uM	light --> heavy	mature	0			cell extract
PCM1	IPI00001654.5	U-87 MG	23		126	06h	DMSO	0uM	light --> heavy	mature	0			cell extract
PPP2R2A	IPI00332511.5	U-87 MG	5		126	06h	DMSO	0uM	light --> heavy	mature	0			cell extract
CAPN5	IPI00643994.1	U-87 MG	6	PROTEASE	126	06h	DMSO	0uM	light --> heavy	mature	0			cell extract
OSBP	IPI00024971.1	U-87 MG	9		126	06h	DMSO	0uM	light --> heavy	mature	0			cell extract
SCCPDH	IPI00329600.3	U-87 MG	3	OXIDOREDUCTASE	126	06h	DMSO	0uM	light --> heavy	mature	0			cell extract
CALU	IPI00789155.1	U-87 MG	17		126	06h	DMSO	0uM	light --> heavy	mature	0			cell extract
CDGAP	IPI00297288.6	U-87 MG	14		126	06h	DMSO	0uM	light --> heavy	mature	0			cell extract
GNL2	IPI00015808.3	U-87 MG	13		126	06h	DMSO	0uM	light --> heavy	mature	0			cell extract
FDPS	IPI00914566.2	U-87 MG	5		126	06h	DMSO	0uM	light --> heavy	mature	0			cell extract
TSEN34	IPI00451941.6	U-87 MG	3		126	06h	DMSO	0uM	light --> heavy	mature	0			cell extract
ZFYVE1	IPI00103874.7	U-87 MG	2		126	06h	DMSO	0uM	light --> heavy	mature	0			cell extract
NSF	IPI00006451.6	U-87 MG	25		126	06h	DMSO	0uM	light --> heavy	mature	0			cell extract
EIF2B4	IPI00220232.1	U-87 MG	10		126	06h	DMSO	0uM	light --> heavy	mature	0			cell extract
DDX20	IPI00005904.3	U-87 MG	13		126	06h	DMSO	0uM	light --> heavy	mature	0			cell extract
BARD1	IPI00017746.2	U-87 MG	3		126	06h	DMSO	0uM	light --> heavy	mature	0			cell extract
SFXN1	IPI00009368.4	U-87 MG	6		126	06h	DMSO	0uM	light --> heavy	mature	0			cell extract
NF1	IPI00299512.4	U-87 MG	9		126	06h	DMSO	0uM	light --> heavy	mature	0			cell extract
C1ORF35	IPI00293746.2	U-87 MG	3		126	06h	DMSO	0uM	light --> heavy	mature	0			cell extract
ZNF532	IPI00856106.1	U-87 MG	3		126	06h	DMSO	0uM	light --> heavy	mature	0			cell extract
ATXN2L	IPI00456363.1	U-87 MG	22		126	06h	DMSO	0uM	light --> heavy	mature	0			cell extract
ANK2	IPI00074962.3	U-87 MG	11		126	06h	DMSO	0uM	light --> heavy	mature	0			cell extract
TMEM109	IPI00031697.1	U-87 MG	6		126	06h	DMSO	0uM	light --> heavy	mature	0			cell extract
SHROOM1	IPI00328184.5	U-87 MG	2		126	06h	DMSO	0uM	light --> heavy	mature	0			cell extract
LARP4	IPI00797384.2	U-87 MG	17		126	06h	DMSO	0uM	light --> heavy	mature	0			cell extract
C9ORF114	IPI00844014.1	U-87 MG	6	MT	126	06h	DMSO	0uM	light --> heavy	mature	0			cell extract
PARP14	IPI00291215.6	U-87 MG	5	PARP	126	06h	DMSO	0uM	light --> heavy	mature	0			cell extract
EGFR	IPI00018274.1	U-87 MG	16	KINASE	126	06h	DMSO	0uM	light --> heavy	mature	0			cell extract
TSC22D1	IPI00301610.9	U-87 MG	4		126	06h	DMSO	0uM	light --> heavy	mature	0			cell extract
TMEM189-UBE2V1	IPI00397947.1	U-87 MG	4		126	06h	DMSO	0uM	light --> heavy	mature	0			cell extract
PM20D2	IPI00217852.6	U-87 MG	5	PROTEASE	126	06h	DMSO	0uM	light --> heavy	mature	0			cell extract
PIK3C3	IPI00873758.1	U-87 MG	7	KINASE	126	06h	DMSO	0uM	light --> heavy	mature	0			cell extract
MRPS33	IPI00654654.13	U-87 MG	2		126	06h	DMSO	0uM	light --> heavy	mature	0			cell extract
CYB5A	IPI00397860.3	U-87 MG	3		126	06h	DMSO	0uM	light --> heavy	mature	0			cell extract
HBS1L	IPI00009070.1	U-87 MG	10		126	06h	DMSO	0uM	light --> heavy	mature	0			cell extract
MAN1A2	IPI00009145.1	U-87 MG	8		126	06h	DMSO	0uM	light --> heavy	mature	0			cell extract
GFPT1	IPI00217952.6	U-87 MG	18	PROTEASE	126	06h	DMSO	0uM	light --> heavy	mature	0			cell extract
TALDO1	IPI00744692.1	U-87 MG	11		126	06h	DMSO	0uM	light --> heavy	mature	0			cell extract
CDK5RAP1	IPI00328276.1	U-87 MG	11	MT	126	06h	DMSO	0uM	light --> heavy	mature	0			cell extract
PRMT3	IPI00103026.1	U-87 MG	8		126	06h	DMSO	0uM	light --> heavy	mature	0			cell extract
RAD17	IPI00395702.1	U-87 MG	2		126	06h	DMSO	0uM	light --> heavy	mature	0			cell extract
IGBP1	IPI00019148.1	U-87 MG	7		126	06h	DMSO	0uM	light --> heavy	mature	0			cell extract
DCTD	IPI00554705.1	U-87 MG	4		126	06h	DMSO	0uM	light --> heavy	mature	0			cell extract
CASP10	IPI00868860.1	U-87 MG	2	PROTEASE	126	06h	DMSO	0uM	light --> heavy	mature	0			cell extract
PGAM5	IPI00788907.2	U-87 MG	7		126	06h	DMSO	0uM	light --> heavy	mature	0			cell extract
ANKRD54	IPI00025746.5	U-87 MG	2		126	06h	DMSO	0uM	light --> heavy	mature	0			cell extract
GTF3C1	IPI00414482.2	U-87 MG	26		126	06h	DMSO	0uM	light --> heavy	mature	0			cell extract
KCTD9	IPI00014825.8	U-87 MG	4		126	06h	DMSO	0uM	light --> heavy	mature	0			cell extract
IMP3	IPI00019488.1	U-87 MG	4		126	06h	DMSO	0uM	light --> heavy	mature	0			cell extract
TMEM132A	IPI00383814.2	U-87 MG	5		126	06h	DMSO	0uM	light --> heavy	mature	0			cell extract
MIPEP	IPI00241860.4	U-87 MG	11	PROTEASE	126	06h	DMSO	0uM	light --> heavy	mature	0			cell extract
HIST1H2AD	IPI00902514.1	U-87 MG	8		126	06h	DMSO	0uM	light --> heavy	mature	0			cell extract
GSTM2	IPI00645711.1	U-87 MG	2		126	06h	DMSO	0uM	light --> heavy	mature	0			cell extract
TARS2	IPI00604527.2	U-87 MG	10		126	06h	DMSO	0uM	light --> heavy	mature	0			cell extract
ZMYND11	IPI00796117.1	U-87 MG	5	BROMO	126	06h	DMSO	0uM	light --> heavy	mature	0			cell extract
ITGAV	IPI00027505.2	U-87 MG	23		126	06h	DMSO	0uM	light --> heavy	mature	0			cell extract
CAMLG	IPI00025729.1	U-87 MG	3		126	06h	DMSO	0uM	light --> heavy	mature	0			cell extract
PSD3	IPI00178366.3	U-87 MG	9		126	06h	DMSO	0uM	light --> heavy	mature	0			cell extract
RPS3A	IPI00472119.2	U-87 MG	19		126	06h	DMSO	0uM	light --> heavy	mature	0			cell extract
C14ORF102	IPI00477539.3	U-87 MG	7		126	06h	DMSO	0uM	light --> heavy	mature	0			cell extract
SEH1L	IPI00220609.3	U-87 MG	5		126	06h	DMSO	0uM	light --> heavy	mature	0			cell extract
MON1B	IPI00848138.1	U-87 MG	3		126	06h	DMSO	0uM	light --> heavy	mature	0			cell extract
SEPHS1	IPI00029056.2	U-87 MG	5		126	06h	DMSO	0uM	light --> heavy	mature	0			cell extract
AKR1B1	IPI00413641.7	U-87 MG	13	OXIDOREDUCTASE	126	06h	DMSO	0uM	light --> heavy	mature	0			cell extract
ARPC2	IPI00005161.3	U-87 MG	20		126	06h	DMSO	0uM	light --> heavy	mature	0			cell extract
IKIP	IPI00043598.2	U-87 MG	7		126	06h	DMSO	0uM	light --> heavy	mature	0			cell extract
UTP18	IPI00000733.4	U-87 MG	8		126	06h	DMSO	0uM	light --> heavy	mature	0			cell extract
PREP	IPI00008164.2	U-87 MG	8	PROTEASE	126	06h	DMSO	0uM	light --> heavy	mature	0			cell extract
SOD2	IPI00022314.1	U-87 MG	7	OXIDOREDUCTASE	126	06h	DMSO	0uM	light --> heavy	mature	0			cell extract
MED22	IPI00018040.1	U-87 MG	2		126	06h	DMSO	0uM	light --> heavy	mature	0			cell extract
KIAA0415	IPI00465123.6	U-87 MG	2		126	06h	DMSO	0uM	light --> heavy	mature	0			cell extract
MARK2	IPI00555838.1	U-87 MG	9	KINASE	126	06h	DMSO	0uM	light --> heavy	mature	0			cell extract
XIAP	IPI00303890.1	U-87 MG	4		126	06h	DMSO	0uM	light --> heavy	mature	0			cell extract
NOL5A	IPI00411937.4	U-87 MG	19		126	06h	DMSO	0uM	light --> heavy	mature	0			cell extract
CD74	IPI00022933.2	U-87 MG	4		126	06h	DMSO	0uM	light --> heavy	mature	0			cell extract
ZFAND2B	IPI00103075.1	U-87 MG	2		126	06h	DMSO	0uM	light --> heavy	mature	0			cell extract
SUPT5H	IPI00903259.1	U-87 MG	16		126	06h	DMSO	0uM	light --> heavy	mature	0			cell extract
AKAP2	IPI00032064.1	U-87 MG	16		126	06h	DMSO	0uM	light --> heavy	mature	0			cell extract
MLLT4	IPI00759546.2	U-87 MG	25		126	06h	DMSO	0uM	light --> heavy	mature	0			cell extract
JARID1A	IPI00871745.2	U-87 MG	6	OXIDOREDUCTASE	126	06h	DMSO	0uM	light --> heavy	mature	0			cell extract
TGFBRAP1	IPI00550891.3	U-87 MG	5		126	06h	DMSO	0uM	light --> heavy	mature	0			cell extract
RABGEF1	IPI00418213.1	U-87 MG	3		126	06h	DMSO	0uM	light --> heavy	mature	0			cell extract
ARL6	IPI00021685.1	U-87 MG	2		126	06h	DMSO	0uM	light --> heavy	mature	0			cell extract
VLDLR	IPI00024273.1	U-87 MG	6		126	06h	DMSO	0uM	light --> heavy	mature	0			cell extract
IVD	IPI00789848.1	U-87 MG	5	OXIDOREDUCTASE	126	06h	DMSO	0uM	light --> heavy	mature	0			cell extract
C7ORF50	IPI00031651.1	U-87 MG	3		126	06h	DMSO	0uM	light --> heavy	mature	0			cell extract
MUTED	IPI00154778.1	U-87 MG	3		126	06h	DMSO	0uM	light --> heavy	mature	0			cell extract
ABL1	IPI00221171.4	U-87 MG	6	KINASE	126	06h	DMSO	0uM	light --> heavy	mature	0			cell extract
MON2	IPI00855820.1	U-87 MG	17		126	06h	DMSO	0uM	light --> heavy	mature	0			cell extract
SYNCRIP	IPI00018140.3	U-87 MG	20		126	06h	DMSO	0uM	light --> heavy	mature	0			cell extract
DYNLL1	IPI00019329.1	U-87 MG	3		126	06h	DMSO	0uM	light --> heavy	mature	0			cell extract
AURKB	IPI00796914.1	U-87 MG	4	KINASE	126	06h	DMSO	0uM	light --> heavy	mature	0			cell extract
STX6	IPI00013930.1	U-87 MG	2		126	06h	DMSO	0uM	light --> heavy	mature	0			cell extract
NT5C	IPI00005573.3	U-87 MG	4		126	06h	DMSO	0uM	light --> heavy	mature	0			cell extract
ARFRP1	IPI00015178.1	U-87 MG	3		126	06h	DMSO	0uM	light --> heavy	mature	0			cell extract
USP9X	IPI00221012.7	U-87 MG	32	PROTEASE	126	06h	DMSO	0uM	light --> heavy	mature	0			cell extract
FAM164A	IPI00329753.3	U-87 MG	8		126	06h	DMSO	0uM	light --> heavy	mature	0			cell extract
FAS	IPI00235003.10	U-87 MG	6		126	06h	DMSO	0uM	light --> heavy	mature	0			cell extract
DTD1	IPI00152692.2	U-87 MG	2		126	06h	DMSO	0uM	light --> heavy	mature	0			cell extract
HNRNPM	IPI00171903.2	U-87 MG	44		126	06h	DMSO	0uM	light --> heavy	mature	0			cell extract
FBLIM1	IPI00386562.2	U-87 MG	2		126	06h	DMSO	0uM	light --> heavy	mature	0			cell extract
YTHDC2	IPI00010200.3	U-87 MG	9		126	06h	DMSO	0uM	light --> heavy	mature	0			cell extract
PSMA1	IPI00472442.4	U-87 MG	17	PROTEASE	126	06h	DMSO	0uM	light --> heavy	mature	0			cell extract
FBXO22	IPI00183208.3	U-87 MG	2		126	06h	DMSO	0uM	light --> heavy	mature	0			cell extract
SNRNP40	IPI00006723.5	U-87 MG	9		126	06h	DMSO	0uM	light --> heavy	mature	0			cell extract
FERMT2	IPI00913848.1	U-87 MG	12		126	06h	DMSO	0uM	light --> heavy	mature	0			cell extract
PRKCSH	IPI00026154.3	U-87 MG	10		126	06h	DMSO	0uM	light --> heavy	mature	0			cell extract
MRPL43	IPI00334579.2	U-87 MG	4		126	06h	DMSO	0uM	light --> heavy	mature	0			cell extract
GNPTAB	IPI00382432.1	U-87 MG	3		126	06h	DMSO	0uM	light --> heavy	mature	0			cell extract
DYNC1I2	IPI00744015.1	U-87 MG	14		126	06h	DMSO	0uM	light --> heavy	mature	0			cell extract
TBP	IPI00022831.1	U-87 MG	2		126	06h	DMSO	0uM	light --> heavy	mature	0			cell extract
ADPRHL2	IPI00015865.6	U-87 MG	3		126	06h	DMSO	0uM	light --> heavy	mature	0			cell extract
C10ORF18	IPI00848276.1	U-87 MG	7		126	06h	DMSO	0uM	light --> heavy	mature	0			cell extract
CTSL1	IPI00012887.1	U-87 MG	3	PROTEASE	126	06h	DMSO	0uM	light --> heavy	mature	0			cell extract
NUP85	IPI00171542.3	U-87 MG	5		126	06h	DMSO	0uM	light --> heavy	mature	0			cell extract
AUP1	IPI00001891.1	U-87 MG	6		126	06h	DMSO	0uM	light --> heavy	mature	0			cell extract
RPS8	IPI00872430.1	U-87 MG	10		126	06h	DMSO	0uM	light --> heavy	mature	0			cell extract
PFKM	IPI00465179.3	U-87 MG	16		126	06h	DMSO	0uM	light --> heavy	mature	0			cell extract
GOLGA5	IPI00294065.6	U-87 MG	23		126	06h	DMSO	0uM	light --> heavy	mature	0			cell extract
GNA12	IPI00328744.6	U-87 MG	2		126	06h	DMSO	0uM	light --> heavy	mature	0			cell extract
BXDC5	IPI00292221.3	U-87 MG	3		126	06h	DMSO	0uM	light --> heavy	mature	0			cell extract
ZNF326	IPI00872597.1	U-87 MG	7		126	06h	DMSO	0uM	light --> heavy	mature	0			cell extract
FAM129A	IPI00328350.6	U-87 MG	20		126	06h	DMSO	0uM	light --> heavy	mature	0			cell extract
HRAS	IPI00000006.1	U-87 MG	2		126	06h	DMSO	0uM	light --> heavy	mature	0			cell extract
BRE	IPI00149276.1	U-87 MG	3		126	06h	DMSO	0uM	light --> heavy	mature	0			cell extract
C3ORF58	IPI00168631.1	U-87 MG	4		126	06h	DMSO	0uM	light --> heavy	mature	0			cell extract
EIF4E	IPI00908416.1	U-87 MG	2		126	06h	DMSO	0uM	light --> heavy	mature	0			cell extract
ST7	IPI00030166.1	U-87 MG	3		126	06h	DMSO	0uM	light --> heavy	mature	0			cell extract
DDX17	IPI00023785.6	U-87 MG	25		126	06h	DMSO	0uM	light --> heavy	mature	0			cell extract
PHLDA1	IPI00025463.3	U-87 MG	3		126	06h	DMSO	0uM	light --> heavy	mature	0			cell extract
ECSIT	IPI00106506.2	U-87 MG	6		126	06h	DMSO	0uM	light --> heavy	mature	0			cell extract
MTA2	IPI00171798.1	U-87 MG	21		126	06h	DMSO	0uM	light --> heavy	mature	0			cell extract
MPZL1	IPI00022558.2	U-87 MG	3		126	06h	DMSO	0uM	light --> heavy	mature	0			cell extract
SSRP1	IPI00005154.1	U-87 MG	16		126	06h	DMSO	0uM	light --> heavy	mature	0			cell extract
CD2AP	IPI00872533.1	U-87 MG	16		126	06h	DMSO	0uM	light --> heavy	mature	0			cell extract
DNAJC14	IPI00795769.1	U-87 MG	8		126	06h	DMSO	0uM	light --> heavy	mature	0			cell extract
AHCYL1	IPI00182938.8	U-87 MG	6		126	06h	DMSO	0uM	light --> heavy	mature	0			cell extract
RNMT	IPI00410657.2	U-87 MG	12	MT	126	06h	DMSO	0uM	light --> heavy	mature	0			cell extract
DNAJC21	IPI00413366.5	U-87 MG	2		126	06h	DMSO	0uM	light --> heavy	mature	0			cell extract
CLIP2	IPI00872646.1	U-87 MG	18		126	06h	DMSO	0uM	light --> heavy	mature	0			cell extract
METAP2	IPI00033036.1	U-87 MG	11	PROTEASE	126	06h	DMSO	0uM	light --> heavy	mature	0			cell extract
SBDS	IPI00427330.3	U-87 MG	11		126	06h	DMSO	0uM	light --> heavy	mature	0			cell extract
NXF1	IPI00033153.1	U-87 MG	11		126	06h	DMSO	0uM	light --> heavy	mature	0			cell extract
ATP2C1	IPI00745171.2	U-87 MG	14		126	06h	DMSO	0uM	light --> heavy	mature	0			cell extract
HAGH	IPI00003933.2	U-87 MG	3		126	06h	DMSO	0uM	light --> heavy	mature	0			cell extract
VARS2	IPI00642451.3	U-87 MG	2		126	06h	DMSO	0uM	light --> heavy	mature	0			cell extract
NFXL1	IPI00442274.3	U-87 MG	5		126	06h	DMSO	0uM	light --> heavy	mature	0			cell extract
DDR2	IPI00004409.2	U-87 MG	4	KINASE	126	06h	DMSO	0uM	light --> heavy	mature	0			cell extract
STIP1	IPI00479946.3	U-87 MG	42		126	06h	DMSO	0uM	light --> heavy	mature	0			cell extract
PYCR1	IPI00550882.3	U-87 MG	5	OXIDOREDUCTASE	126	06h	DMSO	0uM	light --> heavy	mature	0			cell extract
CAMK2D	IPI00828081.1	U-87 MG	13	KINASE	126	06h	DMSO	0uM	light --> heavy	mature	0			cell extract
DDI2	IPI00031618.3	U-87 MG	2	PROTEASE	126	06h	DMSO	0uM	light --> heavy	mature	0			cell extract
ALDOC	IPI00418262.4	U-87 MG	10		126	06h	DMSO	0uM	light --> heavy	mature	0			cell extract
PLEKHM2	IPI00217283.5	U-87 MG	3		126	06h	DMSO	0uM	light --> heavy	mature	0			cell extract
VPS13D	IPI00784473.1	U-87 MG	3		126	06h	DMSO	0uM	light --> heavy	mature	0			cell extract
LOXL1	IPI00001597.2	U-87 MG	4	OXIDOREDUCTASE	126	06h	DMSO	0uM	light --> heavy	mature	0			cell extract
RANBP9	IPI00465275.2	U-87 MG	4		126	06h	DMSO	0uM	light --> heavy	mature	0			cell extract
RAB5A	IPI00023510.1	U-87 MG	3		126	06h	DMSO	0uM	light --> heavy	mature	0			cell extract
NARS2	IPI00101664.2	U-87 MG	2		126	06h	DMSO	0uM	light --> heavy	mature	0			cell extract
TRAPPC4	IPI00007691.1	U-87 MG	2		126	06h	DMSO	0uM	light --> heavy	mature	0			cell extract
ARPC5L	IPI00414554.5	U-87 MG	6		126	06h	DMSO	0uM	light --> heavy	mature	0			cell extract
CASC3	IPI00289491.3	U-87 MG	2		126	06h	DMSO	0uM	light --> heavy	mature	0			cell extract
ATP6V0A2	IPI00000425.2	U-87 MG	3		126	06h	DMSO	0uM	light --> heavy	mature	0			cell extract
ARFIP1	IPI00021258.2	U-87 MG	8		126	06h	DMSO	0uM	light --> heavy	mature	0			cell extract
SH2D4A	IPI00100731.3	U-87 MG	8		126	06h	DMSO	0uM	light --> heavy	mature	0			cell extract
TRAPPC2L	IPI00444937.3	U-87 MG	3		126	06h	DMSO	0uM	light --> heavy	mature	0			cell extract
LETMD1	IPI00642245.4	U-87 MG	2		126	06h	DMSO	0uM	light --> heavy	mature	0			cell extract
C1ORF57	IPI00514501.1	U-87 MG	3		126	06h	DMSO	0uM	light --> heavy	mature	0			cell extract
ABR	IPI00030389.1	U-87 MG	11		126	06h	DMSO	0uM	light --> heavy	mature	0			cell extract
PDE12	IPI00174390.3	U-87 MG	10		126	06h	DMSO	0uM	light --> heavy	mature	0			cell extract
TTPAL	IPI00013624.4	U-87 MG	2		126	06h	DMSO	0uM	light --> heavy	mature	0			cell extract
C18ORF19	IPI00290799.4	U-87 MG	3		126	06h	DMSO	0uM	light --> heavy	mature	0			cell extract
NOM1	IPI00145593.7	U-87 MG	6		126	06h	DMSO	0uM	light --> heavy	mature	0			cell extract
STX1A	IPI00003370.1	U-87 MG	2		126	06h	DMSO	0uM	light --> heavy	mature	0			cell extract
EDD1	IPI00026320.1	U-87 MG	21		126	06h	DMSO	0uM	light --> heavy	mature	0			cell extract
ERC1	IPI00216719.1	U-87 MG	37		126	06h	DMSO	0uM	light --> heavy	mature	0			cell extract
SRPK1	IPI00412344.5	U-87 MG	5	KINASE	126	06h	DMSO	0uM	light --> heavy	mature	0			cell extract
C16ORF84	IPI00418412.3	U-87 MG	9		126	06h	DMSO	0uM	light --> heavy	mature	0			cell extract
SNX30	IPI00855946.1	U-87 MG	2		126	06h	DMSO	0uM	light --> heavy	mature	0			cell extract
RNPEP	IPI00642211.3	U-87 MG	8	PROTEASE	126	06h	DMSO	0uM	light --> heavy	mature	0			cell extract
DNTTIP2	IPI00290410.3	U-87 MG	12		126	06h	DMSO	0uM	light --> heavy	mature	0			cell extract
CEP170	IPI00647185.3	U-87 MG	41		126	06h	DMSO	0uM	light --> heavy	mature	0			cell extract
CHAF1A	IPI00023177.4	U-87 MG	13		126	06h	DMSO	0uM	light --> heavy	mature	0			cell extract
COX5B	IPI00021785.2	U-87 MG	8		126	06h	DMSO	0uM	light --> heavy	mature	0			cell extract
TTC17	IPI00302966.5	U-87 MG	4		126	06h	DMSO	0uM	light --> heavy	mature	0			cell extract
IFI35	IPI00218475.4	U-87 MG	3		126	06h	DMSO	0uM	light --> heavy	mature	0			cell extract
STAU1	IPI00000001.2	U-87 MG	17		126	06h	DMSO	0uM	light --> heavy	mature	0			cell extract
CDC73	IPI00300659.4	U-87 MG	9		126	06h	DMSO	0uM	light --> heavy	mature	0			cell extract
DNAJC10	IPI00293260.5	U-87 MG	13	OXIDOREDUCTASE	126	06h	DMSO	0uM	light --> heavy	mature	0			cell extract
SPEN	IPI00045914.1	U-87 MG	19		126	06h	DMSO	0uM	light --> heavy	mature	0			cell extract
RPRD2	IPI00384541.4	U-87 MG	9		126	06h	DMSO	0uM	light --> heavy	mature	0			cell extract
ABCF1	IPI00873899.1	U-87 MG	19		126	06h	DMSO	0uM	light --> heavy	mature	0			cell extract
RAD51AP1	IPI00093253.3	U-87 MG	2		126	06h	DMSO	0uM	light --> heavy	mature	0			cell extract
VTA1	IPI00017160.3	U-87 MG	4		126	06h	DMSO	0uM	light --> heavy	mature	0			cell extract
NUDC	IPI00550746.4	U-87 MG	16		126	06h	DMSO	0uM	light --> heavy	mature	0			cell extract
PSPH	IPI00019178.2	U-87 MG	3		126	06h	DMSO	0uM	light --> heavy	mature	0			cell extract
RAB31	IPI00014376.5	U-87 MG	4		126	06h	DMSO	0uM	light --> heavy	mature	0			cell extract
MPDZ	IPI00015980.3	U-87 MG	14		126	06h	DMSO	0uM	light --> heavy	mature	0			cell extract
MAGOH	IPI00059292.3	U-87 MG	8		126	06h	DMSO	0uM	light --> heavy	mature	0			cell extract
ARSB	IPI00306576.1	U-87 MG	7		126	06h	DMSO	0uM	light --> heavy	mature	0			cell extract
VAPA	IPI00374657.2	U-87 MG	12		126	06h	DMSO	0uM	light --> heavy	mature	0			cell extract
SP100	IPI00218326.1	U-87 MG	9	BROMO	126	06h	DMSO	0uM	light --> heavy	mature	0			cell extract
DNAJC9	IPI00154975.3	U-87 MG	7		126	06h	DMSO	0uM	light --> heavy	mature	0			cell extract
VPS8	IPI00464985.5	U-87 MG	4		126	06h	DMSO	0uM	light --> heavy	mature	0			cell extract
ARID4A	IPI00296069.2	U-87 MG	2		126	06h	DMSO	0uM	light --> heavy	mature	0			cell extract
FKBP3	IPI00024157.1	U-87 MG	9		126	06h	DMSO	0uM	light --> heavy	mature	0			cell extract
RASSF8	IPI00169294.3	U-87 MG	4		126	06h	DMSO	0uM	light --> heavy	mature	0			cell extract
DOCK7	IPI00513791.2	U-87 MG	19		126	06h	DMSO	0uM	light --> heavy	mature	0			cell extract
C7ORF25	IPI00855943.1	U-87 MG	5		126	06h	DMSO	0uM	light --> heavy	mature	0			cell extract
GABPB1	IPI00031516.2	U-87 MG	4		126	06h	DMSO	0uM	light --> heavy	mature	0			cell extract
MACF1	IPI00514468.1	U-87 MG	17		126	06h	DMSO	0uM	light --> heavy	mature	0			cell extract
UACA	IPI00173359.2	U-87 MG	18		126	06h	DMSO	0uM	light --> heavy	mature	0			cell extract
DHRS7B	IPI00871975.2	U-87 MG	2	OXIDOREDUCTASE	126	06h	DMSO	0uM	light --> heavy	mature	0			cell extract
MRPS26	IPI00006606.1	U-87 MG	3		126	06h	DMSO	0uM	light --> heavy	mature	0			cell extract
NR3C1	IPI00251749.1	U-87 MG	9		126	06h	DMSO	0uM	light --> heavy	mature	0			cell extract
C5ORF33	IPI00845432.1	U-87 MG	7		126	06h	DMSO	0uM	light --> heavy	mature	0			cell extract
PFKP	IPI00009790.1	U-87 MG	17		126	06h	DMSO	0uM	light --> heavy	mature	0			cell extract
TRIM4	IPI00030371.2	U-87 MG	6		126	06h	DMSO	0uM	light --> heavy	mature	0			cell extract
DDAH2	IPI00000760.1	U-87 MG	6		126	06h	DMSO	0uM	light --> heavy	mature	0			cell extract
KIAA1012	IPI00007253.3	U-87 MG	11		126	06h	DMSO	0uM	light --> heavy	mature	0			cell extract
PABPC1	IPI00008524.1	U-87 MG	6		126	06h	DMSO	0uM	light --> heavy	mature	0			cell extract
UCHL5	IPI00642374.1	U-87 MG	8	PROTEASE	126	06h	DMSO	0uM	light --> heavy	mature	0			cell extract
NSMCE2	IPI00166784.2	U-87 MG	2		126	06h	DMSO	0uM	light --> heavy	mature	0			cell extract
C3ORF17	IPI00295519.6	U-87 MG	6		126	06h	DMSO	0uM	light --> heavy	mature	0			cell extract
CNTLN	IPI00657839.2	U-87 MG	2		126	06h	DMSO	0uM	light --> heavy	mature	0			cell extract
PDXK	IPI00013004.1	U-87 MG	10		126	06h	DMSO	0uM	light --> heavy	mature	0			cell extract
QDPR	IPI00014439.4	U-87 MG	3	OXIDOREDUCTASE	126	06h	DMSO	0uM	light --> heavy	mature	0			cell extract
SAPS3	IPI00719725.1	U-87 MG	17		126	06h	DMSO	0uM	light --> heavy	mature	0			cell extract
WDR6	IPI00797612.1	U-87 MG	6		126	06h	DMSO	0uM	light --> heavy	mature	0			cell extract
TWF1	IPI00183508.3	U-87 MG	12	KINASE	126	06h	DMSO	0uM	light --> heavy	mature	0			cell extract
CD97	IPI00397229.4	U-87 MG	5	PROTEASE, GPCR	126	06h	DMSO	0uM	light --> heavy	mature	0			cell extract
SFRS2	IPI00005978.8	U-87 MG	6		126	06h	DMSO	0uM	light --> heavy	mature	0			cell extract
FLNA	IPI00333541.6	U-87 MG	100		126	06h	DMSO	0uM	light --> heavy	mature	0			cell extract
GSN	IPI00026314.1	U-87 MG	26		126	06h	DMSO	0uM	light --> heavy	mature	0			cell extract
IGFBP7	IPI00016915.1	U-87 MG	5		126	06h	DMSO	0uM	light --> heavy	mature	0			cell extract
TOX4	IPI00006586.1	U-87 MG	3		126	06h	DMSO	0uM	light --> heavy	mature	0			cell extract
PDPK1	IPI00002538.1	U-87 MG	3	KINASE	126	06h	DMSO	0uM	light --> heavy	mature	0			cell extract
TXNDC14	IPI00329596.2	U-87 MG	4		126	06h	DMSO	0uM	light --> heavy	mature	0			cell extract
NSBP1	IPI00006157.1	U-87 MG	3		126	06h	DMSO	0uM	light --> heavy	mature	0			cell extract
SFRS11	IPI00464952.2	U-87 MG	6		126	06h	DMSO	0uM	light --> heavy	mature	0			cell extract
UNC84B	IPI00295940.4	U-87 MG	4		126	06h	DMSO	0uM	light --> heavy	mature	0			cell extract
H2AFY	IPI00304171.6	U-87 MG	8		126	06h	DMSO	0uM	light --> heavy	mature	0			cell extract
SOD1	IPI00218733.6	U-87 MG	10	OXIDOREDUCTASE	126	06h	DMSO	0uM	light --> heavy	mature	0			cell extract
B4GALT1	IPI00215767.1	U-87 MG	4		126	06h	DMSO	0uM	light --> heavy	mature	0			cell extract
UBAP2L	IPI00514856.4	U-87 MG	7		126	06h	DMSO	0uM	light --> heavy	mature	0			cell extract
SCLY	IPI00101652.4	U-87 MG	2		126	06h	DMSO	0uM	light --> heavy	mature	0			cell extract
OSBPL11	IPI00032970.2	U-87 MG	6		126	06h	DMSO	0uM	light --> heavy	mature	0			cell extract
NDUFB6	IPI00219385.3	U-87 MG	3		126	06h	DMSO	0uM	light --> heavy	mature	0			cell extract
PARD3	IPI00154915.1	U-87 MG	11		126	06h	DMSO	0uM	light --> heavy	mature	0			cell extract
PKN1	IPI00412672.1	U-87 MG	2	KINASE	126	06h	DMSO	0uM	light --> heavy	mature	0			cell extract
DDX39	IPI00644431.2	U-87 MG	8		126	06h	DMSO	0uM	light --> heavy	mature	0			cell extract
ATN1	IPI00005502.3	U-87 MG	3		126	06h	DMSO	0uM	light --> heavy	mature	0			cell extract
MORF4L2	IPI00014174.1	U-87 MG	7		126	06h	DMSO	0uM	light --> heavy	mature	0			cell extract
P4HTM	IPI00479623.2	U-87 MG	2	OXIDOREDUCTASE	126	06h	DMSO	0uM	light --> heavy	mature	0			cell extract
CLU	IPI00400826.1	U-87 MG	4		126	06h	DMSO	0uM	light --> heavy	mature	0			cell extract
NME7	IPI00871909.1	U-87 MG	4		126	06h	DMSO	0uM	light --> heavy	mature	0			cell extract
SEMA3C	IPI00019209.2	U-87 MG	3		126	06h	DMSO	0uM	light --> heavy	mature	0			cell extract
MSRA	IPI00006592.1	U-87 MG	6	OXIDOREDUCTASE	126	06h	DMSO	0uM	light --> heavy	mature	0			cell extract
COL6A3	IPI00022200.3	U-87 MG	84		126	06h	DMSO	0uM	light --> heavy	mature	0			cell extract
C22ORF30	IPI00916131.1	U-87 MG	3		126	06h	DMSO	0uM	light --> heavy	mature	0			cell extract
AKAP12	IPI00237884.3	U-87 MG	46		126	06h	DMSO	0uM	light --> heavy	mature	0			cell extract
CBARA1	IPI00873942.1	U-87 MG	4		126	06h	DMSO	0uM	light --> heavy	mature	0			cell extract
HSPA8	IPI00003865.1	U-87 MG	23		126	06h	DMSO	0uM	light --> heavy	mature	0			cell extract
VPS39	IPI00328236.7	U-87 MG	4		126	06h	DMSO	0uM	light --> heavy	mature	0			cell extract
PTMS	IPI00783736.1	U-87 MG	6		126	06h	DMSO	0uM	light --> heavy	mature	0			cell extract
CAMK2G	IPI00908444.1	U-87 MG	6	KINASE	126	06h	DMSO	0uM	light --> heavy	mature	0			cell extract
RAD23A	IPI00008219.1	U-87 MG	5		126	06h	DMSO	0uM	light --> heavy	mature	0			cell extract
RRS1	IPI00014253.4	U-87 MG	10		126	06h	DMSO	0uM	light --> heavy	mature	0			cell extract
BCS1L	IPI00003985.1	U-87 MG	3		126	06h	DMSO	0uM	light --> heavy	mature	0			cell extract
C16ORF42	IPI00011693.4	U-87 MG	3		126	06h	DMSO	0uM	light --> heavy	mature	0			cell extract
EFTUD2	IPI00003519.1	U-87 MG	27		126	06h	DMSO	0uM	light --> heavy	mature	0			cell extract
H6PD	IPI00607861.2	U-87 MG	10	OXIDOREDUCTASE	126	06h	DMSO	0uM	light --> heavy	mature	0			cell extract
MFN1	IPI00293073.4	U-87 MG	7		126	06h	DMSO	0uM	light --> heavy	mature	0			cell extract
AGFG1	IPI00903328.2	U-87 MG	6		126	06h	DMSO	0uM	light --> heavy	mature	0			cell extract
STX7	IPI00289876.6	U-87 MG	7		126	06h	DMSO	0uM	light --> heavy	mature	0			cell extract
MATR3	IPI00789551.1	U-87 MG	30		126	06h	DMSO	0uM	light --> heavy	mature	0			cell extract
PHB	IPI00791634.1	U-87 MG	13		126	06h	DMSO	0uM	light --> heavy	mature	0			cell extract
ABHD12	IPI00060569.1	U-87 MG	2	PROTEASE	126	06h	DMSO	0uM	light --> heavy	mature	0			cell extract
MKI67IP	IPI00154590.6	U-87 MG	7		126	06h	DMSO	0uM	light --> heavy	mature	0			cell extract
SMC2	IPI00007927.4	U-87 MG	34		126	06h	DMSO	0uM	light --> heavy	mature	0			cell extract
IGF2R	IPI00903213.1	U-87 MG	60		126	06h	DMSO	0uM	light --> heavy	mature	0			cell extract
MRPS12	IPI00005692.1	U-87 MG	2		126	06h	DMSO	0uM	light --> heavy	mature	0			cell extract
MRPL18	IPI00160421.3	U-87 MG	3		126	06h	DMSO	0uM	light --> heavy	mature	0			cell extract
SBNO1	IPI00023649.3	U-87 MG	7		126	06h	DMSO	0uM	light --> heavy	mature	0			cell extract
NRP2	IPI00029693.2	U-87 MG	9		126	06h	DMSO	0uM	light --> heavy	mature	0			cell extract
GRB10	IPI00012752.1	U-87 MG	5		126	06h	DMSO	0uM	light --> heavy	mature	0			cell extract
NDNL2	IPI00217104.4	U-87 MG	3		126	06h	DMSO	0uM	light --> heavy	mature	0			cell extract
PACSIN3	IPI00329572.4	U-87 MG	4		126	06h	DMSO	0uM	light --> heavy	mature	0			cell extract
MAEA	IPI00607605.4	U-87 MG	4		126	06h	DMSO	0uM	light --> heavy	mature	0			cell extract
CC2D1B	IPI00644671.1	U-87 MG	11		126	06h	DMSO	0uM	light --> heavy	mature	0			cell extract
SETX	IPI00646645.3	U-87 MG	8		126	06h	DMSO	0uM	light --> heavy	mature	0			cell extract
EIF3B	IPI00719752.2	U-87 MG	15		126	06h	DMSO	0uM	light --> heavy	mature	0			cell extract
ARHGEF2	IPI00472160.5	U-87 MG	26		126	06h	DMSO	0uM	light --> heavy	mature	0			cell extract
C2ORF18	IPI00550440.3	U-87 MG	2		126	06h	DMSO	0uM	light --> heavy	mature	0			cell extract
ELL	IPI00023467.1	U-87 MG	7		126	06h	DMSO	0uM	light --> heavy	mature	0			cell extract
ZFYVE27	IPI00434983.2	U-87 MG	2		126	06h	DMSO	0uM	light --> heavy	mature	0			cell extract
MICALL1	IPI00174962.2	U-87 MG	10		126	06h	DMSO	0uM	light --> heavy	mature	0			cell extract
GPI	IPI00910781.1	U-87 MG	17		126	06h	DMSO	0uM	light --> heavy	mature	0			cell extract
GOLGA4	IPI00013272.1	U-87 MG	79		126	06h	DMSO	0uM	light --> heavy	mature	0			cell extract
SHMT1	IPI00002519.1	U-87 MG	6		126	06h	DMSO	0uM	light --> heavy	mature	0			cell extract
MAK10	IPI00396185.2	U-87 MG	13		126	06h	DMSO	0uM	light --> heavy	mature	0			cell extract
BZW2	IPI00022305.4	U-87 MG	12		126	06h	DMSO	0uM	light --> heavy	mature	0			cell extract
CENPI	IPI00552142.1	U-87 MG	5		126	06h	DMSO	0uM	light --> heavy	mature	0			cell extract
NOL8	IPI00161085.5	U-87 MG	14		126	06h	DMSO	0uM	light --> heavy	mature	0			cell extract
BRD7	IPI00647008.1	U-87 MG	3	BROMO	126	06h	DMSO	0uM	light --> heavy	mature	0			cell extract
HNRNPA2B1	IPI00874030.3	U-87 MG	20		126	06h	DMSO	0uM	light --> heavy	mature	0			cell extract
PGD	IPI00747533.2	U-87 MG	15	OXIDOREDUCTASE	126	06h	DMSO	0uM	light --> heavy	mature	0			cell extract
STX3	IPI00395768.4	U-87 MG	3		126	06h	DMSO	0uM	light --> heavy	mature	0			cell extract
ZCCHC17	IPI00908461.1	U-87 MG	2		126	06h	DMSO	0uM	light --> heavy	mature	0			cell extract
KIAA1967	IPI00182757.10	U-87 MG	25		126	06h	DMSO	0uM	light --> heavy	mature	0			cell extract
ITSN1	IPI00304740.2	U-87 MG	11		126	06h	DMSO	0uM	light --> heavy	mature	0			cell extract
ZC3HC1	IPI00301421.5	U-87 MG	7		126	06h	DMSO	0uM	light --> heavy	mature	0			cell extract
TNPO3	IPI00872398.1	U-87 MG	12		126	06h	DMSO	0uM	light --> heavy	mature	0			cell extract
USP36	IPI00001786.5	U-87 MG	10	PROTEASE	126	06h	DMSO	0uM	light --> heavy	mature	0			cell extract
SHKBP1	IPI00163403.7	U-87 MG	4		126	06h	DMSO	0uM	light --> heavy	mature	0			cell extract
ANXA7	IPI00002460.3	U-87 MG	17		126	06h	DMSO	0uM	light --> heavy	mature	0			cell extract
GLOD4	IPI00007102.3	U-87 MG	13		126	06h	DMSO	0uM	light --> heavy	mature	0			cell extract
ITGA2	IPI00013744.1	U-87 MG	14		126	06h	DMSO	0uM	light --> heavy	mature	0			cell extract
PSMD11	IPI00105598.3	U-87 MG	22		126	06h	DMSO	0uM	light --> heavy	mature	0			cell extract
AKAP9	IPI00220628.1	U-87 MG	54		126	06h	DMSO	0uM	light --> heavy	mature	0			cell extract
POGZ	IPI00410717.2	U-87 MG	6		126	06h	DMSO	0uM	light --> heavy	mature	0			cell extract
B4E0S5_HUMAN	IPI00908363.1	U-87 MG	3		126	06h	DMSO	0uM	light --> heavy	mature	0			cell extract
TK2	IPI00337439.2	U-87 MG	5		126	06h	DMSO	0uM	light --> heavy	mature	0			cell extract
PDSS1	IPI00456157.5	U-87 MG	3		126	06h	DMSO	0uM	light --> heavy	mature	0			cell extract
VPS35	IPI00018931.6	U-87 MG	23		126	06h	DMSO	0uM	light --> heavy	mature	0			cell extract
AIP	IPI00010460.1	U-87 MG	12		126	06h	DMSO	0uM	light --> heavy	mature	0			cell extract
HEXA	IPI00027851.2	U-87 MG	5		126	06h	DMSO	0uM	light --> heavy	mature	0			cell extract
NOL9	IPI00002902.5	U-87 MG	5		126	06h	DMSO	0uM	light --> heavy	mature	0			cell extract
ATXN2	IPI00180154.4	U-87 MG	15		126	06h	DMSO	0uM	light --> heavy	mature	0			cell extract
CASK	IPI00877929.1	U-87 MG	12	KINASE	126	06h	DMSO	0uM	light --> heavy	mature	0			cell extract
BAG5	IPI00556027.1	U-87 MG	5		126	06h	DMSO	0uM	light --> heavy	mature	0			cell extract
PCCB	IPI00007247.4	U-87 MG	10		126	06h	DMSO	0uM	light --> heavy	mature	0			cell extract
ATP6V1H	IPI00296191.1	U-87 MG	8		126	06h	DMSO	0uM	light --> heavy	mature	0			cell extract
COMMD4	IPI00413500.4	U-87 MG	5		126	06h	DMSO	0uM	light --> heavy	mature	0			cell extract
BTF3	IPI00221035.4	U-87 MG	9		126	06h	DMSO	0uM	light --> heavy	mature	0			cell extract
GLRX5	IPI00333763.7	U-87 MG	3		126	06h	DMSO	0uM	light --> heavy	mature	0			cell extract
CPS1	IPI00889534.1	U-87 MG	17	PROTEASE	126	06h	DMSO	0uM	light --> heavy	mature	0			cell extract
EIF2B2	IPI00028083.1	U-87 MG	8		126	06h	DMSO	0uM	light --> heavy	mature	0			cell extract
RAB7L1	IPI00024775.1	U-87 MG	2		126	06h	DMSO	0uM	light --> heavy	mature	0			cell extract
MBOAT7	IPI00657706.1	U-87 MG	4		126	06h	DMSO	0uM	light --> heavy	mature	0			cell extract
DAD1	IPI00009407.8	U-87 MG	2		126	06h	DMSO	0uM	light --> heavy	mature	0			cell extract
C19ORF52	IPI00157215.5	U-87 MG	4		126	06h	DMSO	0uM	light --> heavy	mature	0			cell extract
SLC11A2	IPI00795148.1	U-87 MG	2		126	06h	DMSO	0uM	light --> heavy	mature	0			cell extract
NDUFB5	IPI00013459.1	U-87 MG	2		126	06h	DMSO	0uM	light --> heavy	mature	0			cell extract
NAE1	IPI00646350.2	U-87 MG	4		126	06h	DMSO	0uM	light --> heavy	mature	0			cell extract
CD63	IPI00215998.5	U-87 MG	5		126	06h	DMSO	0uM	light --> heavy	mature	0			cell extract
SRI	IPI00027175.1	U-87 MG	8		126	06h	DMSO	0uM	light --> heavy	mature	0			cell extract
ROCK2	IPI00307155.7	U-87 MG	32	KINASE	126	06h	DMSO	0uM	light --> heavy	mature	0			cell extract
GINS3	IPI00893172.1	U-87 MG	3		126	06h	DMSO	0uM	light --> heavy	mature	0			cell extract
CIT	IPI00719285.1	U-87 MG	45	KINASE	126	06h	DMSO	0uM	light --> heavy	mature	0			cell extract
NUP98	IPI00337397.1	U-87 MG	33	PROTEASE	126	06h	DMSO	0uM	light --> heavy	mature	0			cell extract
TMEM209	IPI00045764.3	U-87 MG	4		126	06h	DMSO	0uM	light --> heavy	mature	0			cell extract
SP1	IPI00465152.2	U-87 MG	4		126	06h	DMSO	0uM	light --> heavy	mature	0			cell extract
FMR1	IPI00412343.2	U-87 MG	12		126	06h	DMSO	0uM	light --> heavy	mature	0			cell extract
FKBP7	IPI00001914.1	U-87 MG	7		126	06h	DMSO	0uM	light --> heavy	mature	0			cell extract
SCAMP4	IPI00916570.1	U-87 MG	2		126	06h	DMSO	0uM	light --> heavy	mature	0			cell extract
RPS3	IPI00011253.3	U-87 MG	17		126	06h	DMSO	0uM	light --> heavy	mature	0			cell extract
THADA	IPI00894544.2	U-87 MG	6		126	06h	DMSO	0uM	light --> heavy	mature	0			cell extract
DLGAP4	IPI00220581.2	U-87 MG	7		126	06h	DMSO	0uM	light --> heavy	mature	0			cell extract
LUC7L2	IPI00006932.3	U-87 MG	6		126	06h	DMSO	0uM	light --> heavy	mature	0			cell extract
IKBKAP	IPI00293735.2	U-87 MG	13		126	06h	DMSO	0uM	light --> heavy	mature	0			cell extract
BZW1	IPI00916503.1	U-87 MG	14		126	06h	DMSO	0uM	light --> heavy	mature	0			cell extract
DAXX	IPI00915456.1	U-87 MG	6		126	06h	DMSO	0uM	light --> heavy	mature	0			cell extract
CAMSAP1L1	IPI00409607.3	U-87 MG	15		126	06h	DMSO	0uM	light --> heavy	mature	0			cell extract
NEO1	IPI00023814.2	U-87 MG	2		126	06h	DMSO	0uM	light --> heavy	mature	0			cell extract
KIAA1598	IPI00448751.3	U-87 MG	11		126	06h	DMSO	0uM	light --> heavy	mature	0			cell extract
RUFY3	IPI00455620.3	U-87 MG	7		126	06h	DMSO	0uM	light --> heavy	mature	0			cell extract
JUND	IPI00289547.3	U-87 MG	2		126	06h	DMSO	0uM	light --> heavy	mature	0			cell extract
RPL37	IPI00220871.4	U-87 MG	5		126	06h	DMSO	0uM	light --> heavy	mature	0			cell extract
MEF2B	IPI00386642.2	U-87 MG	2		126	06h	DMSO	0uM	light --> heavy	mature	0			cell extract
AMFR	IPI00423874.1	U-87 MG	4		126	06h	DMSO	0uM	light --> heavy	mature	0			cell extract
CTSD	IPI00011229.1	U-87 MG	13	PROTEASE	126	06h	DMSO	0uM	light --> heavy	mature	0			cell extract
CDK5RAP2	IPI00384417.2	U-87 MG	17		126	06h	DMSO	0uM	light --> heavy	mature	0			cell extract
LMF2	IPI00385495.5	U-87 MG	4		126	06h	DMSO	0uM	light --> heavy	mature	0			cell extract
ECE1	IPI00002478.1	U-87 MG	10	PROTEASE	126	06h	DMSO	0uM	light --> heavy	mature	0			cell extract
DAB2	IPI00179438.5	U-87 MG	9		126	06h	DMSO	0uM	light --> heavy	mature	0			cell extract
CIZ1	IPI00514295.1	U-87 MG	6		126	06h	DMSO	0uM	light --> heavy	mature	0			cell extract
MRPL50	IPI00329036.2	U-87 MG	3		126	06h	DMSO	0uM	light --> heavy	mature	0			cell extract
VDAC2	IPI00915855.1	U-87 MG	14		126	06h	DMSO	0uM	light --> heavy	mature	0			cell extract
FBXL11	IPI00166009.2	U-87 MG	12	OXIDOREDUCTASE	126	06h	DMSO	0uM	light --> heavy	mature	0			cell extract
SYVN1	IPI00902504.1	U-87 MG	2		126	06h	DMSO	0uM	light --> heavy	mature	0			cell extract
RAB12	IPI00419932.5	U-87 MG	9		126	06h	DMSO	0uM	light --> heavy	mature	0			cell extract
CC2D1A	IPI00302647.4	U-87 MG	24		126	06h	DMSO	0uM	light --> heavy	mature	0			cell extract
SOAT1	IPI00745125.2	U-87 MG	5		126	06h	DMSO	0uM	light --> heavy	mature	0			cell extract
PAIP2	IPI00304483.1	U-87 MG	2		126	06h	DMSO	0uM	light --> heavy	mature	0			cell extract
ARL6IP5	IPI00007426.1	U-87 MG	6		126	06h	DMSO	0uM	light --> heavy	mature	0			cell extract
ARFGEF1	IPI00002188.2	U-87 MG	10		126	06h	DMSO	0uM	light --> heavy	mature	0			cell extract
RAB7A	IPI00016342.1	U-87 MG	11		126	06h	DMSO	0uM	light --> heavy	mature	0			cell extract
RPS6	IPI00021840.1	U-87 MG	11		126	06h	DMSO	0uM	light --> heavy	mature	0			cell extract
SYT11	IPI00027875.3	U-87 MG	2		126	06h	DMSO	0uM	light --> heavy	mature	0			cell extract
G3BP1	IPI00012442.1	U-87 MG	12		126	06h	DMSO	0uM	light --> heavy	mature	0			cell extract
2019-09-02	IPI00871851.2	U-87 MG	14		126	06h	DMSO	0uM	light --> heavy	mature	0			cell extract
EEF2K	IPI00011689.1	U-87 MG	6	KINASE	126	06h	DMSO	0uM	light --> heavy	mature	0			cell extract
TMEM214	IPI00477118.3	U-87 MG	10		126	06h	DMSO	0uM	light --> heavy	mature	0			cell extract
GLTSCR2	IPI00910443.1	U-87 MG	6		126	06h	DMSO	0uM	light --> heavy	mature	0			cell extract
SH3RF1	IPI00893844.2	U-87 MG	3		126	06h	DMSO	0uM	light --> heavy	mature	0			cell extract
STK25	IPI00893500.1	U-87 MG	4	KINASE	126	06h	DMSO	0uM	light --> heavy	mature	0			cell extract
MACROD1	IPI00155601.1	U-87 MG	3		126	06h	DMSO	0uM	light --> heavy	mature	0			cell extract
CANT1	IPI00103175.1	U-87 MG	2		126	06h	DMSO	0uM	light --> heavy	mature	0			cell extract
RNF40	IPI00162563.5	U-87 MG	21		126	06h	DMSO	0uM	light --> heavy	mature	0			cell extract
RPL8	IPI00797230.1	U-87 MG	9		126	06h	DMSO	0uM	light --> heavy	mature	0			cell extract
SNRPG	IPI00745343.2	U-87 MG	4		126	06h	DMSO	0uM	light --> heavy	mature	0			cell extract
HK2	IPI00102864.3	U-87 MG	31		126	06h	DMSO	0uM	light --> heavy	mature	0			cell extract
ROD1	IPI00915400.1	U-87 MG	3		126	06h	DMSO	0uM	light --> heavy	mature	0			cell extract
CHMP1B	IPI00156984.3	U-87 MG	5		126	06h	DMSO	0uM	light --> heavy	mature	0			cell extract
SNX8	IPI00001885.1	U-87 MG	8		126	06h	DMSO	0uM	light --> heavy	mature	0			cell extract
SLC25A1	IPI00294159.3	U-87 MG	4		126	06h	DMSO	0uM	light --> heavy	mature	0			cell extract
TRIM32	IPI00297113.1	U-87 MG	11		126	06h	DMSO	0uM	light --> heavy	mature	0			cell extract
PWP2	IPI00300078.6	U-87 MG	11		126	06h	DMSO	0uM	light --> heavy	mature	0			cell extract
SLC39A14	IPI00479918.2	U-87 MG	5		126	06h	DMSO	0uM	light --> heavy	mature	0			cell extract
S100A13	IPI00016179.1	U-87 MG	3		126	06h	DMSO	0uM	light --> heavy	mature	0			cell extract
LIMS3	IPI00847665.5	U-87 MG	9		126	06h	DMSO	0uM	light --> heavy	mature	0			cell extract
TNIP1	IPI00783750.1	U-87 MG	7		126	06h	DMSO	0uM	light --> heavy	mature	0			cell extract
CD70	IPI00031713.2	U-87 MG	3		126	06h	DMSO	0uM	light --> heavy	mature	0			cell extract
PRIC285	IPI00249304.3	U-87 MG	7		126	06h	DMSO	0uM	light --> heavy	mature	0			cell extract
SPTY2D1	IPI00396008.3	U-87 MG	9		126	06h	DMSO	0uM	light --> heavy	mature	0			cell extract
TGOLN2	IPI00012545.2	U-87 MG	12		126	06h	DMSO	0uM	light --> heavy	mature	0			cell extract
RIPK1	IPI00013773.2	U-87 MG	3	KINASE	126	06h	DMSO	0uM	light --> heavy	mature	0			cell extract
RFC3	IPI00031521.1	U-87 MG	7		126	06h	DMSO	0uM	light --> heavy	mature	0			cell extract
DBR1	IPI00305545.2	U-87 MG	6		126	06h	DMSO	0uM	light --> heavy	mature	0			cell extract
ACSF2	IPI00909579.1	U-87 MG	10		126	06h	DMSO	0uM	light --> heavy	mature	0			cell extract
HACL1	IPI00296535.1	U-87 MG	4		126	06h	DMSO	0uM	light --> heavy	mature	0			cell extract
EPHX1	IPI00009896.1	U-87 MG	6	PROTEASE	126	06h	DMSO	0uM	light --> heavy	mature	0			cell extract
ADSL	IPI00026904.2	U-87 MG	10		126	06h	DMSO	0uM	light --> heavy	mature	0			cell extract
HEXB	IPI00012585.1	U-87 MG	15		126	06h	DMSO	0uM	light --> heavy	mature	0			cell extract
SF3B4	IPI00017339.1	U-87 MG	3		126	06h	DMSO	0uM	light --> heavy	mature	0			cell extract
PPA1	IPI00015018.1	U-87 MG	12		126	06h	DMSO	0uM	light --> heavy	mature	0			cell extract
MOCS2	IPI00002968.1	U-87 MG	4		126	06h	DMSO	0uM	light --> heavy	mature	0			cell extract
ERLIN1	IPI00007940.6	U-87 MG	9		126	06h	DMSO	0uM	light --> heavy	mature	0			cell extract
CTDSP1	IPI00009633.1	U-87 MG	3	PHOSPHATASE	126	06h	DMSO	0uM	light --> heavy	mature	0			cell extract
TWSG1	IPI00410487.3	U-87 MG	2		126	06h	DMSO	0uM	light --> heavy	mature	0			cell extract
SLC44A1	IPI00221393.1	U-87 MG	2		126	06h	DMSO	0uM	light --> heavy	mature	0			cell extract
DNAJA2	IPI00032406.1	U-87 MG	12		126	06h	DMSO	0uM	light --> heavy	mature	0			cell extract
[truncated: 403,781+ more rows]
